# Supplementary material for: Discovery of anti-Formin-like 1 protein (FMNL1) antibodies in membranous nephropathy and other glomerular diseases
Source: Sci Rep. 2022 Aug 11;12:13659. doi: 10.1038/s41598-022-17696-w (PMC9372176; doi:10.1038/s41598-022-17696-w)
Supplement: Supplementary file 2 — Supplementary Information 2. [file 41598_2022_17696_MOESM2_ESM.xlsx]

## Sheet: Table S1
Supplemental Table 1. Validation peptide array data. Data report the fluoresce intensity (FI) and the results of S-PIE, T-test and receive operating characteristic (ROC) curve analysis. For each peptide is reported Log2 FI, area under the curve (AUC), fold change and the corresponding -Log10 P-value of the different comparison. The symbol "+" indicate the peptides selected by the different types …
number of peptide	Uniprot ID	Gene name	PROBE_ID	PROBE_SEQUENCE	188518_IgG_635_A01.dat	188518_IgG_635_A02.dat	188518_IgG_635_A03.dat	188518_IgG_635_A04.dat	188518_IgG_635_A05.dat	188518_IgG_635_A06.dat	188518_IgG_635_A07.dat	188518_IgG_635_A08.dat	188518_IgG_635_A09.dat	188518_IgG_635_A10.dat	188518_IgG_635_A11.dat	188518_IgG_635_A12.dat	189060_IgG_635_A01.dat	189060_IgG_635_A03.dat	189060_IgG_635_A05.dat	189060_IgG_635_A07.dat	618673_IgG_635_A02.dat	618804_IgG_635_A01.dat	618804_IgG_635_A02.dat	618804_IgG_635_A03.dat	618804_IgG_635_A04.dat	618804_IgG_635_A05.dat	618804_IgG_635_A07.dat	618804_IgG_635_A09.dat	618804_IgG_635_A11.dat	618823_IgG_635_A01.dat	618823_IgG_635_A03.dat	618823_IgG_635_A05.dat	618972_IgG_635_A01.dat	618972_IgG_635_A02.dat	618972_IgG_635_A03.dat	618972_IgG_635_A04.dat	618972_IgG_635_A05.dat	618972_IgG_635_A06.dat	618972_IgG_635_A07.dat	618972_IgG_635_A08.dat	618972_IgG_635_A09.dat	618972_IgG_635_A10.dat	618972_IgG_635_A11.dat	618972_IgG_635_A12.dat	618621_IgG_635_A08.dat	618671_IgG_635_A03.dat	618802_IgG_635_A06.dat	618802_IgG_635_A11.dat	618804_IgG_635_A10.dat
Groups					Healthy	Healthy	Healthy	Healthy	Healthy	Healthy	Healthy	Healthy	Healthy	Healthy	Healthy	Healthy	Healthy	Healthy	Healthy	Healthy	Healthy	Healthy	Healthy	Healthy	Healthy	Healthy	Healthy	Healthy	Healthy	Healthy	Healthy	Healthy	Healthy	Healthy	Healthy	Healthy	Healthy	Healthy	Healthy	Healthy	Healthy	Healthy	Healthy	Healthy	iMN	iMN	iMN	iMN	iMN
270	A0AUZ9	KANSL1L	A0AUZ9_270	PKMKTFHEPTTILGNS	5.84775	6.52027	0.807355	5.19849	1.32193	5.53013	1.66903	2.20163	7.30159	3.07895	9.1393	9.59772	1.48543	4.11187	4.3505	4.18269	5.50398	6.42995	6.58886	3.44626	5.68032	5.03914	7.17073	9.72608	4.74255	2.26604	5.84398	4.0009	6.2926	5.93026	2.14078	6.42089	5.07211	7.27286	1.66903	1.66903	3.60051	9.04554	6.31922	2.22033	2.25399	5.3427	5.97016	7.23333	6.92505
271	A0AUZ9	KANSL1L	A0AUZ9_271	KMKTFHEPTTILGNSL	4.58135	6.16872	1.94486	3.76977	1.37851	4.22419	1.82375	1.34483	6.43196	1.9222	10.5456	7.73917	1.45943	4.79025	4.47184	4.39712	7.0398	7.31016	6.5281	3.13093	5.2032	4.81506	7.13843	8.4616	3.9486	2.46205	6.08683	4.16108	6.47541	7.02735	2.18587	8.99254	6.25739	7.87646	1.55582	1.58015	3.44493	5.86567	7.56689	1.43296	1.9855	4.94486	5.86022	4.10014	5.60881
272	A0AUZ9	KANSL1L	A0AUZ9_272	MKTFHEPTTILGNSLP	6.26941	8.50422	1.7866	4.16189	0.925999	4.10685	0.773996	0.863939	4.62819	1.16992	8.12758	3.01078	1.09085	4.59694	7.2406	4.66619	5.40735	6.62673	7.0457	2.41954	6.69683	4.58676	7.88026	6.08598	3.91265	2.32769	8.89676	5.80916	6.21451	5.13422	1.88753	5.39985	5.89676	6.74147	1.04264	1.3505	3.21878	8.08874	7.69829	1.87971	1.90304	5.91049	6.68271	4.36807	4.78712
273	A0AUZ9	KANSL1L	A0AUZ9_273	KTFHEPTTILGNSLPK	4.8495	3.83188	3.05832	3.39643	1.96347	3.81558	1.9486	1.83188	4.14568	1.45418	6.2363	4.9528	2.55336	4.11437	3.8268	4.03122	5.20594	7.00473	7.17842	3.11437	4.70321	5.15947	6.68299	5.53916	3.88655	2.82782	11.0933	5.76022	6.20965	5.67327	2.62293	5.37851	6.27165	7.0167	1.88753	1.85599	3.67129	6.67737	5.36107	1.81967	2.41414	6.81288	8.91313	3.22342	3.853
274	A0AUZ9	KANSL1L	A0AUZ9_274	TFHEPTTILGNSLPKC	5.0197	3.82782	2.41954	3.19061	1.32193	4.64039	1.926	1.30451	4.10014	2.0072	4.56621	3.13093	1.61353	4.05485	3.50462	3.93829	4.46401	5.89385	7.3565	3.34199	5.17073	4.45681	4.80684	4.53107	4.55949	3.30012	10.7146	7.64133	4.96578	4.7939	2.23879	4.70155	5.55827	6.68972	1.45418	1.7866	2.97636	6.21062	4.95931	1.83996	1.96347	6.7662	8.41574	2.97636	3.65421
275	A0AUZ9	KANSL1L	A0AUZ9_275	FHEPTTILGNSLPKCT	5.3572	3.9514	2.29278	3.52607	1.96347	4.86938	1.22033	1.20163	4.35473	2.61824	4.3875	3.15543	1.35614	3.96162	3.83289	3.87676	6.2854	7.13422	7.40854	3.81967	7.00899	5.34234	6.07746	6.69418	6.57213	3.02326	11.2744	6.0766	4.94064	5.16752	2.66903	5.45582	5.47216	6.27575	1.72247	1.61824	3	6.45467	6.74295	1.70487	1.91839	7.95658	8.7652	3.58496	4.61648
276	A0AUZ9	KANSL1L	A0AUZ9_276	HEPTTILGNSLPKCTE	5.97384	3.82883	1.17632	3.75489	0.584962	5.01212	0.641546	0.555816	3.96625	1.42761	5.9798	2.14405	1.22033	4.21645	3.50716	4.43363	5.8748	7.4266	6.75809	2.58976	6.13607	4.58856	6.22033	4.37156	4.50589	2.20789	10.5427	4.19377	4.22033	4.15056	1.79909	4.77189	5.08576	6.40139	1.0072	1.40054	2.27798	6.21121	4.71864	1.1177	1.66903	7.39223	8.17757	3.01614	3.96347
277	A0AUZ9	KANSL1L	A0AUZ9_277	EPTTILGNSLPKCTEI	5.94603	4.05398	1.50589	3.38405	1.37851	6.91588	0.695994	0.933573	3.97911	1.36737	5.7137	2.27202	0.83996	5.03518	3.6311	5.88387	6.64212	7.56613	7.19052	2.69153	7.80645	6.26491	6.50064	8.95606	5.4138	2.61824	10.8298	7.04264	5.6279	4.73715	1.61824	5.5744	5.80632	6.97865	1.02148	1.69599	3.26604	6.46303	5.48543	1.23879	1.86394	8.53687	8.81625	4.51979	4.73444
278	A0AUZ9	KANSL1L	A0AUZ9_278	PTTILGNSLPKCTEIK	4.69209	4.75916	2.8339	4.2149	2.56071	7.3535	2.04614	1.90304	4.38543	2.44361	4.77873	5.34979	2.13093	4.58075	3.79909	4.1102	8.18304	8.98505	8.62684	3.71589	5.62644	6.68734	6.31615	7.1153	5.87332	3.36317	11.5026	7.60763	7.30351	7.17911	2.5008	5.56041	7.22072	8.18269	1.70929	2.0635	3.62527	7.23161	6.05137	1.91839	2.21101	9.86856	10.7681	4.1635	5.34163
279	A0AUZ9	KANSL1L	A0AUZ9_279	TTILGNSLPKCTEIKP	5.61442	4.60288	3.90689	3.30305	1.53605	7.05365	0.536053	1.26903	4.1643	1.66448	5.38509	4.41616	1.1177	4.37156	3.86987	3.83693	7.80916	9.06582	7.79753	3.7939	7.44717	7.16651	6.6939	6.38595	9.66644	3.34908	11.8384	8.0847	6.42257	6.56484	2.07382	5.41853	7.36868	7.8846	1.49057	1.75702	3.18269	7.22391	6.64472	1.52607	2.09424	10.1452	10.6734	5.6865	5.92719
280	A0AUZ9	KANSL1L	A0AUZ9_280	TILGNSLPKCTEIKPE	7.59947	5.96993	5.12928	6.97189	3.45943	7.71733	4.61941	3.21101	7.91313	6.06329	7.49841	4.90207	2.50589	7.08406	9.50279	6.81365	6.04767	7.87227	8.50224	3.72574	9.1731	6.48236	7.09993	6.59559	8.87104	2.9279	11.7017	10.667	8.0691	7.08979	2.81558	7.42484	9.53019	7.40403	1.74846	2.52105	3.853	7.66114	9.09793	2.10434	2.03914	8.41988	10.3729	5.52136	5.78555
281	A0AUZ9	KANSL1L	A0AUZ9_281	ILGNSLPKCTEIKPEV	6.94334	8.01547	3.98732	7.56522	2.56071	12.1815	7.22709	4.89336	11.8796	8.781	10.8774	5.38267	2.22342	9.52221	10.6537	8.61706	4.20945	7.03826	9.76893	3.18269	9.38823	7.54055	7.07189	9.39064	7.45294	2.98914	12.1597	11.9984	13.1853	10.9946	9.72918	12.3859	11.7333	10.1816	3.34767	10.4139	9.33992	8.61106	12.3678	2.88947	1.76129	8.28637	8.88277	7.29646	7.46033
282	A0AUZ9	KANSL1L	A0AUZ9_282	LGNSLPKCTEIKPEVN	8.19687	9.01109	5.27128	8.59231	4.70044	12.8849	8.10061	6.45319	12.5965	9.56759	11.8826	6.63198	4.91025	10.3788	11.2037	9.79274	4.87676	7.62819	10.675	4.87774	9.74201	7.87652	7.88429	10.4538	7.81916	3.37712	11.7992	12.2202	14.141	11.4578	10.7574	13.2897	12.1478	9.78789	5.68594	10.6779	10.5806	8.9576	12.9324	5.13093	1.75702	8.74853	8.14282	9.69326	8.85481
283	A0AUZ9	KANSL1L	A0AUZ9_283	GNSLPKCTEIKPEVNT	7.62454	9.02409	4.11187	8.29149	3.90689	12.8941	7.82566	6.10957	12.3778	9.76308	11.6975	6.35773	4.07639	10.3407	11.4054	9.54645	4.45022	6.69738	10.5895	3.88557	9.61475	8.32611	7.18676	10.1102	7.41151	3.23419	9.88658	12.3894	13.7661	11.6285	10.8658	13.0112	12.1895	10.5317	6.07361	10.5803	10.2636	8.71418	13.2323	5.05832	2.20163	8.9663	8.34767	8.5803	8.34767
284	A0AUZ9	KANSL1L	A0AUZ9_284	NSLPKCTEIKPEVNTL	7.19938	8.95754	2.02148	7.98993	3.32193	12.9724	7.82629	6.07168	12.5417	9.75322	11.7811	6.13668	3.19219	10.381	11.4147	9.56642	4.50653	6.82579	10.5083	4.27202	9.56192	7.86895	7.33923	10.2919	7.16289	2.64616	9.89812	12.5416	13.8691	11.9749	10.7503	13.2841	12.2888	10.576	5.92148	10.6305	10.3024	8.56575	13.334	4.43229	1.87578	9.10876	8.27394	8.69738	8.29669
285	A0AUZ9	KANSL1L	A0AUZ9_285	SLPKCTEIKPEVNTLT	7.32418	9.2023	2.15056	8.03683	1.72247	13.0679	7.79662	6.13134	12.6102	9.98438	11.9715	5.91121	2.72028	10.463	11.4454	9.67062	3.59216	6.89881	10.6965	4.47184	9.53255	7.88368	7.04494	10.3463	6.99039	3.29131	10.2094	12.6081	13.8867	11.7235	10.8506	13.211	12.2355	10.6218	6.0993	10.4485	10.3546	8.76871	13.2732	4.7366	2.10434	9.36776	8.55486	8.51731	8.09408
286	A0AUZ9	KANSL1L	A0AUZ9_286	LPKCTEIKPEVNTLTA	8.20496	9.18802	1.8679	8.32688	3.30743	13.135	7.90479	6.46091	12.56	10.2321	12.0246	5.94813	3.6017	10.5752	11.6241	9.96219	4.09592	7.33485	10.9556	5.34021	9.97381	8.35469	7.48478	10.6062	8.23175	3.32048	10.0797	12.6188	13.9589	11.6523	11.1632	12.7853	12.1921	10.702	6.44477	10.5113	10.5066	8.68057	13.2979	5.04832	2.1635	9.35848	8.78473	8.48253	7.83914
287	A0AUZ9	KANSL1L	A0AUZ9_287	PKCTEIKPEVNTLTAE	6.77162	8.95873	2.16992	7.90743	2.3505	12.5302	7.45475	5.8334	12.146	9.56447	11.3964	6.38353	2.76129	9.81149	11.093	9.26508	5.31578	6.70943	10.5537	5.79649	9.29632	5.02901	6.69766	9.75551	6.71768	2.82985	9.80098	12.1126	13.3603	10.8294	10.5101	12.2726	11.5625	10.2964	5.35966	10.344	9.79727	8.27933	12.7142	4.21723	2.18903	8.77456	8.09376	7.95757	7.24555
288	A0AUZ9	KANSL1L	A0AUZ9_288	KCTEIKPEVNTLTAEN	7.03936	8.79487	1.38405	7.60785	2.40599	12.5159	7.02525	5.38785	11.8594	9.20065	11.1439	6.59485	2.31034	9.96949	11.0135	9.03444	3.19061	6.98789	10.5509	5.19692	9.38547	6.28244	5.81327	9.61967	6.44758	2.97085	9.78611	12.1401	12.873	10.3141	10.2632	12.092	11.4221	10.0827	4.47119	9.95067	9.4507	8.54419	12.4046	3.04789	4.29205	9.03796	8.22164	8.16972	8.17163
289	A0AUZ9	KANSL1L	A0AUZ9_289	CTEIKPEVNTLTAENK	8.85119	11.3048	3.17313	8.71764	4.45943	13.3066	8.53251	7.27156	12.821	10.3101	11.8514	6.95187	3.70266	11.0034	11.7361	10.1409	4.73715	8.63467	11.7819	7.24479	11.2606	10.2566	8.16902	11.0032	8.40472	4.32337	10.7307	12.9139	13.5697	10.7989	10.8995	12.6529	11.9302	10.7005	6.39266	10.4026	10.2915	10.0132	13.1486	5.22882	2.88166	10.105	9.41889	9.18874	9.10918
290	A0AUZ9	KANSL1L	A0AUZ9_290	TEIKPEVNTLTAENKL	8.42084	10.4462	2.6893	8.74382	4	13.6841	8.23103	6.93946	12.574	10.0167	11.0644	8.4582	3.16992	10.8247	12.054	10.0685	5.77637	12.2852	11.5205	4.9855	10.9647	6.95292	7.66078	10.6687	7.98031	4.31976	10.1733	12.9459	13.2394	10.381	11.3986	12.2421	12.0574	10.6351	6.67002	9.84734	9.90372	9.91586	12.8351	5.20711	2.49825	9.61561	9.21349	9.32209	9.22335
291	A0AUZ9	KANSL1L	A0AUZ9_291	EIKPEVNTLTAENKLW	8.48273	10.7497	2.36737	8.89996	3.70044	13.888	8.5691	6.75395	12.8433	10.0919	11.0307	6.47184	4.89385	11.1347	11.6735	10.3215	5.93452	7.89978	11.007	2.90497	10.9245	6.21121	7.45681	10.7093	7.68881	4.0063	10.5895	12.1292	13.1735	10.5511	12.2814	11.8032	11.9774	10.6892	6.81468	10.4629	9.97578	10.5749	13.0477	6.91361	2.72901	8.61342	8.34877	8.89591	9.34587
292	A0AUZ9	KANSL1L	A0AUZ9_292	IKPEVNTLTAENKLWD	8.08592	8.12789	1.45418	4.29572	1.96347	7.31415	5.24413	3.45549	10.2806	6.29002	9.63488	3.69933	1.29866	7.29747	7.84116	4.87725	4.66619	5.20984	11.3568	2.14405	10.0306	5.29756	8.35209	8.00017	7.6327	2.89336	8.108	5.90593	8.95524	6.20809	4.55643	7.96232	6.57939	8.5656	1.37295	1.848	6.41819	10.0305	12.3237	1.16992	2.01436	6.52168	6.75275	7.21742	7.659
293	A0AUZ9	KANSL1L	A0AUZ9_293	KPEVNTLTAENKLWDD	8.61099	6.07339	1.53107	5.37608	1.26303	7.51869	5.42391	4.78084	10.4146	7.11416	9.88503	5.11977	1.32193	6.19081	6.50605	4.98322	4.54226	4.60288	11.6358	2.3978	9.91743	7.18725	8.58109	7.56993	7.39669	3.69265	7.7254	5.31976	8.61864	6.16712	1.87184	6.29131	6.11061	8.48989	1.22651	1.20789	5.10392	10.4932	12.2903	1.14405	2.20163	8.04538	8.06749	6.68117	8.18854
294	A0AUZ9	KANSL1L	A0AUZ9_294	PEVNTLTAENKLWDDA	7.36308	6.63691	1.43829	6.10978	1.48543	6.22419	4.92125	2.73118	9.9227	4.71589	9.71304	5.7271	1.08406	5.60259	5.90159	5.34199	5.77162	4.98687	11.7112	2.17313	9.64043	6.22381	8.82741	9.68701	7.45311	3.19692	7.42828	5.22033	7.2426	5.97361	1.76129	8.04122	6.46581	8.5789	1.3505	1.45943	4.89579	10.6117	7.455	1.1177	2.59694	7.14904	6.75114	6.02348	8.28628
295	A0AUZ9	KANSL1L	A0AUZ9_295	EVNTLTAENKLWDDAK	8.13684	7.8042	2.28392	4.90737	1.43296	4.25927	5.97934	2.81967	10.4795	1.83592	9.97626	5.17313	0.978196	6.8902	6.85786	6.06566	5.10056	5.17193	11.7681	3.00899	10.2575	5.86468	10.4835	7.58466	8.05761	3.17632	11.7668	6.10014	5.75221	8.75372	1.91839	7.0798	8.03408	9.12652	1.33914	1.60407	5.46858	11.2731	9.29763	1.60881	2.15381	7.46809	8.56556	7.12712	9.85293
296	A0AUZ9	KANSL1L	A0AUZ9_296	VNTLTAENKLWDDAKN	9.30355	6.62498	4.3799	6.93168	1.80735	7.61471	7.45434	7.47897	11.6474	2.17313	9.33733	5.38163	2.96532	8.93177	10.1426	10.6998	7.97963	11.5246	12.0433	9.80847	10.9274	9.66035	12.0883	8.911	8.8205	2.73769	9.65285	8.9276	8.41528	9.53978	2.32769	7.61361	9.33031	9.31041	1.27501	2.05311	7.27901	12.2976	10.2232	1.37851	2.42223	8.56609	9.74295	11.8292	14.3001
297	A0AUZ9	KANSL1L	A0AUZ9_297	NTLTAENKLWDDAKNG	8.52685	5.61029	1.32193	6.6125	1.63227	7.33011	6.78411	5.91169	11.1363	1.57046	8.45992	5.31578	2.56316	7.9922	7.11322	6.85412	6.36527	8.43788	10.8935	5.01614	9.05205	9.86146	11.6839	7.89184	8.1015	2.52607	8.46091	7.72561	6.54751	9.39921	2.29866	7.26725	8.5744	8.31673	1.48543	1.65076	5.96139	11.7398	9.9264	1.18903	2.18903	8.07425	8.9359	8.63172	9.84858
298	A0AUZ9	KANSL1L	A0AUZ9_298	TLTAENKLWDDAKNGF	8.82397	5.96	1.95606	7.00944	2.1375	6.48864	7.31415	5.96671	11.3014	2.07724	8.65542	3.87086	2.94486	7.50383	5.81916	6.96093	5.92077	7.25304	10.1791	4.4489	8.72833	5.75995	9.46946	7.14415	7.16591	4.86987	8.53033	7.0797	7.20682	9.8467	2.18587	7.59149	5.804	7.96428	1.63227	1.61824	6.07682	9.47575	9.97581	1.45418	2.33914	8.25181	9.61213	8.31877	7.13586
299	A0AUZ9	KANSL1L	A0AUZ9_299	LTAENKLWDDAKNGFA	6.09951	5.41244	4.28762	6.04745	1.43296	7.05452	5.45253	6.23036	8.70127	1.98914	7.41743	3.91648	1.9782	7.23218	4.9814	5.8936	5.96601	5.8268	9.05807	5.64212	9.8057	4.83238	8.76802	5.59096	5.91217	2.99095	8.32549	7.59902	5.9528	10.7832	2.88166	6.80219	5.80993	7.21548	2.47508	2.13422	6.34323	9.16277	9.85585	1.44361	2.10434	7.65685	9.36938	6.07382	5.99503
30	A0AUZ9	KANSL1L	A0AUZ9_30	MESPRTVDEKLKGDTF	4.12184	4.31615	1.08406	3.60051	0.584962	7.99277	0.62293	1.13093	3.62644	1	4.45418	3.38543	6.04963	7.24888	5.70349	4.01792	3.47638	3.73877	6.05441	2.05311	5.66761	4.92362	6.46516	5.79727	3.73985	2.02148	8.26486	3.7137	4.10769	3.85699	1.76553	4.52482	3.89821	6.20945	1.27501	1.5509	4.50271	4.24793	9.92978	1.25701	1.74846	6.03628	6.09571	3.16832	4.06867
300	A0AUZ9	KANSL1L	A0AUZ9_300	TAENKLWDDAKNGFAR	6.57969	5.93734	1.54597	5.43029	1.43296	5.93026	1.90689	1.31034	7.31461	2.52105	7.02879	3.78346	1.61824	9.22463	5.91456	5.81147	5.77215	7.02879	9.78403	4.54659	8.33284	5.43929	9.25751	5.97085	5.47411	3.72792	7.9197	7.97934	6.79259	10.8009	5.64674	8.73816	5.12557	8.16063	1.65535	1.65076	5.74578	7.84386	10.3844	1.33914	2.11437	8.52869	9.65349	6.25701	6.22766
301	A0AUZ9	KANSL1L	A0AUZ9_301	AENKLWDDAKNGFARC	6.45812	5.89603	2.47249	6.16511	1.926	7.51001	0.903038	1.31034	6.02414	1.90689	6.69711	3.16992	1.93357	8.25701	5.06221	5.77768	7.31352	6.58451	9.82604	4.71534	8.51345	5.53574	9.28552	6.15846	8.75475	2.43296	7.96394	7.42903	5.63314	9.11275	2.6017	7.88393	7.81057	6.83302	1.18903	1.41143	3.98459	7.71514	9.8318	1.31615	1.91073	9.51116	9.58438	7.27557	6.79559
302	A0AUZ9	KANSL1L	A0AUZ9_302	ENKLWDDAKNGFARCT	6.36335	5.0781	2.05311	6.71617	1.43296	7.1469	0.879706	2.38128	6.37173	2.54844	6.32121	9.72026	1.02148	8.51952	6.04461	6.4707	7.4623	7.20486	8.99118	3.92695	8.63764	6.71383	9.79807	7.18299	4.51538	2.83996	9.05821	8.01965	5.97957	8.51092	2.46467	6.95093	5.5008	6.43329	1.52105	1.46467	3.89239	6.8212	10.0165	1.15704	1.64155	7.85736	9.20528	7.52873	7.11925
303	A0AUZ9	KANSL1L	A0AUZ9_303	NKLWDDAKNGFARCTA	4.79338	4.46532	1.48027	5.03694	1.37851	6.43763	1.43296	1.04264	6.37016	1.72683	6.10266	4.28688	1.64155	8.01028	5.60555	5.96185	6.32553	8.88856	7.62007	3.21101	8.6878	5.13955	9.49374	5.96394	4.37295	2.39232	8.43925	6.83491	6.87418	7.97785	6.61633	7.79487	5.01346	5.51001	1.35614	1.33914	3.77083	6.68524	9.77839	1.15704	2.18587	7.64118	8.75699	5.94533	6.20594
304	A0AUZ9	KANSL1L	A0AUZ9_304	KLWDDAKNGFARCTAA	5.24755	9.65718	3.94486	5.95791	2.90689	6.28374	1.62761	1.53107	6.42442	3.78346	6.42509	3.75809	3.86987	9.05493	5.73254	8.2351	7.4412	8.90244	9.09806	7.9987	8.50239	6.52262	9.89955	7.22439	5.53636	2.88166	8.50744	7.94257	6.61353	10.43	4.926	10.1094	5.37295	6.44576	1.4957	1.58496	4.64559	8.78126	10.4369	1.75275	2.25096	8.66622	10.1733	5.47508	6.66888
305	A0AUZ9	KANSL1L	A0AUZ9_305	LWDDAKNGFARCTAAE	8.42488	8.16496	1.45943	5.35826	0.847997	6.68412	1.37295	3.23726	6.73823	1.51096	8.23755	2.52105	1.12433	6.91815	4.22497	4.96023	7.22217	7.45368	11.7182	6.81365	8.92665	10.8797	9.13622	6.92339	6.41616	2.43563	9.2422	8.1814	4.6792	5.7137	1.97085	7.43538	5.84071	9.93463	1.16992	1.69153	3.13914	11.6396	8.93734	1.18269	1.78241	6.99548	6.70349	5.84825	8.70746
306	A0AUZ9	KANSL1L	A0AUZ9_306	WDDAKNGFARCTAAEI	6.01056	4.91934	0.978196	4.8089	0.765535	6.22014	0.604071	2.34483	4.87234	1.17632	9.1234	2.69377	0.970854	5.26754	4.79961	4.71589	5.40973	6.80916	13.5224	2.40054	8.81938	12.2651	8.6762	7.73288	7.7254	2.48543	6.25814	7.38845	4.48864	6.07682	2.13093	7.49969	4.49633	11.3297	1.23266	1.60407	2.54844	12.7494	6.69544	1.1375	1.90689	6.76142	6.60763	3.77821	4.86493
31	A0AUZ9	KANSL1L	A0AUZ9_31	ESPRTVDEKLKGDTFS	8.56198	4.68594	0.748461	5.26416	0.485427	4.13093	1.09761	0.9855	4.59991	1.23879	5.73688	3.73227	6.06242	7.67864	9.86888	4.9782	3.65191	4.51854	7.33289	1.88362	6.7761	5.04045	6.30852	5.97499	3.97085	5.55336	13.4745	3.97177	6.29149	4.6311	5.7271	6.72219	8.50172	7.61043	1.19535	1.94486	4.13093	10.6499	10.0135	1.9486	1.60881	6.31687	6.15603	3.45812	4.08236
32	A0AUZ9	KANSL1L	A0AUZ9_32	SPRTVDEKLKGDTFSQ	4.65592	8.04707	1.26903	5.83668	0.925999	6.06005	1.56071	1.24489	4.92029	1.09085	4.6865	3.94767	6.61279	4.22188	4.04439	5.0036	3.73335	4.6792	6.84925	2.39232	5.6008	5.78293	6.27594	6.17732	4.45088	7.10926	14.9182	4.83188	5.60881	5.38957	2.19849	7.23458	6.55689	10.331	1.29866	2.24489	4.69655	8.51767	10.2802	2.5008	1.82375	6.33199	6.98937	4.04701	3.91934
33	A0AUZ9	KANSL1L	A0AUZ9_33	PRTVDEKLKGDTFSQM	5.87848	8.72693	3.02326	6.1918	1.88753	6.86728	1.26903	2.40054	6.60674	1.852	6.67342	4.46728	6.50239	7.18686	7.22603	6.08683	6.73403	6.93097	8.17847	5.13914	6.98219	6.35491	7.5529	8.40931	5.81634	7.51349	15.2099	6.10601	6.6279	8.38163	2.26604	9.2684	8.25824	9.88088	1.46989	9.49039	6.72547	8.81057	10.568	4.46858	1.87578	7.31551	7.04275	5.5157	5.33557
34	A0AUZ9	KANSL1L	A0AUZ9_34	RTVDEKLKGDTFSQML	4.56194	9.23836	1.22033	4.76022	1.1375	5.01748	0.565597	1.23879	5.50589	1.43296	5.72165	3.03914	6.58871	5.32733	6.76075	5.17632	4.53419	5.02503	7.31116	2.67356	6.76845	5.52669	6.72656	6.77109	3.85898	7.08481	15.3185	5.63459	6.16511	5.54473	3.15381	7.75836	8.25904	8.19392	1.36177	2.22651	3.7866	8.64494	10.2728	3.15543	2.01436	6.18448	6.41903	4.37921	4.8268
35	A0AUZ9	KANSL1L	A0AUZ9_35	TVDEKLKGDTFSQMLG	4.03738	7.69146	1.29866	4.08746	0.765535	4.21723	1.01436	1.31034	5.04133	1.29866	4.54535	2.79494	6.19357	4.53667	6.1102	4.65134	3.53605	4.23726	6.59291	2.45418	6.0217	4.99141	5.17313	6.78202	3.56194	7.35456	15.1646	4.93074	6.23611	5.24413	2.78241	6.93145	8.29756	7.55919	1.43829	1.87578	3.04264	8.5006	10.1397	3.38957	1.57046	5.19928	6.11187	3.65535	4.01703
36	A0AUZ9	KANSL1L	A0AUZ9_36	VDEKLKGDTFSQMLGF	4.66164	6.00562	0.62293	3.9991	0.925999	5.80193	0.704872	1.24489	4.76235	0.925999	4.7447	2.6017	6.04963	4.99413	5.75409	5.05311	3.36036	4.74792	6.83794	3.37712	5.23458	5.58646	4.37016	6.57758	3.52607	6.95977	15.1276	5.06178	6.21626	4.82985	2.08066	6.59276	6.52246	7.25861	1.31034	1.62293	3.37016	8.43204	10.0704	2.82782	1.72247	5.39575	6.17971	4.98596	4.12515
37	A0AUZ9	KANSL1L	A0AUZ9_37	DEKLKGDTFSQMLGFP	4.04439	4.8515	1.11103	4.11187	0.847997	4.12267	0.978196	0.978196	4.48607	0.863939	4.774	2.67356	6.22554	4.94298	6.51191	4.92695	6.32876	4.21801	6.67511	2.67129	6.46614	4.52857	5.12267	6.51649	3.58616	7.02037	15.2315	5.5404	4.14078	4.96717	1.81558	7.0138	7.56171	7.64465	1.29278	1.82375	3.5008	8.57145	10.1351	3.26754	1.81967	5.13668	6.41701	4.7137	4.23266
38	A0AUZ9	KANSL1L	A0AUZ9_38	EKLKGDTFSQMLGFPT	4.80374	4.45286	2.02857	6.14343	1.20163	5.6011	2.20477	1.24489	6.47102	1.94111	6.30342	5.57894	6.8716	6.24089	8.42021	4.94205	6.49633	6.17812	8	3.25399	7.56963	5.09466	6.83605	7.76573	4.23649	7.32742	15.4677	7.29223	5.46401	6.63532	2.40599	8.23352	7.90123	8.11775	1.72683	2.36177	3.92125	8.85047	10.404	4.10014	2.01078	6.94134	7.80142	6.59604	6.65793
39	A0AUZ9	KANSL1L	A0AUZ9_39	KLKGDTFSQMLGFPTP	4.36737	4.43896	2.83996	5.42828	2.26303	5.43663	2.72028	3.11936	6.42576	3.75916	9.74202	9.81176	5.89045	5.80916	7.55674	4.18982	6.88387	7.11197	7.35332	3.82069	6.23554	4.69711	6.68173	10.0376	5.12309	7.03826	14.7489	5.24298	6.0505	6.93227	3.72901	8.85686	7.24422	8.46968	2.93357	3.81865	5.20594	8.64393	10.3339	5.1631	2.50843	5.75836	6.23821	4.96809	5.07039
40	A0AUZ9	KANSL1L	A0AUZ9_40	LKGDTFSQMLGFPTPE	5.19574	5.40667	1.08406	6.81711	0.678072	5.0955	0.903038	1.1375	4.72247	1.9486	4.51349	4.78084	1.09761	7.07927	7.45204	4.0268	3.85	6.39472	7.02503	2.10434	6.72479	6.04505	6.76871	8.33637	5.50303	2.67356	9.54001	7.80349	4.37921	4.70099	2.07039	6.79559	7.08958	7.85281	1.26903	1.4489	3.61235	5.28762	7.03276	1.10434	1.67807	4.58436	4.65478	5.60703	6.08789
41	A0AUZ9	KANSL1L	A0AUZ9_41	KGDTFSQMLGFPTPEP	5.30889	5.44824	0.941106	6.92017	0.584962	5.20242	0.641546	0.815575	4.63981	1.40599	5.39438	3.49442	1.58976	6.88056	7.73383	6.25134	5.61589	6.51412	7.20545	2.11103	7.32751	5.91337	7.31343	7.2318	7.0814	2.29866	8.47046	8.21023	6.15522	5.46956	1.98914	7.82209	7.21985	8.51452	1.45418	1.40599	4.41684	7.53784	5.82934	1.09085	1.74416	7.51767	5.61589	6.11374	6.59604
42	A0AUZ9	KANSL1L	A0AUZ9_42	GDTFSQMLGFPTPEPT	5.14323	5.02148	1.04963	4.31976	0.925999	6.26697	0.790772	1.33914	4.45286	1.78241	5.5744	5.55459	1.35614	5.08321	3.98459	6.17871	3.93923	4.65592	10.301	2.16672	7.05496	5.80271	5.53699	6.99582	7.10077	3.3978	8.46095	9.12921	6.95443	4.88362	2.03562	7.01302	6.91958	6.07318	1.1635	1.31615	5.15583	6.98504	5.88484	1.42223	1.76129	6.32823	5.83693	4.8679	4.19377
43	A0AUZ9	KANSL1L	A0AUZ9_43	DTFSQMLGFPTPEPTL	8.16078	7.0782	1.29278	5.81019	1.72247	10.0485	1.65076	1.04264	7.47435	1.8953	6.59589	2.76341	1.33342	6.61147	5.16912	5.94251	7.30268	10.294	15.8453	5.65449	6.97177	10.6191	11.1681	12.4185	12.9164	3.46205	10.474	8.92425	9.31642	7.44087	2.06695	7.6303	6.91433	7.46025	1.23266	2.07039	4.54659	13.049	6.71795	1.84398	1.65076	5.86518	5.85773	5.99005	7.1036
44	A0AUZ9	KANSL1L	A0AUZ9_44	TFSQMLGFPTPEPTLN	7.74645	6.05615	3.34341	6.72765	2.07039	6.88655	2.67807	1.41143	7.01781	2.86394	7.28346	4.32481	2.48543	6.98993	6.52121	6.90316	7.42953	7.2363	8.8212	3.10936	7.0421	6.16832	7.35482	7.1036	7.27156	4.87431	10.3005	6.3036	6.68902	5.20477	3.32769	7.48446	7.24945	6.37868	1.37295	1.35614	4.28614	8.25039	5.76924	1.73552	1.81967	5.74712	5.31361	7.51688	7.07831
45	A0AUZ9	KANSL1L	A0AUZ9_45	FSQMLGFPTPEPTLNT	7.74207	5.80838	2.22342	6.38284	1	6.19101	1.07724	1.69153	6.33628	1.72247	7.00416	5.28429	1.09761	6.07125	7.12164	6.48172	5.05658	5.98596	7.67955	2.58015	6.88923	8.33427	7.09329	7.44824	8.68843	2.81558	9.93081	5.33092	6.20085	5.73064	2.01436	7.39257	7.73471	6.51017	1.40599	1.40054	4.60288	8.03425	6.0635	1.69599	2.07724	6.03694	5.31361	6.29168	5.71315
46	A0AUZ9	KANSL1L	A0AUZ9_46	SQMLGFPTPEPTLNTN	8.9436	5.47508	1.54597	3.8166	1.1375	5.25776	1.08406	1.12433	3.97636	1.45943	5.19692	3.08576	1.18269	7.60689	11.9801	8.09207	6.96636	4.51602	6.20848	1.852	5.60763	4.55152	5.54628	5.75782	6.45088	2.24489	9.88964	4.30889	5.18982	4.68706	1.85997	8.21111	7.84059	10.3642	1.03562	1.25701	3.95327	8.0124	5.78816	1.40599	1.73552	4.67864	4.65764	5.50016	5.92955
47	A0AUZ9	KANSL1L	A0AUZ9_47	QMLGFPTPEPTLNTNF	10.5332	6.52544	1.81967	5.24031	1.1375	5.88264	0.722466	1.22651	5.08789	1.95606	5.94486	3.9364	1.21412	9.88431	14.0211	8.42861	6.05853	6.41802	7.31805	1.82782	6.46956	4.69711	6.24222	6.17951	6.62746	2.62527	10.5472	5.28947	5.51191	8.23247	1.85599	13.4849	7.2521	7.01413	1.15704	1.70929	4.46989	9.09247	8.11577	1.41684	1.64616	5.65907	5.54195	5.988	6.75729
48	A0AUZ9	KANSL1L	A0AUZ9_48	MLGFPTPEPTLNTNFV	10.8083	5.53636	1.65535	4.45088	0.925999	5.24831	0.641546	1.15056	5.00764	1.48027	5.71177	3.33199	1.5008	9.75383	13.933	10.0978	5.08023	6.7039	8.29154	1.91456	7.57599	5.77979	5.92932	6.56087	6.16148	2.72683	10.4371	5.00405	5.42156	8.45943	1.87578	14.0115	6.59201	6.34038	1.35614	1.74416	3.89918	8.14144	7.96041	1.12433	1.91839	6.61132	6.25304	5.59664	6.58841
49	A0AUZ9	KANSL1L	A0AUZ9_49	LGFPTPEPTLNTNFVN	10.8945	5.70901	2.24793	6.06566	2.16992	6.15239	0.782409	1.66903	5.46074	1.64155	6.36667	4.36807	2.04614	9.52188	13.5591	8.83498	4.88996	6.86654	9.20982	1.97453	7.02303	7.20467	6.26828	7.54836	6.90111	2.89724	10.5397	8.2861	5.78607	8.02978	1.71809	13.3615	6.41329	6.71658	1.15704	1.67807	3.64847	8.71449	7.31098	1.37851	1.79077	6.34074	6.13319	6.66477	7.18517
50	A0AUZ9	KANSL1L	A0AUZ9_50	GFPTPEPTLNTNFVNL	9.83961	6.0018	1.33342	6.26435	1.88753	4.57168	1.15704	0.765535	6.10119	1.08406	5.23151	3.14568	1.36177	8.71304	13.1429	7.411	3.65076	6.20789	8.14573	1.926	6.24907	6.67878	6.79325	7.15916	4.41346	2.34483	9.80909	7.20203	4.94298	7.48647	1.76129	13.6362	5.61736	5.69766	1.20789	2.26003	4.0781	7.96884	7.08619	1.12433	1.87184	6.06286	5.37886	5.57592	6.50223
51	A0AUZ9	KANSL1L	A0AUZ9_51	FPTPEPTLNTNFVNLK	8.82883	4.67356	2.88947	6.46009	1.63227	4.82833	1.32193	1.848	5.08534	3.03034	6.68958	3.68032	1.50589	7.68986	12.209	7.4187	5.51318	6.67384	9.31741	3.35755	9.31877	6.50716	6.34127	8.69912	4.80012	3.35896	9.80893	6.16209	6.83895	7.58939	4.916	13.0966	6.97074	7.80193	2.72247	2.04963	4.2765	8.21291	7.00304	1.852	2.02857	7.01803	5.82629	6.08108	6.88679
52	A0AUZ9	KANSL1L	A0AUZ9_52	PTPEPTLNTNFVNLKH	7.78653	4.68426	1.67356	4.46663	0.765535	5.0027	1.32769	1.1177	4.68426	1.63691	4.76871	3.10936	1.19535	7.9659	12.2142	6.13832	7.24355	7.29453	9.0052	4.41143	8.25153	6.17712	7.35905	10.6771	4.87971	7.05365	8.93599	7.35526	6.48607	6.24698	2.86592	11.8579	7.59902	6.26697	2.27798	2.05311	5.77821	7.9926	7.18071	1.60407	1.99277	6.20105	4.72955	5.71918	6.51428
53	A0AUZ9	KANSL1L	A0AUZ9_53	TPEPTLNTNFVNLKHF	7.99186	4.25172	1.9486	3.5741	0.765535	3.65076	0.831877	1.02857	3.81044	1.3505	4.34767	2.96532	1.18269	10.8663	12.3754	6.06932	3.40871	5.17393	5.83517	2.43029	8.7415	5.23993	4.48156	6.44095	3.46074	3.31179	7.28337	4.87234	5.58706	5.22304	2.75702	12.3276	5.99254	4.88313	1.7866	1.73552	4.57289	8.44746	5.05181	2.96347	1.8953	4.33914	3.8846	7.50716	7.04887
54	A0AUZ9	KANSL1L	A0AUZ9_54	PEPTLNTNFVNLKHFG	7.65284	4.33485	2.04614	4.34412	1.63227	5.50494	1.74416	1.83996	6.2791	2.61589	5.4545	2.89336	1.48543	11.3626	12.6608	7.76335	7.1179	6.57516	9.87251	2.91265	7.54079	6.18725	6.62688	8.28425	4.12102	9.19572	8.50573	6.92053	9.50948	8.28392	2.58737	11.8491	7.03232	6.16511	1.72247	1.9222	3.93263	9.95564	6.33342	2.26303	2.22033	5.7447	4.70321	10.5382	10.6727
55	A0AUZ9	KANSL1L	A0AUZ9_55	EPTLNTNFVNLKHFGS	8.02774	4.94298	2.15056	4.0635	2.74416	5.93286	0.83996	2.57046	4.97177	3.04439	5.03034	3.9607	2.94486	10.5498	14.276	12.5834	4.16912	6.54982	9.02594	2.68257	7.97039	6.47703	7.19997	8.25229	3.6792	8.13745	8.1499	6.47687	6.60348	5.89676	2.87381	9.19476	6.80864	6.40361	2.19535	1.58976	4.87283	9.82836	6.56453	1.3505	1.9222	7.01335	6.38785	10.0375	9.6844
56	A0AUZ9	KANSL1L	A0AUZ9_56	PTLNTNFVNLKHFGSP	4.33414	4.55949	1.65535	3.6241	1.67807	3.34625	1.29278	0.956057	4.34056	1.41684	4.14568	2.49057	1.09761	5.28207	10.1969	5.64501	4.62819	5.54133	5.65478	2.51602	6.77479	4.76818	5.26191	8.67881	3.23266	2.52857	6.09951	4.19298	11.1153	4.77979	2.32481	4.92267	4.52231	4.9982	1.79077	1.72247	3.15704	4.35262	4.55028	1.33342	2.13422	5.15056	4.54102	7.25776	8.92588
57	A0AUZ9	KANSL1L	A0AUZ9_57	TLNTNFVNLKHFGSPQ	4.39506	3.854	1.73985	3.30451	1.848	3.61235	1.79494	2.60881	3.56925	2.21723	4.09255	3.08576	2.09424	4.41549	4.54967	4.21956	3.41684	4.42156	5.90231	3.15218	7.13134	4.43829	5.21101	4.67016	3.48285	2.25701	6.06005	4.16269	5.83946	4.59694	3.01614	4.4957	4.55766	5.4121	2.34483	2.21412	3.95791	4.72846	6.69864	1.91839	2.28392	3.89142	3.83086	3.12598	3.78869
58	A0AUZ9	KANSL1L	A0AUZ9_58	LNTNFVNLKHFGSPQS	4.23266	3.91648	1.70044	3.45418	1.926	3.51096	1.07039	2.28096	3.87086	1.85599	4.44361	2.63691	1.58496	4.84599	3.58976	4.85	3.46597	5.40054	6.12722	4.1127	7.59335	5.43463	5.75942	4.98732	4.21101	2.73335	5.95954	4.45483	5.1102	5.81147	3.33342	4.60051	5.33235	4.76924	2.91456	2.20163	4.0009	4.45483	5.03562	1.8679	2.64155	3.89239	3.47508	3.69153	3.57652
59	A0AUZ9	KANSL1L	A0AUZ9_59	NTNFVNLKHFGSPQSS	4.01436	3.69042	3.12102	3.80116	2.926	3.61353	1.25701	2.04963	4.12763	2.57046	4.24793	3.15866	2.63459	4.78084	4.19456	8.22665	3.46467	4.36737	5.58976	3.53605	5.19771	8.56316	5.44725	4.6605	4.08831	2.57289	5.73931	3.97453	4.82833	4.88313	4.09761	4.99865	6.27873	5.34696	2.84599	2.84599	4.43496	4.37921	4.83188	2.38681	2.36177	4.31904	3.91265	3.58856	3.71589
60	A0AUZ9	KANSL1L	A0AUZ9_60	TNFVNLKHFGSPQSSK	3.99367	3.60526	3.60881	3.35614	2.58496	3.51475	2.99095	2.12102	4.26903	3.3147	4.1235	3.23113	2.40599	4.13093	4.03914	6.83933	3.83693	5.06134	6.52638	2.93734	4.77083	9.67536	5.9814	4.53916	3.47249	3.73335	8.69575	5.17752	5.90641	5.13668	3.84499	4.79961	5.64184	5.75676	2.5509	2.45943	4.23343	4.65191	7.49969	1.8953	2.90111	3.82375	3.60407	3.32048	3.58496
230	A2A3N6	PIPSL	A2A3N6_230	DLDFLQDIPDGLFLDA	4.14241	4.26754	0.669027	5.29902	0.765535	7.80954	1.7137	1.04963	7.19505	0.863939	4.61058	2.62527	1.32193	4.82934	3.7761	5.81865	9.49051	6.31596	6.49297	1.85599	7.32039	4.54411	6.55582	10.2911	4.63749	2.37295	6.75275	3.71699	5.11395	9.18604	1.83188	7.52982	7.70307	11.2694	1.28688	1.31615	9.18334	4.86641	8.35407	1.04264	1.91839	6.33807	5.77373	4.926	4.94626
231	A2A3N6	PIPSL	A2A3N6_231	LDFLQDIPDGLFLDAD	4.29719	4.4363	1	5.04876	0.378512	5.48478	0.910733	1.79494	6.9034	1.17632	4.74093	2.44626	0.879706	4.7339	4.31034	5.33378	4.25399	6.75061	8.40723	3.26153	8.50323	4.8125	6.08683	5.52888	4.04527	2.07039	6.80594	3.64847	4.4121	6.95768	1.81558	6.08513	6.15299	8.83485	0.978196	1.29866	2.6017	4.61765	7.47897	1.11103	1.50589	7.24802	6.46025	4.96347	5.04133
232	A2A3N6	PIPSL	A2A3N6_232	DFLQDIPDGLFLDADV	5.85599	5.70874	0.992768	5.74792	1.1375	4.86443	1.90689	2.51602	7.50772	1.30451	4.69877	3.0197	1.3505	5.0457	4.48027	6.2485	4.16027	6.63619	6.79025	2.13422	8.46618	4.45418	6.68356	4.52669	5.42324	2.37295	6.28207	3.65878	4.51475	7.64111	1.7866	5.86319	5.29389	8.50064	1.15056	1.40599	3.14893	5.27463	4.6605	1.18903	1.74416	7.28327	6.99887	4.7703	5.14975
233	A2A3N6	PIPSL	A2A3N6_233	FLQDIPDGLFLDADVH	6.55505	4.22033	0.687061	4.23266	0.678072	3.26454	1.12433	1.20163	6.68412	1.01436	3.86493	2.59455	0.895303	4.30889	3.71149	4.93829	3.62176	6.91767	8.17413	2.54844	12.2378	4.43229	6.55259	6.05897	5.73444	2.25399	5.67214	3.60288	4.46597	7.96087	1.75702	5.03078	3.98732	8.60173	1.26903	1.32193	2.60644	3.98368	4.11603	1.0635	1.8679	7.40062	6.87184	3.82375	4.74416
234	A2A3N6	PIPSL	A2A3N6_234	LQDIPDGLFLDADVHN	6.05441	7.23074	6.18071	7.05257	6.02237	6.27053	6.06652	6.17772	7.67009	6.05355	6.71877	5.94322	6.49153	6.59902	6.50271	6.91313	6.76275	7.99469	8.34123	7.66605	8.78676	5.28021	7.38828	6.68299	5.34199	5.39883	6.94486	4.65076	6.91061	7.92107	6.34855	6.73335	7.52364	8.8382	6.18547	6.14037	6.4814	6.71534	7.16962	5.94977	6.36772	8.12091	8.16822	6.4446	6.45681
235	A2A3N6	PIPSL	A2A3N6_235	QDIPDGLFLDADVHNA	5.36562	4.93452	2.15056	6.12495	2.74416	5.26341	3.16511	3.45418	7.64724	3.42089	4.90929	2.95047	2.56803	5.33914	5.41718	5.92576	5.58105	6.82209	6.9028	4.49185	8.17318	4.26454	7.54373	5.23534	3.82375	3.43563	6.33235	4.11353	5.16752	8.20521	2.50843	5.6659	7.20496	8.60648	2.07039	1.97453	3.0036	5.29646	6.54736	1.80323	2.51602	8.32039	8.51893	7.37339	6.82807
236	A2A3N6	PIPSL	A2A3N6_236	DIPDGLFLDADVHNAL	6.18051	5.12722	1.39506	6.94802	1.72247	6.88667	2.43029	2.07382	7.10884	1.78241	6.73688	5.93381	1.17632	5.58436	4.69432	5.95722	5.25814	6.99333	7.39335	5.58706	7.84298	4.57954	6.87885	6.39215	4.18666	3.08916	7.27938	4.41752	5.96278	6.6642	2.19849	5.99254	6.46548	8.81986	1.28096	1.63691	6.75395	5.36352	5.90737	1.32769	1.83188	7.91988	7.77334	6.29297	5.96093
237	A2A3N6	PIPSL	A2A3N6_237	IPDGLFLDADVHNALC	5.1375	4.90929	1.32193	3.87774	3.45943	6.10957	1.15056	0.918386	6.7498	1.41684	4.90881	2.55336	0.887525	4.25626	3.904	4.90881	4.7137	7.39934	6.78777	7.19367	7.30122	4.58797	6.4632	5.52199	3.49953	2.81352	6.13278	3.90111	6.32409	4.47897	2.01792	4.58976	3.83693	8.59984	1.22033	1.32193	2.58015	4.42021	4.76553	1.18269	1.83996	7.43371	7.45006	3.62527	4.17951
238	A2A3N6	PIPSL	A2A3N6_238	PDGLFLDADVHNALCK	5.13217	5.35544	1.64155	9.03766	1.63227	6.76168	1.03562	2.51602	7.05105	2.11103	7.215	4.41481	1.16992	6.61279	11.4286	5.31361	6.91492	6.21004	8.0511	5.3565	7.26857	5.6011	7.12949	6.63445	4.4489	3.31615	7.16209	5.72274	7.71836	6.45121	2.57531	6.87357	7.04756	9.56213	1.26903	5.7658	5.81686	7.39043	6.50016	1.5008	1.68706	9.05897	9.70682	5.64126	5.21412
239	A2A3N6	PIPSL	A2A3N6_239	DGLFLDADVHNALCKT	4.53667	4.26828	1.26303	9.6994	1	5.92196	0.941106	1.4957	5.37226	1.08406	5.13463	3.29866	1.20163	6.20887	11.3477	4.66221	4.78764	5.92339	7.61648	3.59932	6.16611	4.57107	6.59842	6.09529	3.6565	2.854	7.2709	4.64559	6.86777	6.13955	1.9486	6.0766	6.42794	7.01581	1.29278	5.67243	2.64386	7.49546	5.18785	1.18269	2.16672	9.83551	10.8438	6.55182	5.95024
240	A2A3N6	PIPSL	A2A3N6_240	GLFLDADVHNALCKTL	4.18349	5.19259	1.15704	7.72717	1.43296	4.80323	1.26303	1.40054	5.2075	1.87184	5.10392	2.79494	1.05658	4.79338	10.0258	4.19928	4.59455	5.22843	11.0776	3.56682	6.75114	6.72833	5.74578	6.52388	5.00225	2.46728	9.04726	4.27724	6.45697	5.3844	1.69153	6.80245	6.03298	5.99367	1.18269	3.86888	2.71589	6.49394	5.20006	1.25096	1.85599	8.13643	9.30337	3.5509	4.41143
241	A2A3N6	PIPSL	A2A3N6_241	LFLDADVHNALCKTLQ	4.1334	3.89239	0.847997	6.86777	1.20163	3.87184	0.925999	1.15056	4.08916	1.62293	4.35896	2.45681	1.15704	4.01436	6.10664	4.14731	3.5097	4.45812	9.32962	2.88557	5.70819	4.1914	4.54473	5.68846	4.52168	2.18269	9.77938	4.43962	6.70473	4.34767	1.73985	4.46923	6.39661	6.33289	1.07039	2.54844	2.48543	5.44162	4.87529	1.15704	2.07724	4.90304	5.92125	3.33199	3.62059
242	A2A3N6	PIPSL	A2A3N6_242	FLDADVHNALCKTLQR	4.0054	3.87381	1.53605	3.17473	1.43296	3.6427	0.85599	1.41143	3.98094	1.05658	4.15785	2.55582	1.52105	3.98823	3.3505	3.74846	3.38543	4.46009	7.60036	2.61589	5.04002	4.46989	4.30378	5.17792	4.37086	2.32481	6.15846	4.49249	6.89142	4.22033	1.86394	4.30816	3.85798	4.76871	1.04264	1.34483	2.60407	3.64386	4.46401	1.3505	2.10098	3.68032	4.0197	3.21723	3.83996
243	A2A3N6	PIPSL	A2A3N6_243	LDADVHNALCKTLQRD	4.1127	4.4614	1.16992	3.43296	0.925999	4.42761	0.815575	1.01436	3.66107	1.07039	6.58105	2.36177	0.790772	4.2765	3.61353	4.34696	3.15704	4.59455	7.656	3.0635	10.7566	4.21335	4.83643	5.36632	5.90352	2.07382	5.24413	4.02148	6.89458	5.41346	1.76977	4.22497	5.04439	5.78398	0.978196	1.21412	2.53854	4.14486	4.67016	0.956057	1.85997	3.94298	3.9279	3.02503	4.04701
244	A2A3N6	PIPSL	A2A3N6_244	DADVHNALCKTLQRDC	4.26604	5.93993	1.21412	4.3799	0.765535	5.4353	0.757023	0.823749	4.17313	1.32193	6.53699	2.62527	1.10434	6.25153	4.50589	4.47054	4.24108	6.192	7.67384	2.25399	5.97361	4.51665	5.6744	9.19121	3.86493	2.04963	5.85325	3.67243	5.99594	4.63633	1.79494	6.86753	4.42021	6.36999	1.1177	1.48027	2.74846	5.2709	4.65821	1.0635	1.54597	5.37886	5.06005	4.68482	4.95838
245	A2A3N6	PIPSL	A2A3N6_245	ADVHNALCKTLQRDCL	4.4957	4.23726	0.823749	4.57046	1.63227	6.13237	0.757023	0.773996	5.2502	1.14405	6.46352	4.46597	0.918386	4.15381	5.46532	4.73444	4.67525	4.25701	7.80303	2.13093	8.67969	4.7339	5.22188	6.32553	4.87922	2.10769	5.81992	4.29057	3.83693	3.99277	1.7137	4.63285	4.68706	6.99548	0.978196	1.30451	2.31034	5.36982	5.16952	1.02148	1.63227	7.14507	7.52974	4.06005	5.86468
246	A2A3N6	PIPSL	A2A3N6_246	DVHNALCKTLQRDCLV	4.03914	4.22728	1.0072	3.98003	1.1375	4.53605	0.687061	0.773996	3.79805	0.879706	5.58406	3.71039	0.863939	4.23649	4.80993	3.75489	3.05832	4.05572	7.23343	1.84398	4.67243	4.29425	3.88655	5.75195	3.34341	2.04614	5.07767	3.64616	3.64386	4.09339	1.65076	8.97298	4.27873	7.06534	1.13093	1.38405	2.81558	3.96532	4.03122	1.0635	1.68706	7.87615	7.86028	3.41143	4.09508
247	A2A3N6	PIPSL	A2A3N6_247	VHNALCKTLQRDCLVL	3.49697	3.39232	0.863939	2.69599	0.925999	2.99095	0.536053	0.594549	3.22959	0.757023	6.94416	2.38405	0.933573	3.51475	3.17632	3.21568	2.86987	3.60407	4.86493	1.9222	3.46205	3.91265	4.13258	3.58376	2.85798	1.84398	6.75862	3.50335	3.30743	4.4822	1.59455	3.6792	3.25852	4.05745	1.09761	1.31615	2.52105	3.47379	3.51602	1.0072	1.76977	3.1127	2.89724	2.852	3.43029
248	A2A3N6	PIPSL	A2A3N6_248	HNALCKTLQRDCLVLQ	3.59694	3.45022	0.604071	2.81762	0.584962	3.38681	0.659925	0.575312	3.29425	1.0635	3.58135	2.848	1.07724	3.63227	3.28836	3.38681	3.08236	3.53107	5.87627	1.95233	3.51096	3.93168	3.51728	3.74631	3.13258	1.89142	4.67243	3.46858	3.5008	3.90785	1.77821	3.7761	4.29057	4.39849	0.9855	1.28688	2.15704	3.39232	3.6017	1	1.66903	3.16832	3.18269	2.88362	3.50335
249	A2A3N6	PIPSL	A2A3N6_249	NALCKTLQRDCLVLQS	3.54102	3.37295	0.748461	2.87971	1.53605	3.44228	0.594549	0.613532	3.18587	1.04963	3.6017	2.82579	0.970854	3.64962	3.32481	3.26303	3.11603	3.80735	4.65249	1.85997	3.50716	3.9486	3.66448	3.77505	3.06523	1.9855	4.96394	3.54597	3.54473	3.68818	1.60881	3.96255	3.08746	3.80323	1.1177	1.26903	2.08066	3.38957	3.46597	1.04264	1.83592	3.44758	3.37712	2.60644	3.24031
250	A2A3N6	PIPSL	A2A3N6_250	ALCKTLQRDCLVLQSF	3.48156	3.35755	1.30451	2.70487	0.678072	2.90497	0.704872	0.659925	3.35473	1.02148	3.41954	2.60644	0.807355	3.52607	3.1177	3.14731	3.09085	3.57894	4.58316	1.97085	3.46336	3.9458	3.58256	4.00899	3.0321	2.07039	4.79753	3.63459	3.41143	3.52105	1.55582	3.85699	2.96347	3.80012	0.970854	1.20789	2.15704	3.36877	3.45154	1.02148	1.73985	3.21568	3.10769	2.60644	3.20789
251	A2A3N6	PIPSL	A2A3N6_251	LCKTLQRDCLVLQSFK	3.99548	3.68482	1.42223	3.14731	1.1375	3.10266	1.31034	1.25096	3.58856	1.26303	3.89045	3.31325	1.23879	3.74524	3.27352	3.39369	3.07039	3.9542	4.66789	2.09761	3.48156	4.02945	3.78346	3.91169	3.09424	2.64386	7.71342	5.46369	4.07125	4.18587	2.43563	4.49057	3.68706	5.84574	1.40054	1.72683	2.66221	6.81493	4.15866	1.41684	1.99639	3.39917	3.30889	2.95233	3.36036
252	A2A3N6	PIPSL	A2A3N6_252	CKTLQRDCLVLQSFKI	3.98003	3.57894	1.18903	3.07211	0.925999	3.13093	0.887525	0.739848	3.51475	1.14405	3.85898	2.55336	1.16992	3.73985	3.23879	3.36177	3.10266	3.80839	4.57894	2.23266	3.53107	3.9542	3.59096	3.90785	3.02503	2.39232	7.03562	4.78188	4.05398	4.11437	1.78241	4.13011	3.45022	4.20006	1.13093	1.58496	2.50589	6.55689	6.29829	1.39506	1.848	3.38267	3.32769	2.96901	3.25248
253	A2A3N6	PIPSL	A2A3N6_253	KTLQRDCLVLQSFKIM	4.10182	3.54226	0.963474	3.08916	1	3.11603	0.948601	1	3.57773	1.04963	4.24031	3.67356	1.25096	3.72247	3.39643	3.42895	3.21878	4.25323	4.45483	2.37016	3.72137	4.50779	3.75809	3.80839	3.11437	2.21723	6.98664	5.65964	3.95791	4.0321	2.18587	4.37712	3.45681	4.11187	1.20163	1.54597	2.5008	6.43746	3.68818	1.26303	2.1177	3.38267	3.2032	2.81967	3.17792
254	A2A3N6	PIPSL	A2A3N6_254	TLQRDCLVLQSFKIMD	3.68818	3.3978	0.669027	2.85	0.765535	2.9855	1.0072	0.831877	3.39232	0.847997	4.16511	2.05658	0.722466	3.74416	3.12598	3.57531	3.23419	3.58496	4.52356	1.89918	4.51223	4.16189	4.05398	3.75809	3.04614	2.22033	5.26791	3.81352	3.75596	3.75702	1.90304	4.2032	3.07382	3.94486	1	1.45418	2.28392	8.36781	5.74846	1.25096	1.7137	3.33485	3.23113	2.73985	3.33485
255	A2A3N6	PIPSL	A2A3N6_255	LQRDCLVLQSFKIMDY	3.52732	3.49057	0.782409	2.88947	0.584962	2.94486	0.748461	0.516015	3.33628	0.871844	3.62994	2.0036	0.83996	3.54102	3.05311	3.32769	3.12598	3.69933	4.47314	2.12763	4.27501	4.2891	4.30743	3.73552	3.07724	2.08406	4.79753	3.64386	3.58976	4.37851	1.69153	3.98094	3.0993	4.17393	1.29278	1.54102	2.32769	7.31624	6.26697	1.07039	1.52607	3.23419	3.11603	2.75275	3.34625
256	A2A3N6	PIPSL	A2A3N6_256	QRDCLVLQSFKIMDYS	3.56803	3.51854	1.03562	2.88557	0.925999	2.91648	0.632268	0.632268	3.41954	0.963474	3.83289	2.16672	0.713696	3.76977	3.15866	3.43962	3.20477	3.74953	4.42425	1.99639	4.74578	4.15543	5.06652	3.69822	2.93734	2.07039	4.96809	3.848	3.55459	3.81147	1.71809	4.28762	3.14568	4.21101	1.1177	1.45418	2.28392	8.03826	7.33262	1.03562	1.71809	3.38543	3.18587	3.00899	3.32769
257	A2A3N6	PIPSL	A2A3N6_257	RDCLVLQSFKIMDYSL	3.62761	3.42492	0.748461	2.73118	0.765535	3.07382	0.613532	0.782409	3.18269	1.07724	3.58737	2.07724	0.83996	3.488	3.14241	3.35614	2.9855	3.64847	4.32121	2.25701	3.78973	4.05224	3.90304	3.81147	2.97269	1.98185	4.96625	3.64616	3.75596	3.80012	1.78241	4.10852	3.21412	3.93357	1.20789	1.37295	2.25096	6.54055	6.98925	1.04963	1.76553	3.36597	2.99095	2.74846	3.28244
258	A2A3N6	PIPSL	A2A3N6_258	DCLVLQSFKIMDYSLL	3.53978	3.29866	0.847997	2.68032	0.584962	2.79077	0.641546	0.956057	3.19061	1.17632	3.36877	1.8953	0.847997	3.52231	3.07039	3.15543	2.97636	3.4957	4.29057	1.87971	3.42492	4.14568	3.66676	3.5741	2.85599	2.17632	4.59753	3.46205	3.33342	3.78346	1.58015	3.88362	2.98185	3.58856	1.02148	1.31034	2.31034	3.6565	4.25701	0.992768	1.62761	3.19219	3.11936	2.61117	3.16832
259	A2A3N6	PIPSL	A2A3N6_259	CLVLQSFKIMDYSLLM	3.5656	3.39094	0.887525	2.84398	0.584962	2.84398	0.555816	0.948601	3.15381	0.887525	3.46597	2.06005	0.948601	3.68594	3.0635	3.17473	2.9855	3.74416	4.35896	1.91839	3.47119	4.14323	3.42626	3.77716	2.97269	2.10769	4.67129	3.72028	3.32912	3.73227	1.79077	3.98641	3.08066	3.93452	1.13093	1.43829	2.54102	3.79909	4.46401	1.17632	2.02503	3.1127	3.07382	2.87774	3.36597
260	A2A3N6	PIPSL	A2A3N6_260	LVLQSFKIMDYSLLMS	3.80632	7.38154	4.04527	3.54597	0.678072	2.87381	0.933573	0.903038	3.55582	0.992768	3.44493	2.28983	1.04264	3.88947	3.70044	5.54535	3.15543	3.87283	4.47508	2.12763	3.74953	4.10769	8.07676	3.91073	6.52966	1.99639	4.99005	4.16511	3.76447	4.22497	1.89142	3.92029	3.32048	4.22574	1.12433	1.36737	2.41954	4.01525	4.00899	1.26303	1.69153	3.10936	3.16511	2.86987	3.66562
450	A2RUB1	C17orf104	A2RUB1_450	PHSEYFKSVNLLSNSA	5.47508	4.5741	2.38681	3.59574	1.37851	3.79286	1.4957	1.22033	5.78869	1.25701	3.9982	2.9222	0.963474	6.14037	8.65051	7.32643	5.14568	4.44626	6.50223	2.45154	5.38681	6.05767	4.90929	8.00647	3.39369	2.23573	8.0505	3.86295	9.19071	9.6115	9.30711	5.4851	4.46074	7.51657	1.37295	1.66903	2.87381	8.82868	7.19397	2.27501	2.21412	3.77083	4.01346	3.71039	3.83289
451	A2RUB1	C17orf104	A2RUB1_451	HSEYFKSVNLLSNSAT	7.4843	6.54272	1.94486	4.49825	2.10434	4.92029	4.98413	1.53107	10.1073	2.1177	4.56742	3.00899	1.91456	6.64875	7.49257	7.73437	4.39643	4.61058	5.83112	2.09085	4.65764	4.33414	4.27501	6.24641	3.67807	2.07382	7.72322	4.12184	9.91691	9.12355	10.0172	8.42836	3.72901	7.05181	1.46989	1.60881	2.66448	10.4762	5.02503	3.02503	2.22651	4.1914	5.59335	3.42223	3.87578
452	A2RUB1	C17orf104	A2RUB1_452	SEYFKSVNLLSNSATS	7.79246	7.61522	2.61353	4.52231	1.96347	5.96394	5.71012	1.41684	10.2578	1.65535	5.30086	3.43962	1.55582	6.94427	6.27501	4.8125	7.1918	4.13996	7.45467	2.47249	4.96578	4.59634	4.47638	5.79623	5.08321	2.27202	8.26955	3.91552	5.06393	9.37328	2.89336	8.55105	4.38336	6.6388	1.4957	1.55582	2.79286	11.173	6.29609	1.57531	1.95606	5.90304	6.54674	4.07039	5.06867
453	A2RUB1	C17orf104	A2RUB1_453	EYFKSVNLLSNSATSS	7.87043	6.45828	2.16027	5.15462	0.847997	5.9472	3.90111	1.42761	9.0114	2.25399	5.53169	3.6017	1.45943	6.48913	6.63023	8.39763	7.25077	4.60763	8.03474	2.81558	6.47508	5.13873	5.06221	7.43438	5.39883	2.3505	9.49717	4.13914	11.2276	9.91979	2.04264	7.13607	5.9305	7.51483	1.9222	1.59932	3.20945	11.3092	7.5585	3.97453	1.926	6.02081	6.50621	5.63198	7.60711
454	A2RUB1	C17orf104	A2RUB1_454	YFKSVNLLSNSATSSG	7.12887	5.12639	3.01436	5.05311	2.60881	6.1631	3.41954	1.76553	7.94948	2.21101	5.90207	4.93546	1.53605	6.30214	6.29627	6.64227	6.90797	4.67016	8.2436	3.44095	5.62615	4.91982	5.20555	6.90545	5.13668	2.57289	9.27864	4.16672	11.8582	12.4624	2.37016	6.8802	6.53993	7.78169	5.34163	2.15381	3.80426	11.0638	8.40769	3.9514	1.90689	5.54288	5.61088	3.84398	4.41075
455	A2RUB1	C17orf104	A2RUB1_455	FKSVNLLSNSATSSGG	8.62037	6.81263	3.6893	6.90436	2.848	7.05842	3.02503	2.71149	7.32939	4.91073	6.7443	6.13627	1.83996	7.65033	9.18933	8.09466	8.00602	5.92766	9.42002	4.21878	6.06178	5.68902	6.47913	8.50454	7.43354	2.7845	10.001	4.89142	13.3034	10.6235	3.23419	7.36597	7.11686	8.77982	6.89154	2.81352	5.60021	11.8973	7.33718	3.95606	2.1177	7.72833	7.97189	5.7339	6.43746
456	A2RUB1	C17orf104	A2RUB1_456	KSVNLLSNSATSSGGI	8.33051	6.49073	1.73985	6.97441	1.32193	5.42459	1.66903	1.62293	6.0607	2.73552	7.20809	6.09782	1.11103	7.63916	9.36999	7.81102	7.74873	5.22458	8.58022	2.57046	5.59813	5.25096	5.57501	8.82209	7.04067	2.72901	9.10137	4.5601	13.1213	9.6841	2.58256	6.33503	6.99424	8.67539	6.13771	1.66448	2.94298	11.8271	7.17961	2.69377	1.76129	7.65549	8.04357	4.62059	4.65707
457	A2RUB1	C17orf104	A2RUB1_457	SVNLLSNSATSSGGIN	6.77149	5.84021	3.07724	6.01033	0.925999	6.97258	0.895303	1.26303	4.63575	1.52105	8.0493	2.88362	1.41143	6.09614	6.04045	7.71562	4.29057	4.37643	7.28568	2.19849	8.70162	4.39438	7.34065	5.95815	3.44095	2.43829	8.66761	5.46793	13.3214	7.42417	1.76977	5.46761	5.33271	5.29829	6.84775	1.28688	2.24793	4.88606	6.68832	1.20789	1.68706	4.69153	4.84046	4.49442	4.09592
458	A2RUB1	C17orf104	A2RUB1_458	VNLLSNSATSSGGINL	6.30889	6.11541	1.0635	3.7126	0.485427	5.42391	1.20789	1.02857	6.11894	1.54102	5.15462	2.5656	1.72247	11.3443	8.27333	9.28179	6.64487	6.50653	7.00237	2.32481	5.11686	4.68482	6.20222	7.55704	3.09761	2.62293	7.91361	4.74255	13.3517	6.62644	11.0208	4.98868	5.53419	5.28947	6.24565	1.4957	3.30451	5.87897	6.66747	2.11437	1.87971	9.48323	10.6187	5.12681	4.87184
459	A2RUB1	C17orf104	A2RUB1_459	NLLSNSATSSGGINLN	7.30305	7.41304	1.73118	5.03386	0.925999	7.21616	1.26303	3.45418	6.51396	3.25399	6.23668	3.87971	4.66107	12.2076	9.07954	9.79247	5.4363	7.31079	7.50629	2.24489	6.0663	4.41278	8.14909	8.06313	3.60644	3.01436	9.96898	4.66164	13.6467	7.79727	11.4892	5.88118	5.13996	7.66803	6.49362	1.37851	3.36597	6.96197	6.70556	2.96347	1.64616	10.1202	11.2068	5.19495	5.45385
460	A2RUB1	C17orf104	A2RUB1_460	LLSNSATSSGGINLNR	6.27501	7.09592	2.18903	4.63052	2.03562	6.53076	1.93734	3.53605	5.69572	5.12846	7.28475	4.25852	6.31415	10.6711	8.61117	8.60992	4.87086	6.78477	10.1481	3.19692	7.27696	4.53419	7.05224	8.4116	5.49185	3.07553	9.96759	6.05159	12.851	8.31334	10.6755	7.04253	5.853	9.75607	4.13011	1.62293	6.06286	6.98937	7.40131	4.15785	2.14405	7.41041	8.34265	5.30889	5.3572
461	A2RUB1	C17orf104	A2RUB1_461	LSNSATSSGGINLNRP	8.89361	10.3648	5.49857	8.29508	3.58496	9.33264	2.09085	6.03518	8.17183	8.39964	9.80818	6.94181	7.60578	11.9117	9.35489	9.58303	7.28086	9.62781	11.8133	4.39094	12.1308	5.44692	9.75206	9.72499	7.53691	4.16912	10.9195	10.802	13.2627	10.1841	11.3387	9.97705	8.83864	12.6108	6.24869	2.82375	5.97957	10.2189	8.76099	5.19692	2.49057	9.21194	9.61344	7.31814	8.43492
462	A2RUB1	C17orf104	A2RUB1_462	SNSATSSGGINLNRPT	9.32964	10.5145	6.5108	9.1934	4	10.9216	3.12763	6.72014	8.74665	9.15221	10.3883	6.25946	7.51672	12.1424	10.0344	9.67396	8.54682	10.6324	12.1252	4.69153	11.8899	6.23016	9.87378	9.54655	8.09972	5.76527	11.8928	11.9647	13.1433	10.4692	11.5813	10.2071	9.23479	13.1825	6.78581	4.5373	6.61927	10.6695	9.43902	4.73606	2.7866	9.82197	9.98519	7.77584	9.11312
463	A2RUB1	C17orf104	A2RUB1_463	NSATSSGGINLNRPTW	8.20701	9.73376	3.77083	7.30415	1.63227	9.55959	0.903038	4.78973	6.8835	7.30186	8.82419	4.51854	5.09381	11.7253	8.72284	8.48095	6.58556	9.31175	11.1929	2.8339	10.7927	4.77505	9.08265	9.58703	6.87283	2.92029	10.5858	11.9129	11.6165	8.55401	10.3854	8.73528	6.94638	11.7934	2.64616	1.63691	4.13258	9.22033	7.79442	1.92979	2.08066	8.85667	9.22033	6.58526	7.98408
464	A2RUB1	C17orf104	A2RUB1_464	SATSSGGINLNRPTWM	10.2259	10.4955	5.4019	8.74046	3.80735	9.93155	2.4489	5.63923	8.23089	8.41633	9.91316	5.40531	5.40905	12.3385	9.87635	9.45191	8.04073	10.1387	11.6146	2.45154	11.6558	5.75942	9.49331	9.66155	7.58361	4.24641	11.4623	13.118	11.8781	9.26306	11.2239	9.1265	8.11956	11.6781	3.27947	2.58976	6.38664	10.2304	8.55899	3.25399	2.53854	10.1184	10.5627	7.66099	8.54129
465	A2RUB1	C17orf104	A2RUB1_465	ATSSGGINLNRPTWMN	9.49943	10.0981	5.46499	8.97934	3.70044	10.0551	2.58015	5.71425	8.58289	8.70065	10.3221	6.06393	8.64789	12.0522	10.1195	9.63058	9.06213	10.2231	11.7863	3.42626	11.6248	8.23993	9.80447	10.5919	7.83422	5.46172	12.0608	12.6714	11.3532	9.42448	11.3211	9.44189	8.69289	11.5773	1.5509	2.45154	6.07168	10.3559	8.65446	3.53232	2.64616	9.90688	10.5319	7.83971	8.77564
466	A2RUB1	C17orf104	A2RUB1_466	TSSGGINLNRPTWMNV	9.33103	9.76585	5.4614	8.83561	2.56071	9.84593	2.17313	5.78503	8.2908	8.50668	10.1557	4.78241	4.91073	12.464	10.5511	9.34087	8.21631	10.0795	11.7504	2.73552	11.2587	6.60244	9.53666	9.47709	7.54342	5.58676	10.9714	12.9612	10.9365	9.22173	10.8605	8.77136	8.60002	11.1753	1.76977	2.62994	5.62907	10.5791	8.339	2.66221	2.31325	11.1631	10.8502	7.5803	8.57732
467	A2RUB1	C17orf104	A2RUB1_467	SSGGINLNRPTWMNVQ	9.78921	9.14397	7.19476	9.54266	3.90689	10.4947	3.79805	6.37016	8.5944	10.5133	10.7125	5.89748	5.24907	12.0671	10.0693	9.27111	7.07414	10.3827	11.9176	2.33628	11.424	6.19219	9.60459	9.73639	7.77821	5.55888	11.3334	13.4847	10.8956	12.3133	10.3759	9.11369	8.19525	11.4259	2.09424	3.46728	6.0847	10.7549	9.36306	2.96717	3.36737	9.90889	10.0871	7.85624	8.9672
468	A2RUB1	C17orf104	A2RUB1_468	SGGINLNRPTWMNVQT	9.40998	8.69613	4.32697	9.68774	3.90689	10	3.26903	5.11686	8.6343	9.08895	11.1423	5.61824	4.63923	10.3395	10.1938	8.3881	8.51183	9.87418	11.699	3.12763	11.7976	6.35896	9.31782	9.47494	7.58624	6.63343	11.6501	13.7927	8.931	9.62549	5.0387	9.72652	8.30961	11.445	1.83592	2.53356	6.011	10.4024	9.10426	3.19849	3.56682	8.86771	8.85633	7.71431	8.83305
469	A2RUB1	C17orf104	A2RUB1_469	GGINLNRPTWMNVQTK	7.99367	7.95878	5.59096	9.6171	5.52356	8.23855	5.91121	6.04024	8.38228	8.14354	10.3132	6.59962	6.0072	8.20667	9.66383	7.65778	7.02081	8.48486	9.88958	6.24869	11.3329	6.25795	8.4589	8.68944	6.96405	6.62512	10.6672	12.722	7.43212	8.58192	6.08534	8.0634	7.75489	10.6001	5.61941	5.75756	6.24317	8.89639	8.40506	5.79364	5.8953	8.02663	8.94284	6.70127	7.70646
470	A2RUB1	C17orf104	A2RUB1_470	GINLNRPTWMNVQTKN	9.06641	8.47824	6.01748	9.9487	6	8.33539	6.51318	6.39352	9.56356	8.44688	10.4028	7.18428	6.10413	8.57141	10.2138	8.51865	7.35562	8.39985	10.2825	6.46336	11.654	7.61198	8.98291	8.605	7.38007	7.27984	11.071	12.4111	8.21096	8.55374	6.04767	8.69498	8.69289	10.6323	5.83895	6.13853	6.76049	10.5265	8.61677	6.38509	6.12019	8.05143	9.06442	7.30979	9.21561
471	A2RUB1	C17orf104	A2RUB1_471	INLNRPTWMNVQTKNN	8.34292	8.35297	5.96486	9.60598	5.9542	7.82426	6.49713	6.67906	9.38806	8.41181	10.5649	7.23955	6.63329	8.38457	8.79672	7.73424	6.30195	8.57599	9.81473	6.40173	10.993	7.65928	8.04117	8.66615	8.00669	5.765	9.90194	9.7304	8.11738	8.60058	6.3203	8.89881	7.98197	12.5305	5.14649	5.86468	6.44741	9.73949	8.3349	6.03254	5.94907	7.83226	7.90593	7.3403	8.33709
472	A2RUB1	C17orf104	A2RUB1_472	NLNRPTWMNVQTKNNT	6.54581	7.56156	5.34696	6.70363	5.58496	6.4814	5.37156	5.61471	7.11738	7.10978	8.94401	7.15228	5.66363	10.9978	6.24317	7.04428	5.83542	7.69432	8.88841	6.34447	9.70056	7.05648	7.63793	7.45269	7.13412	5.60733	9.0489	7.28374	7.01848	8.22231	5.94251	7.09698	6.7845	8.31275	5.4957	5.73931	5.90929	9.8174	7.54874	5.46532	5.49633	6.8902	6.98322	6.70598	8.075
473	A2RUB1	C17orf104	A2RUB1_473	LNRPTWMNVQTKNNTP	7.23132	9.19677	5.9028	6.46025	6.39232	6.17293	5.77321	5.70487	7.26078	6.01837	8.31569	7.73606	5.53201	8.65374	6.80374	7.08916	7.10077	8.16847	9.93053	6.86121	8.92781	8.57558	7.65328	7.79773	7.71514	5.86146	8.99977	8.31904	7.26209	8.13155	6.0457	7.53029	7.79876	7.81006	5.20438	5.44559	6.54767	9.93611	7.55413	5.88753	6.01235	6.81301	7.15218	7.13699	8.48071
474	A2RUB1	C17orf104	A2RUB1_474	NRPTWMNVQTKNNTPI	8.86691	5.30451	4.93782	5.51602	4.85798	5.04876	4.80168	4.9514	6.93605	5.28096	7.91683	7.20154	4.72955	8.45812	5.27538	6.06652	6.28854	7.68215	10.0392	6.33842	7.64364	9.18289	6.97671	7.51333	7.38939	5.20516	9.04054	7.60807	7.0365	8.16405	5.32085	7.15563	7.10192	7.55436	5.17113	5.478	6.02015	10.105	7.5338	4.9814	5.24717	6.51112	6.79753	6.62264	8.06172
475	A2RUB1	C17orf104	A2RUB1_475	RPTWMNVQTKNNTPIP	9.42603	5.04089	4.60288	8.59794	5.20945	6.06113	4.92647	5.0148	7.02259	5.54659	7.80806	7.54705	4.59096	7.87314	5.33914	5.79986	7.40829	8.22106	10.6123	6.73566	8.04772	11.4976	7.36728	8.36593	7.75342	5.41041	8.37374	8.39279	7.6303	8.40259	5.34447	7.89899	7.23324	7.97945	4.66391	5.30451	6.53325	10.1941	8.55102	5.15987	6.00045	6.87873	7.18745	6.65535	8.44535
476	A2RUB1	C17orf104	A2RUB1_476	PTWMNVQTKNNTPIPY	8.53807	6.26941	2.83188	6.5549	3.10434	6.12887	2.77821	3.46728	7.21062	2.49057	6.79727	4.85848	2.67807	6.9357	4.65421	5.78738	7.66931	7.85012	11.368	6.32481	8.16405	8.55179	7.76062	10.6844	7.59761	4.55459	9.29336	9.068	8.09798	8.49165	4.41414	9.12887	7.22149	7.72513	2.84599	4.11187	6.1152	10.715	8.75856	3.87184	4.21723	7.5157	6.85212	6.82845	8.23798
477	A2RUB1	C17orf104	A2RUB1_477	TWMNVQTKNNTPIPYR	6.62732	3.7301	3.03562	3.36457	2.32193	3.45549	2.04963	1.49057	4.32193	2.13093	4.18507	3.50208	1.7137	4.42559	3.68482	3.7126	4.14241	5.05094	9.6926	4.70321	5.87578	5.07253	5.20594	6.3386	5.36212	3.08066	7.29297	5.61176	4.89966	5.96878	2.31904	4.57289	3.94017	4.51665	1.68706	1.82375	2.98003	9.45664	6.09233	2.15381	3.47379	5.01257	4.59574	4.40871	6.05918
478	A2RUB1	C17orf104	A2RUB1_478	WMNVQTKNNTPIPYRN	7.44311	4.09424	2.99639	3.60051	2.63227	3.66562	2.72465	1.43296	4.56864	2.44361	4.25927	2.9279	2.16992	5.03738	4.31832	4.37156	4.20398	6.64097	10.1734	5.07724	6.62132	5.40939	5.77162	7.19407	6.62264	2.96901	7.5691	6.68622	6.0054	6.98834	2.93734	5.56377	4.62117	5.59842	1.85997	2.49825	3.34483	8.93195	7.34722	2.43829	3.87086	5.80038	4.61235	5.37573	6.72942
479	A2RUB1	C17orf104	A2RUB1_479	MNVQTKNNTPIPYRNQ	8.6384	4.78293	2.19849	3.67582	2.96347	3.81967	2.34767	2.82985	5.81044	2.07382	7.25541	4.73335	1.96717	6.49777	3.98914	5.58406	4.97269	6.09698	10.8472	4.51916	9.02533	5.86913	6.45467	8.12516	7.44626	2.68482	8.31202	8.35724	6.95548	8.73207	2.852	6.54133	6.43329	7.89172	1.774	2.79909	5.81276	9.60927	8.49837	2.46205	4.94345	8.09893	7.90605	7.23984	8.33441
480	A2RUB1	C17orf104	A2RUB1_480	NVQTKNNTPIPYRNQG	8.06657	4.11187	3.59932	3.79286	3.01792	4.07382	2.6893	2.85798	5.27538	2.83996	5.00315	4.92742	2.41414	5.16752	4.28762	4.56133	5.49729	10.6421	10.3346	4.71973	7.41075	5.01792	5.60348	7.21578	6.22651	2.88362	7.17911	8.75272	6.81404	7.69655	3.96532	6.82782	5.75995	6.26379	2.8679	3.80116	4.36247	8.56959	7.94005	3.34056	3.55336	6.66718	6.26115	5.13955	6.18349
481	A2RUB1	C17orf104	A2RUB1_481	VQTKNNTPIPYRNQGN	9.36466	7.6164	3.87873	4.76924	4	6.22978	4.62059	3.21257	6.91886	4.18824	7.10392	6.41329	4.56864	6.57592	6.77149	7.14893	6.4019	8.92354	10.8624	6.29939	7.67002	7.02226	6.40514	8.37125	7.27761	3.45154	7.65191	10.4732	9.44419	8.23381	3.44228	7.60903	6.47427	6.95338	2.38957	2.63923	5.63778	8.97616	8.3328	3.57531	4.44559	6.82883	7.6627	10.4621	12.5024
482	A2RUB1	C17orf104	A2RUB1_482	QTKNNTPIPYRNQGNL	9.509	5.44128	3.25248	5.27202	4	4.43696	3.20789	2.72901	6.46793	3.34767	6.27202	5.79468	4.19061	6.88765	6.50303	6.9279	7.1128	7.17103	11.2737	5.02857	7.59902	6.01881	6.50208	8.5995	7.11291	3.56803	8.42089	10.4419	7.30524	8.09001	3.65306	7.55267	6.59544	7.04002	2.42761	2.10098	5.14486	9.63615	9.081	2.55582	3.20945	6.55582	6.55857	5.59036	5.43663
483	A2RUB1	C17orf104	A2RUB1_483	TKNNTPIPYRNQGNLM	8.19244	5.50684	4.32625	5.71809	4.45943	5.26191	3.49825	3.58856	6.86493	4.13258	6.63604	7.01859	4.63169	7.36728	5.8535	8.94307	5.9028	6.38232	11.4216	5.19653	7.19564	6.45072	6.63807	8.97777	6.95675	4.2211	8.94096	10.7656	7.23563	8.10811	3.68818	7.29306	6.54998	7.00776	2.68706	2.5435	5.54009	9.13576	8.34682	2.51349	3.58496	6.43796	6.37834	5.00045	5.17513
484	A2RUB1	C17orf104	A2RUB1_484	KNNTPIPYRNQGNLMK	8.11847	5.26303	5.93758	7.1151	5.93074	5.88215	5.73552	5.50398	6.81647	5.58045	8.35826	7.41945	5.19456	6.07296	9.0709	6.15198	7.06458	7.32274	10.9923	5.99887	8.34381	6.28263	7.07874	8.61132	6.76394	6.54086	12.0981	9.86552	7.40973	7.20222	5.85574	7.25626	5.96185	7.28993	2.3505	3.13586	5.11977	8.39502	6.52058	4.90014	5.56407	6.19061	6.98493	6.34589	6.28077
485	A2RUB1	C17orf104	A2RUB1_485	NNTPIPYRNQGNLMKL	4.49442	5.0648	4.66107	4.62702	4.24793	4.66334	4.59991	4.09677	6.14649	4.43296	9.10808	4.774	4.20789	5.65249	7.75449	5.54967	4.88362	5.8392	9.8181	5.26303	6.28965	4.80478	5.851	7.33423	5.27873	5.39129	12.238	6.0813	6.60777	5.17073	6.3443	6.06264	4.33342	6.05615	2.68032	3.02503	4.65306	7.86437	5.15583	4.43962	4.69822	5.98687	5.75729	5.02813	4.48091
486	A2RUB1	C17orf104	A2RUB1_486	NTPIPYRNQGNLMKLN	4.70819	4.05658	4.52482	5.24869	4.70044	4.73498	4.41684	4.21645	5.28651	4.62527	5.63081	5.02326	4.39438	5.15623	7.97619	6.0594	5.16872	6.61117	8.2437	5.62585	6.53138	5.33842	5.72629	7.7845	4.86888	5.91552	12.7152	5.34483	6.851	5.52732	6.29168	6.33575	4.91409	6.75929	2.57289	3.29278	5.27687	8.23984	5.25172	4.84147	4.67582	6.01346	5.72846	5.44791	5.26941
838	A2RUB6	CCDC66	A2RUB6_838	SGISESSHFIPYVRTN	3.65306	3.45681	1.5509	2.95047	1	3.32481	0.739848	0.941106	3.36457	1.09761	3.76235	2.14731	0.970854	4.03562	3.25399	3.34625	4.68482	3.64386	4.67073	1.90689	3.60644	3.95791	5.03254	5.88387	2.95233	2.01436	4.73064	3.58376	4.64847	3.64386	1.88362	3.89142	3.08576	3.88264	1.11103	1.18903	2.21723	3.27947	3.45549	1.10434	1.72247	3.08406	3.09255	2.58976	3.20006
839	A2RUB6	CCDC66	A2RUB6_839	GISESSHFIPYVRTNE	5.00315	6.81057	1.42761	3.64616	1.48543	4.48414	0.879706	2.55827	7.05648	1.59932	9.57137	5.26716	0.978196	6.3345	6.73944	5.49506	5.58195	8.92757	9.86643	2.72683	7.62943	5.21994	7.37894	8.38388	5.62234	1.8679	5.96993	4.61235	9.68806	4.4489	1.70929	7.92202	4.05918	5.83996	1.15056	1.38405	2.26903	8.90902	4.86394	1.07039	1.72683	7.71308	7.67504	4.23573	5.65277
840	A2RUB6	CCDC66	A2RUB6_840	ISESSHFIPYVRTNEI	4.03474	3.74201	0.963474	3.01078	0.925999	3.84599	0.823749	0.782409	3.6241	1.0635	4.13504	2.20163	0.863939	3.96162	3.40735	3.63227	3.12598	4.10769	6.37313	1.85599	4.29646	4.23879	5.31723	7.84706	3.13422	2.22342	4.67073	3.52482	6.08449	4.11187	1.61824	7.13114	3.25096	3.83996	1.07724	1.37851	2.16672	3.58015	3.87873	1.1177	1.87184	4.06437	3.97728	3.63459	4.6565
841	A2RUB6	CCDC66	A2RUB6_841	SESSHFIPYVRTNEIY	3.98094	3.64039	1.01436	3.23419	0.765535	7.92273	0.687061	0.933573	3.30451	1.01436	3.70044	2.13093	0.978196	4.11353	3.21412	3.36597	2.76341	3.59694	9.26852	1.7137	4.11353	4.02237	4.40327	8.37834	3.44758	2.02503	4.52231	3.76022	5.44559	3.61824	1.774	4.92884	2.92979	3.68818	1.18269	1.31034	2.15381	3.46597	3.43563	1.13093	1.72247	3.22342	3.20477	3.0018	4.12515
842	A2RUB6	CCDC66	A2RUB6_842	ESSHFIPYVRTNEIYY	3.53854	3.26454	0.62293	2.67582	0.584962	2.84599	0.641546	0.536053	3.13093	0.757023	4.01436	1.82782	0.757023	3.63691	3.05311	3.21412	2.7137	3.53356	9.7741	1.67356	9.91501	3.88557	4.01525	6.37712	3.59574	1.99277	4.31542	3.40735	3.40871	3.58256	1.41684	3.80941	2.87971	3.55213	0.956057	1.23266	2.08406	3.6427	3.37434	1.02857	1.61353	2.9982	3.01257	2.79286	3.45812
843	A2RUB6	CCDC66	A2RUB6_843	SSHFIPYVRTNEIYYL	3.4489	3.24945	0.925999	2.70044	0.584962	2.71149	0.356144	0.687061	3.02326	1.17632	3.14893	1.76977	0.748461	3.42089	2.90689	3.07382	2.68032	3.25701	6.89397	1.75702	3.12763	3.76447	3.11437	3.70708	2.70929	1.93734	4.29205	3.27202	3.19849	3.4957	1.58496	3.60288	2.82171	3.50589	0.9855	1.35614	2.23573	3.16511	3.24031	1.09761	1.66903	2.99095	2.93546	2.47508	2.91839
844	A2RUB6	CCDC66	A2RUB6_844	SHFIPYVRTNEIYYLD	3.41819	3.22959	0.422233	2.61117	0.378512	2.72247	0.516015	0.536053	3.02148	0.739848	3.12763	2.07039	0.722466	3.36036	2.91456	3.06695	2.73118	3.22188	7.91037	1.58015	3.19219	3.75916	3.03914	3.80012	2.85798	1.85599	4.27724	3.26153	3.28688	3.50462	1.63691	3.55704	2.82579	3.41819	1.07039	1.17632	2.07039	3.18587	3.21257	1.05658	1.50589	2.84197	2.8339	2.37573	3.01436
845	A2RUB6	CCDC66	A2RUB6_845	HFIPYVRTNEIYYLDP	3.44095	3.24945	0.765535	2.66221	0.378512	2.68482	0.454176	0.748461	2.95233	0.9855	3.15543	1.82782	1.12433	3.53481	2.96717	3.16672	2.76977	3.29425	9.37428	1.63691	3.28983	3.82273	3.44095	4.81967	3.05311	1.91073	4.3427	3.34341	3.27352	3.44626	1.7866	3.8339	2.92979	3.58135	1.0635	1.25701	2.09085	3.32912	3.36177	1.12433	1.65992	2.8679	2.852	2.57531	3.0635
846	A2RUB6	CCDC66	A2RUB6_846	FIPYVRTNEIYYLDPD	3.57289	3.4019	0.918386	3.33628	0.765535	2.9279	0.704872	0.748461	3.29719	0.739848	3.55582	2.11103	0.659925	3.58256	3.10098	5.11187	3.03738	3.58616	11.1588	1.69599	4.5509	4.13504	6.1469	7.42735	4.34341	1.95606	4.44758	3.52356	3.851	3.73769	1.74846	3.99277	3.09592	3.75809	0.970854	1.28096	2.05658	3.32912	4.55582	1.19535	1.77821	3.27352	3.15218	2.84197	3.29572
847	A2RUB6	CCDC66	A2RUB6_847	IPYVRTNEIYYLDPDA	3.67469	3.46728	0.887525	3.46336	0.678072	3.10601	0.526069	0.757023	3.21568	1.04963	3.50462	2.09085	0.765535	4.31397	3.21257	3.66448	3.10769	3.74201	11.8382	1.91839	4.02945	4.29499	6.21296	8.30551	5.52325	2.14405	4.63052	4.18349	4.01078	3.81762	1.49057	4.1416	3.05485	4.04439	1.12433	1.27501	1.98914	3.53605	6.53465	1.20163	1.73118	3.41684	3.49697	2.89918	3.93923
848	A2RUB6	CCDC66	A2RUB6_848	PYVRTNEIYYLDPDAP	5.16591	5.45845	1.25701	5.39609	0.678072	6.08215	0.604071	0.731183	4.82833	1.01436	3.94392	2.24184	0.978196	4.99639	3.72137	8.09244	3.59694	5.3565	12.174	2.68706	5.8089	6.05788	9.38802	11.2816	6.75902	1.93357	6.14588	6.04155	5.0321	4.09761	1.7137	6.63836	3.9644	5.31904	1.07039	1.48027	2.35332	5.8189	6.14547	1.31615	1.69153	5.5552	5.79442	3.89336	4.61648
849	A2RUB6	CCDC66	A2RUB6_849	YVRTNEIYYLDPDAPL	4.31615	6.54381	1.20163	4.80838	0.678072	5.2407	0.85599	0.823749	4.68706	1.09761	3.88362	2.13093	0.963474	5.15218	4.14405	4.38474	3.38405	7.76937	12.2417	2.13422	6.18982	4.41143	8.36877	6.40922	7.02459	1.98914	4.79701	4.47703	5.01212	4.75168	1.61824	6.80671	4.66959	5.43129	1.12433	1.28096	2.1635	3.52857	6.03254	1.03562	1.56071	4.7939	4.58496	3.46467	4.55766
850	A2RUB6	CCDC66	A2RUB6_850	VRTNEIYYLDPDAPLS	12.1316	10.6501	7.53706	9.81646	5.35755	11.3984	6.37504	4.14078	11.0116	9.00456	9.65828	8.13402	6.25852	10.8023	10.8712	11.3003	12.284	11.191	13.8578	5.46891	11.7884	10.7521	9.92138	9.76135	10.1095	7.44799	11.1505	11.1051	13.1594	10.5383	2.58976	12.3209	10.1203	10.7969	1.23266	1.56071	6.42442	9.78154	9.19564	1.36737	2.12102	8.74648	9.38929	10.4271	12.9304
851	A2RUB6	CCDC66	A2RUB6_851	RTNEIYYLDPDAPLSG	12.0073	10.5578	7.52576	9.44454	5.52356	11.205	5.85175	3.62761	10.7264	8.45681	9.501	8.21442	5.44824	10.5753	10.582	11.0691	12.2501	11.048	14.1057	4.61353	11.705	10.5973	9.69639	9.76759	10.107	7.74059	10.4715	11.2547	12.442	10.1036	2.31615	12.011	9.9051	10.6663	1.40054	1.97085	5.63633	9.40508	9.84825	1.9855	1.96347	8.44741	9.16148	9.05202	11.9239
852	A2RUB6	CCDC66	A2RUB6_852	TNEIYYLDPDAPLSGP	11.9813	10.8154	7.61478	9.59272	5.88264	11.5238	6.8535	4.79181	11.1177	8.90755	9.64983	8.25682	4.92457	10.1826	11.0179	11.046	12.5476	11.0735	12.7209	4.54905	12.2708	10.3972	9.53134	9.62123	10.0295	7.9414	11.8344	11.0923	12.9781	10.3845	2.62293	12.5446	9.99705	10.6946	1.65076	1.70929	7.50414	9.99226	8.458	1.57046	2.29572	9.1763	9.70345	9.27055	12.0733
853	A2RUB6	CCDC66	A2RUB6_853	NEIYYLDPDAPLSGPS	11.6086	10.6076	7.41945	9.43908	5.08746	11.173	6.1235	3.58015	10.8181	8.21495	9.15327	7.7909	3.07039	9.40461	10.5605	10.6533	12.0973	10.3733	11.4753	2.70266	11.5556	9.89122	9.06453	9.00217	9.38927	7.22699	12.1115	10.869	12.0742	9.82359	1.83188	11.7564	9.35337	10.1158	1.31034	1.54597	6.88594	8.81567	7.18329	1.52105	1.89918	9.07087	9.49823	9.06302	11.858
854	A2RUB6	CCDC66	A2RUB6_854	EIYYLDPDAPLSGPST	11.7764	11.0121	7.77781	10.1558	5.52356	11.5558	6.86295	4.74147	11.0063	8.77314	9.68447	8.31247	4.93499	9.82736	11.0548	10.9456	12.7536	11.3751	11.8587	3.53605	12.2836	10.5894	10.2081	9.7717	10.3553	8.29145	12.4264	12.0114	12.9542	10.467	3.35191	12.5494	9.97801	10.7722	1.7137	1.59932	8.14257	10.0518	8.73559	1.83996	2.36457	9.16998	10.2295	9.80143	12.6502
855	A2RUB6	CCDC66	A2RUB6_855	IYYLDPDAPLSGPSTQ	11.7804	10.2092	7.70134	9.72294	5.64386	11.5841	6.79792	4.84348	11.1494	8.68166	9.76247	8.48099	5.49057	10.0376	11.3024	11.259	13.0952	11.5546	12.2035	4.18903	12.579	10.9318	10.0905	10.466	10.6509	8.36072	12.3489	12.6076	13.3691	10.7375	3.1635	12.8722	10.2717	11.0548	1.67807	1.44361	8.1984	10.2071	9.51958	2.22342	2.14405	9.42131	10.2132	9.94218	13.1269
856	A2RUB6	CCDC66	A2RUB6_856	YYLDPDAPLSGPSTQD	11.7021	10.1513	7.50811	9.54861	5.24793	11.4696	6.85848	5.17433	10.9591	8.87952	9.70965	8.51531	5.57077	10.0723	11.1602	10.9945	12.9284	11.6734	12.1135	4.85898	12.5776	10.5854	9.98485	10.6171	10.5568	8.71891	12.8261	12.5953	12.9355	10.3165	2.94486	12.7126	10.0853	10.9425	1.59455	1.75702	8.19042	10.2542	8.93673	2.30159	2.73769	9.34407	9.98921	9.75676	12.9503
857	A2RUB6	CCDC66	A2RUB6_857	YLDPDAPLSGPSTQDP	11.231	9.11595	7.21412	8.96021	5.2854	11.3099	6.37452	4.4489	10.5707	8.16038	9.38089	8.14741	5.35966	9.76441	10.8432	10.8184	12.7826	11.5988	11.8228	4.4489	12.476	10.1825	9.63401	10.5043	10.5137	8.24379	12.0628	12.2986	12.9378	10.3032	2.68032	12.3712	9.94414	10.6613	1.34483	1.60881	7.95047	9.8279	8.51531	2.28392	1.82375	9.23609	9.68173	9.69679	13.0338
858	A2RUB6	CCDC66	A2RUB6_858	LDPDAPLSGPSTQDPQ	11.6343	9.45984	7.56033	9.74059	5.78136	11.6863	6.488	5.20633	10.8622	8.71459	9.78506	8.37521	5.33842	10.1656	11.4508	11.2601	12.8809	12.0036	12.08	4.2891	12.7591	11.0305	9.73462	10.491	10.7907	8.34354	12.1188	13.0873	13.4191	10.9258	2.86196	12.9849	10.5951	11.0423	1.41143	1.65535	7.98874	10.1618	8.82585	2.53107	3.12598	9.42587	10.1901	9.95648	13.4499
859	A2RUB6	CCDC66	A2RUB6_859	DPDAPLSGPSTQDPQY	11.6924	9.64945	7.81782	9.91567	6.32193	11.6464	6.84386	5.64241	10.9891	9.26833	10.1928	8.58018	5.5509	10.6496	11.5238	11.4685	12.8792	11.4875	12.2612	4.89821	13.0714	11.2543	10.3422	10.8201	11.3172	8.47423	11.5229	13.3195	13.6241	10.8817	4.29352	13.0057	11.0314	10.8812	1.48027	1.5509	8.46993	10.3274	9.17173	2.47249	2.82782	9.70808	10.5847	10.3607	13.6675
860	A2RUB6	CCDC66	A2RUB6_860	PDAPLSGPSTQDPQYQ	10.4681	8.61857	6.6768	9.14259	5.12928	11.0117	5.15502	4.41954	9.89508	7.12557	9.36243	7.8674	3.0993	9.30593	10.5282	10.336	11.3636	9.97887	11.5533	4.22188	11.5374	8.69836	9.48537	10.4226	10.3268	7.3482	10.8032	11.6949	12.023	9.80707	2.59455	11.1696	9.5246	9.05298	1.10434	1.5008	7.78352	8.05284	8.12691	1.50589	2.14078	9.27163	9.70084	9.83652	12.2367
861	A2RUB6	CCDC66	A2RUB6_861	DAPLSGPSTQDPQYQN	5.17273	6.71946	1.1635	7.10926	0.584962	4.25323	0.613532	0.978196	5.52262	1.07039	6.74873	4.91982	1.04963	7.17223	4.62059	7.4071	7.53154	7.04144	7.8409	1.71809	5.92742	5.84875	4.47184	6.89154	4.66903	2.32769	8.86065	4.26379	7.3427	4.99277	1.8953	8.27174	5.0197	7.28503	1.13093	1.22651	3.05137	6.63807	4.93216	1.1177	1.79077	6.1641	5.45746	5.97384	5.94837
862	A2RUB6	CCDC66	A2RUB6_862	APLSGPSTQDPQYQNS	6.44659	6.89579	1.82782	7.85512	1.76553	6.30743	2.10434	1.02857	7.33226	1.52607	5.69516	6.87725	1.24489	8.26622	6.62278	8.54299	11.2695	7.15066	8.71473	3.13093	7.736	12.7937	9.26882	8.92964	9.71041	3.42089	9.41739	4.51979	7.35191	7.25077	1.85599	7.66725	5.47444	8.84166	1.36737	1.25701	2.73335	6.61633	6.71149	1.35614	1.87971	8.16531	8.66708	8.69056	8.48309
863	A2RUB6	CCDC66	A2RUB6_863	PLSGPSTQDPQYQNSQ	7.03892	6.20633	3.28688	8.83409	4.39232	6.74308	1.52105	1.91073	6.85162	1.8953	6.25172	5.5472	1.3505	7.83902	6.61618	8.83387	8.28309	7.11301	9.72562	4.40531	8.21592	6.6669	8.4623	12.5964	6.66448	4.16511	9.3328	5.62673	7.04363	9.15267	3.27947	7.9693	7.94539	9.45716	1.49057	1.37851	5.91193	7.91666	7.1468	1.5656	1.85997	7.60629	7.07585	6.5935	6.70791
864	A2RUB6	CCDC66	A2RUB6_864	LSGPSTQDPQYQNSQD	6.90689	5.50303	4.37365	7.56117	4.70044	7.47743	4.4614	2.41414	6.8296	3.11603	6.56072	5.86641	4.65249	8.1501	8.09048	9.03804	8.14542	6.31994	8.20398	3.37016	6.90761	4.87774	6.06501	7.46246	3.93452	3.52732	11.6005	4.18982	6.97464	6.4082	1.91839	7.80323	4.59216	8.41121	0.992768	1.28096	2.32481	6.50032	4.81404	1.15056	1.57046	5.50048	5.54381	4.89772	4.74578
865	A2RUB6	CCDC66	A2RUB6_865	SGPSTQDPQYQNSQDC	6.455	5.74416	2.82985	7.96492	4.58496	7.47606	1.26303	1.1375	5.85823	1.54597	6.26003	5.13955	1.18269	8.144	6.53465	9.12272	8.42051	4.90207	8.71256	2.24184	7.76931	5.0018	5.54936	6.8358	4.06264	3.82375	11.4642	4.91934	5.74147	7.98396	1.76977	7.52435	5.28651	8.8614	1.08406	1.40599	3.20006	4.92647	5.80813	1.22651	1.60881	9.01625	9.66415	6.6401	6.83251
866	A2RUB6	CCDC66	A2RUB6_866	GPSTQDPQYQNSQDCG	6.79559	7.3222	2.93734	12.3237	5	7.89518	2.23573	1.15056	6.72901	1.97453	7.1982	5.42895	1.08406	11.3123	6.0343	9.14738	8.49286	5.65907	8.40926	2.25096	7.74557	5.30998	5.91361	7.35394	4.36947	2.98732	8.02995	4.53543	7.20955	5.75221	1.76129	7.1035	5.89118	8.54249	1.32769	1.48027	3.25096	5.09845	5.92813	1.28688	1.75702	5.97499	5.36737	5.53916	5.04002
867	A2RUB6	CCDC66	A2RUB6_867	PSTQDPQYQNSQDCGQ	6.49394	6.17453	3.98277	7.95658	5.39232	7.4446	2.73552	1.40599	6.69042	1.96717	6.36755	5.41481	1.27501	7.02359	6.98025	10.0683	8.20643	6.2902	8.86694	4.34696	7.84109	5.32301	7.16128	10.3096	5.01837	4.2891	6.89978	4.79546	6.29241	5.59544	2.07382	7.14812	5.99526	8.93384	1.26303	1.35614	4.30451	5.77373	6.06199	1.1177	1.7866	8.11645	8.76075	5.40837	4.20633
868	A2RUB6	CCDC66	A2RUB6_868	STQDPQYQNSQDCGQK	7.50589	6.49458	5.02768	8.10339	5.42626	7.14292	3.84499	1.52607	8.68106	2.68482	11.7395	5.95861	2.94111	6.93286	6.74819	9.9418	8.62483	5.58075	8.19732	2.40054	10.5491	6.17752	7.59036	8.91055	6.15623	5.86245	11.4439	6.7174	6.36982	7.40352	2.76129	7.8416	4.73552	10.1048	1.32769	1.60407	3.44758	7.44882	8.53792	1.78241	1.87184	7.03529	8.3366	5.7252	4.99594
869	A2RUB6	CCDC66	A2RUB6_869	TQDPQYQNSQDCGQKR	5.24755	6.04527	2.17951	8.27174	4.64386	6.40803	2.50843	1.72683	8.00248	3.07895	11.4241	7.27901	1.98914	6.20828	7.55405	10.7485	8.86651	7.30652	8.33539	3.44626	10.7643	6.58225	7.12629	8.45861	6.79896	6.26379	11.6628	8.32305	6.45187	7.06232	2.76765	7.42232	5.27798	8.77893	1.53605	2.01078	4.85848	7.47216	9.02898	2.34483	2.25701	7.6074	9.06897	6.399	6.23132
870	A2RUB6	CCDC66	A2RUB6_870	QDPQYQNSQDCGQKRQ	5.61765	6.14405	3.57773	6.09402	4.90689	6.79805	3.26153	2.03562	8.90827	2.44361	11.9974	6.90845	3.44095	6.52152	6.75435	7.72356	8.43817	7.48261	8.90298	3.2555	11.2465	7.26285	7.88576	9.19741	7.26772	6.67793	12.1101	7.55551	7.06318	7.2317	2.50335	7.91456	6.12371	9.39047	1.62761	2.07039	5.61589	8.34412	10.4883	3.66789	2.17632	8.89706	9.84447	7.29076	6.94099
546	A2RUR9	CCDC144A	A2RUR9_546	TDGTTVGNDDDGLNQQ	9.28478	7.67631	1.02857	4.18903	0.485427	4.96023	4.75114	0.910733	8.28499	2.24793	10.0988	2.19219	1.26903	4.31832	7.31805	6.93133	3.92505	5.9743	8.88169	2.1635	9.12417	5.15785	10.5879	6.45418	4.91504	9.7863	7.23984	4.67186	9.27903	7.95803	2.03914	12.35	7.55743	10.8582	1.15704	1.9855	2.82171	6.75769	7.12836	1.47508	1.89918	8.09487	8.02392	10.1251	10.922
547	A2RUR9	CCDC144A	A2RUR9_547	DGTTVGNDDDGLNQQ	9.36374	7.41507	1.19535	4.10182	1	6.29829	4.78712	0.584962	8.82133	1.66903	10.2944	2.23266	1.51602	5.23151	7.56689	6.77281	4.20711	6.21393	8.62125	2.22651	9.18968	6.2651	10.3848	7.3512	4.80271	9.96779	7.40293	6.20535	9.41153	8.02658	3.38267	12.2008	7.67955	11.1065	1.15056	1.93734	3.05311	6.63909	7.083	1.60407	1.60881	7.76904	7.5803	9.56524	10.4701
548	A2RUR9	CCDC144A	A2RUR9_548	GTTVGNDDDGLNQQI	9.47531	8.52849	0.678072	7.03903	1.07039	6.86505	5.44989	0.831877	8.7301	1.45418	10.5715	2.29866	1.20163	6.05376	7.85356	7.61941	6.30469	7.47921	9.59885	2.24489	9.33365	6.36999	9.93316	7.76852	9.13909	10.6324	7.98396	5.45286	9.61644	8.41844	2.31904	12.7451	8.72506	10.8861	1.31615	2.95233	5.60674	7.7763	8.22487	1.64616	2.10098	8.26959	8.71194	9.7889	10.8509
549	A2RUR9	CCDC144A	A2RUR9_549	TTVGNDDDGLNQQIPR	8.78116	9.94411	0.925999	6.02104	0.678072	6.32048	3.44228	1.08406	7.82362	1.09085	9.80829	2.75702	1.1635	4.79909	9.27496	7.41473	7.24783	7.9689	9.76532	3.0197	9.42748	7.14883	9.44099	7.10654	8.32549	10.435	8.14338	5.6879	9.49446	8.35522	2.12102	12.0224	9.60322	10.1556	1.22033	2.45418	3.38405	7.52254	8.86672	1.88753	3.15543	8.45755	9.20491	9.69096	10.4967
550	A2RUR9	CCDC144A	A2RUR9_550	TVGNDDDGLNQQIPRK	5.06221	5.75995	1.94486	5.5404	1.26303	4.52544	1.65535	2.59694	6.28059	1.72247	7.44841	5.65764	1.41684	4.37573	4.34127	5.1469	4.63285	7.76135	9.89435	2.35614	7.07478	4.89724	6.64659	5.9486	6.65134	8.86666	8.98715	6.46875	6.16672	7.16983	2.48285	11.3335	5.20711	9.08802	1.57531	1.63691	6.52685	6.38578	6.53636	1.66903	2.20163	7.62987	8.6825	7.05083	8.43971
551	A2RUR9	CCDC144A	A2RUR9_551	VGNDDDGLNQQIPRKE	4.5741	9.86774	1.3505	5.52638	1.07039	4.5735	1.22651	1	6.55505	1.23266	8.88414	2.49313	1.52105	4.04963	4.2555	6.765	3.97453	7.44352	9.86845	1.91839	7.0119	4.56803	6.86629	5.0781	5.48993	9.23362	5.4822	5.30743	5.46891	7.76255	2.06695	12.4502	4.8748	10.4228	1.23879	1.36177	2.89918	5.22882	6.96913	1.28096	1.75702	6.43129	7.24041	7.00473	8.13314
552	A2RUR9	CCDC144A	A2RUR9_552	GNDDDGLNQQIPRKEN	5.87897	7.41532	4.03474	5.22419	0.847997	4.15056	1.70487	0.895303	6.92101	0.910733	7.75067	3.91361	1.24489	4.12598	5.03694	7.35913	3.85997	3.85499	11.4324	2.0036	7.36098	4.21801	6.87787	6.56224	6.10518	9.33535	5.44062	4.91456	7.50104	8.69895	2.59694	13.2208	6.02967	8.55413	1.19535	1.60881	3.3978	5.7845	7.83156	1.38405	1.89142	5.6476	4.74308	7.40088	8.15634
553	A2RUR9	CCDC144A	A2RUR9_553	NDDDGLNQQIPRKENG	8.08018	7.7383	1.46467	6.80374	1.48543	7.43954	2.58496	3.26303	8.01486	1.36737	9.06431	3.99277	2.0321	6.16491	5.80193	8.84461	6.26547	6.94895	10.1968	2	7.96266	4.76553	7.16451	6.68201	7.15168	9.24322	6.12371	5.45976	7.31687	9.39547	2.49313	13.8946	6.66605	8.50704	2.33342	1.46989	4.35896	6.41126	8.80793	1.73985	2.07039	7.48285	7.52034	8.09318	7.13986
554	A2RUR9	CCDC144A	A2RUR9_554	DDDGLNQQIPRKENGE	5.42828	6.91839	1.69599	4.17871	1	3.62761	0.757023	0.83996	5.09466	1.02148	5.74631	2.62994	0.933573	5.0691	3.83086	7.93952	4.16672	4.25172	9.51019	1.8679	6.38094	4.34979	6.93899	5.57228	5.1534	8.29195	8.50791	4.45681	5.19653	8.5203	1.78241	12.9329	4.01078	6.97062	1.22651	1.48543	3.0054	4.61471	7.23554	1.20789	1.72683	5.33878	4.64559	5.31687	4.02059
555	A2RUR9	CCDC144A	A2RUR9_555	DDGLNQQIPRKENGEH	4.41616	6.89154	0.799087	3.16992	0.678072	3.38128	0.475085	0.678072	4.80426	1.14405	4.27501	2.43829	0.925999	4.34625	3.48929	4.26379	3.11437	4.32553	7.67631	1.89142	4.75114	4.24489	5.51916	4.41684	5.23688	2.37573	4.926	4.82018	3.67469	4.43962	1.67356	8.53193	3.32048	7.31043	1.0072	1.32769	2.48027	3.87774	4.46074	1.1635	1.81967	5.68706	4.75114	5.0457	3.89627
556	A2RUR9	CCDC144A	A2RUR9_556	DGLNQQIPRKENGEHD	4.9644	7.34038	0.799087	3.27501	0.925999	5.34305	0.757023	0.632268	6.90857	1.37295	4.21101	4.72574	0.887525	4.21568	4.88313	3.71918	4.23573	5.41312	8.40616	2.0321	4.91361	4.45022	6.79168	5.10769	5.76765	2.19219	7.49713	4.91409	4.07125	4.56438	1.83188	5.91049	3.6241	5.96417	1.08406	1.40599	2.75916	7.76679	5.69794	1.07724	1.72247	5.69377	4.1914	6.91421	6.18031
557	A2RUR9	CCDC144A	A2RUR9_557	GLNQQIPRKENGEHDR	6.73471	8.416	1.1177	3.91648	1.37851	5.68874	1.31034	1.08406	6.72301	1.61353	5.13955	4.93357	1.1177	6.42928	5.1014	5.85549	4.63807	5.69209	8.28522	2.24184	7.58406	5.85997	7.4663	6.37903	6.94544	2.47768	7.25333	5.45286	4.43829	6.23036	2.16027	6.70252	4.76765	6.80025	1.09085	1.27501	3.46728	5.54566	8.47986	1.36737	2.07382	6.33682	5.93475	8.17727	7.59462
558	A2RUR9	CCDC144A	A2RUR9_558	LNQQIPRKENGEHDRP	6.86888	7.6659	0.879706	4.35332	0.678072	4.61176	0.678072	1.04963	6.66164	1.25701	8.84138	5.14568	1.38957	10.386	3.82477	7.1267	5.42021	6.23955	8.35421	2.22651	6.13134	6.03628	7.45771	5.87529	7.04974	2.73769	11.2225	5.48414	4.26003	6.68622	1.85997	6.52184	4.20477	6.68594	1.33342	1.53605	4.1127	7.68874	7.3014	1.29278	2.06005	6.78005	6.03892	5.80761	7.97871
559	A2RUR9	CCDC144A	A2RUR9_559	NQQIPRKENGEHDRPA	7.93599	7.71562	1.23879	5.87184	0.765535	4.74201	0.887525	1.05658	7.00383	2.19849	8.7414	5.04002	1.43829	10.7169	4.13586	6.94416	5.20124	5.3345	7.73606	2.73985	6.27109	5.91839	7.52802	6.40429	6.7811	3.09592	11.6111	5.00135	4.31542	7.07575	1.80735	8.06307	4.28021	6.46956	1.1635	1.4489	3.25248	7.30706	6.96601	1.42761	1.70929	7.31606	6.74672	5.43296	5.17433
560	A2RUR9	CCDC144A	A2RUR9_560	QQIPRKENGEHDRPAD	6.3505	6.62732	1.03562	4.853	0.765535	4.55827	1.09761	0.9855	6.98743	1.07724	8.94585	3.84699	1.05658	10.8164	6.15218	11.13	5.01212	4.89336	6.81442	2.07039	5.54164	6.34501	7.62278	6.00068	5.89724	3.08576	11.7323	4.67186	4.25248	5.93993	1.89918	6.27352	4.26379	6.88496	1.09761	1.38957	4.09845	7.03925	7.47127	1.43829	1.79077	7.2294	6.43246	4.95513	4.89918
561	A2RUR9	CCDC144A	A2RUR9_561	QIPRKENGEHDRPADK	7.04308	7.72144	1.33914	6.25191	0.678072	6.77926	1.53605	1.26903	7.55674	1.12433	9.18078	5.3978	1.65076	11.0665	6.12866	9.12078	5.59574	7.1984	13.2228	4.80271	6.43429	7.70016	8.544	8.24012	7.7974	3.93074	12.3373	6.64962	5.87725	8.29205	3.10769	7.84706	5.63923	7.53574	1.42223	1.54102	6.01369	8.1578	7.4545	2.1177	1.86394	7.62549	7.26313	5.37504	6.22226
562	A2RUR9	CCDC144A	A2RUR9_562	IPRKENGEHDRPADKT	7.30232	7.06361	1.63691	6.96867	1.1375	7.37043	1.69153	1.62293	7.50875	1.39506	9.31182	6.85985	1.848	11.0889	6.04396	8.98661	5.66164	6.74443	12.7987	3.57168	6.35562	7.13894	8.05875	9.55792	7.15937	5.19338	12.5328	6.09128	7.15421	8.44684	4.69265	7.42139	5.86938	7.4417	1.67356	1.67356	6.12495	8.73383	7.66832	2.57773	2.24489	7.35852	7.06921	5.72165	5.95699
563	A2RUR9	CCDC144A	A2RUR9_563	PRKENGEHDRPADKTS	5.55428	6.25096	1.29278	6.848	1.37851	6.90388	1.37295	2.1635	7.37947	3.68145	9.44702	9.86612	2.07382	10.9208	6.14241	8.36343	6.20555	7.04603	12.0136	2.85599	5.99322	5.97338	7.62965	10.9402	6.42475	3.37295	12.0056	5.46597	8.13515	7.74255	3.16992	6.73145	6.26472	7.90201	1.69599	1.82375	5.85922	7.59612	6.75916	2.19849	1.76553	6.91217	6.48317	5.37016	5.35332
564	A2RUR9	CCDC144A	A2RUR9_564	RKENGEHDRPADKTSN	5.9305	5.03738	1.51096	6.53761	1.32193	7.00977	2.9542	3.06523	7.70826	4.48929	10.7531	10.0949	2.14078	13.139	6.24298	8.7494	6.24413	6.97464	11.7621	3.44095	6.35244	6.26585	7.10821	11.3017	6.46434	3.2854	12.0355	4.94392	6.74483	8.19923	3.37295	8.36877	6.45088	9.32528	1.45418	1.79494	5.6565	8.5499	7.60666	1.62293	2.24793	7.01257	6.82706	5.22574	5.1102
565	A2RUR9	CCDC144A	A2RUR9_565	KENGEHDRPADKTSNE	4.41819	5.2426	0.879706	6.58586	1.07039	6.851	0.863939	1.02857	6.05028	1.70044	10.7163	3.6017	1.32769	11.7125	6.18527	9.67035	4.60526	6.37156	13.6008	3.89821	5.06652	7.64933	6.63227	8.11385	8.24503	2.42761	9.98013	5.54751	6.22265	8.68457	4.33628	6.76779	5.16832	8.23793	1.10434	1.69153	6.16732	8.2054	7.34767	2.27798	2.15704	7.11489	7.05387	5.01525	4.749
566	A2RUR9	CCDC144A	A2RUR9_566	ENGEHDRPADKTSNEK	4.67073	4.10769	3.03738	6.1813	1.1375	4.94439	0.963474	1.1375	6.70501	1.1375	11.5626	4.13504	1.43829	11.7525	5.29536	9.57977	4.04876	6.23055	13.9526	3.65764	5.70266	8.13427	7.98385	8.24031	8.82072	2.51096	9.97259	9.19136	6.94439	8.81083	4.78869	8.33834	5.53356	11.6856	1.23266	1.61824	5.6279	7.64017	7.2113	2.04963	2.3505	7.54164	6.779	5.09466	5.13955
567	A2RUR9	CCDC144A	A2RUR9_567	NGEHDRPADKTSNEKN	7.47727	5.39438	5.32517	6.90665	1.58496	6.69669	1.48543	1.37295	8.18001	3.11936	12.3141	4.53667	3.41278	11.8051	6.63285	10.1351	5.92552	7.63503	14.3236	4.65306	7.16541	8.3837	8.529	8.97111	9.53315	2.84599	10.7826	9.46653	7.67455	9.39973	5.89385	10.1604	6.7305	11.8916	1.54597	1.76553	6.08002	9.31983	7.87344	2.53107	2.52857	10.9997	9.22952	6.32697	7.35834
568	A2RUR9	CCDC144A	A2RUR9_568	GEHDRPADKTSNEKNE	4.98868	4.13093	3.36177	6.5812	0.765535	4.8515	0.678072	0.863939	6.32139	1.774	11.1874	3.31904	1.15056	11.3515	6.15421	10.2602	4.18587	6.11707	13.81	3.24031	5.55244	7.28337	7.83946	8.19761	8.96636	2.43829	11.1537	8.66349	7.04985	8.07799	4.27575	8.0655	5.41447	11.5418	1.15056	1.4489	6.37591	7.74672	7.25049	1.48027	2.10098	7.16692	6.08321	6.54024	7.19446
569	A2RUR9	CCDC144A	A2RUR9_569	EHDRPADKTSNEKNEV	5.08704	4.46532	3.8748	5.1631	1.43296	5.59156	0.575312	0.831877	7.20271	1.72247	11.6323	3.21412	1.0635	10.291	6.53838	10.2746	7.08799	6.38336	13.743	2.73985	7.44029	5.39815	7.54187	8.1871	8.81941	3.24641	11.6455	8.64555	7.05637	8.28267	5.17273	8.26796	5.49442	11.6149	1.15704	1.60407	5.56072	8.45861	7.52254	2.99095	1.86394	6.26228	5.72819	6.60748	7.75302
570	A2RUR9	CCDC144A	A2RUR9_570	HDRPADKTSNEKNEVK	6.97154	5.36492	4.72137	6.38802	1.1375	6.3726	1.58976	1.10434	8.04374	3.13422	12.0837	5.92719	1.5008	9.49141	7.31985	10.6317	6.5738	7.99791	14.3382	3.17951	8.28198	6.02326	8.68071	9.60872	9.61554	4.97591	11.9523	9.54454	7.96792	8.50466	5.99254	9.61851	6.59276	11.9853	2.05311	1.774	6.60837	8.51144	7.98299	2.04614	2.59216	7.1636	6.67299	6.79038	6.89688
571	A2RUR9	CCDC144A	A2RUR9_571	DRPADKTSNEKNEVKN	8.17143	7.1818	4.45549	6.85786	0.925999	6.31633	2.31615	1.48027	8.03359	4.15137	11.7405	6.64789	5.60229	9.52929	7.38448	10.6203	6.6703	8.00079	14.2345	2.42761	8.89051	5.94743	8.72496	9.60077	9.50261	6.51932	11.4213	9.78356	9.18316	8.76683	6.07146	10.4588	7.05213	12.1546	1.94111	1.9222	6.75542	9.30458	8.28457	1.98185	2.46205	8.88887	9.66033	7.01547	7.55995
572	A2RUR9	CCDC144A	A2RUR9_572	RPADKTSNEKNEVKNQ	6.06717	7.10518	2.41954	4.79857	2.26303	5.2902	1.8953	2.87381	6.36457	4.91313	10.7777	10.3828	1.60881	8.84652	8.16656	9.70964	6.84725	7.19899	9.91109	3.85	7.21354	5.44758	7.18973	11.2903	5.84725	3.88362	9.84164	8.44642	12.8622	7.76573	2.21412	9.04816	6.08789	11.0651	2.18269	1.8679	4.32121	7.33494	7.1982	1.82782	2.22342	6.48848	5.54597	5.9486	7.19525
573	A2RUR9	CCDC144A	A2RUR9_573	PADKTSNEKNEVKNQI	7.21335	6.60006	4.75328	8.45253	4.64386	7.17163	4.70764	5.27053	7.78895	4.88362	11.214	7.40207	4.51602	8.90331	7.30925	8.22251	7.93121	7.96145	10.65	6.24774	8.73684	6.74241	8.01408	10.0532	6.70446	6.89263	10.5251	9.18301	8.2538	8.49297	6.41853	8.59764	7.94375	11.317	6.17113	3.90977	7.00776	8.34616	8.12422	4.61176	3.94767	8.33842	7.35385	6.72765	6.75676
574	A2RUR9	CCDC144A	A2RUR9_574	ADKTSNEKNEVKNQIY	10.0012	5.95629	7.28309	5.15664	1.48543	6.52795	1.38957	1.19535	7.94052	2.01792	11.5575	7.16651	1.66903	10.408	7.7961	10.5395	8.9369	7.12433	10.921	3.3505	9.78216	7.9535	9.40998	12.3306	9.84252	5.91241	12.5811	9.98412	8.69279	8.23199	2.45418	9.66981	6.38595	11.7219	1.66448	1.90304	6.52246	9.78439	8.30204	1.71809	2.62761	6.53885	5.6907	7.85674	8.51424
575	A2RUR9	CCDC144A	A2RUR9_575	DKTSNEKNEVKNQIYP	8.15284	6.35526	7.7303	5.81813	1.43296	6.23688	1.48543	0.773996	8.15477	1.90304	12.0592	6.56529	1.37851	9.36693	8.18602	10.0583	9.1934	10.4353	11.2897	2.62761	9.1213	7.53636	9.09389	12.6293	7.59492	5.92029	12.5858	9.22448	9.29811	8.36387	2.36737	8.86434	6.71589	9.21599	2.15056	3.49953	4.53854	10.065	8.44319	1.88753	2.21412	6.76739	5.48704	7.63285	8.29499
576	A2RUR9	CCDC144A	A2RUR9_576	KTSNEKNEVKNQIYPE	7.32903	8.00383	2.23573	6.04374	1.26303	5.24679	1.72683	1.65076	7.74329	3.853	10.2949	8.90265	1.34483	9.77309	8.54102	9.23283	8.6097	6.48365	10.425	2.28983	8.21471	6.06048	7.4632	11.448	6.08789	3.07895	12.1939	7.18537	8.34096	8.42051	2.21101	8.97802	6.11249	9.3533	1.99277	2.03562	3.93357	9.99879	9.20259	1.93734	2.10769	6.24584	5.79986	8.14471	8.16204
577	A2RUR9	CCDC144A	A2RUR9_577	TSNEKNEVKNQIYPEA	5.73145	3.9364	2.5656	6.06048	1.88753	5.40599	3.26604	1.13093	8.21228	2.42223	6.81762	3.58976	2	8.97008	7.31243	6.1179	6.91886	6.63169	9.49863	1.96717	8.53025	7.73782	6.83226	5.27538	6.02015	2.23573	7.94761	7.52927	6.70777	7.69042	1.71809	7.95117	4.82018	7.1267	1.64155	1.47508	3.5373	9.45245	7.2737	1.11103	1.50589	5.65076	5.49602	6.32337	7.41092
578	A2RUR9	CCDC144A	A2RUR9_578	SNEKNEVKNQIYPEAD	4.67356	4.39369	1.74846	5.83162	0.584962	3.54102	1.58496	0.83996	8.23692	1.85997	6.35456	2.98185	1.3505	9.99841	5.53699	5.17233	6.85773	5.42492	9.35986	1.82782	8.28378	7.73078	4.99186	6.1299	5.60822	2.25399	8.31365	8.04253	6.37138	7.94696	1.62293	7.32562	5.39849	7.13566	1.68706	1.45418	3.08916	9.55987	7.23256	1.11103	1.95233	5.21568	4.9331	7.0782	7.91343
579	A2RUR9	CCDC144A	A2RUR9_579	NEKNEVKNQIYPEADF	5.74335	4.7339	1.24489	5.40531	0.847997	5.03342	4.765	1.27501	9.67922	1.848	9.77694	3.01078	1.41143	9.45925	6.06953	7.43204	7.61213	7.7057	9.41354	2.24793	8.75499	8.59279	6.49905	9.01257	6.21354	4.72901	12.0438	9.75932	7.86753	7.64263	2.26903	9.82772	7.88405	8.36137	7.9633	1.73552	3.47379	9.84037	8.55712	1.56071	1.85599	8.34669	7.83048	7.21432	8.04226
580	A2RUR9	CCDC144A	A2RUR9_580	EKNEVKNQIYPEADFA	4.2555	4.03386	1.53605	4.00809	1.76553	3.75275	2.76765	1.02857	8.53337	1.14405	7.11249	2.80941	1.40599	9.7719	4.38267	7.19456	9.03265	5.71012	8.7785	1.87971	7.52341	8.37721	4.56133	4.60999	5.09001	2.72901	11.908	9.12435	5.1102	6.75087	2.28983	8.17652	4.64559	7.79643	1.65992	1.66448	3.93452	9.23369	6.6744	1.48027	1.67356	5.45549	4.6565	4.70487	6.97212
581	A2RUR9	CCDC144A	A2RUR9_581	KNEVKNQIYPEADFAD	4.62702	4.78346	1.5008	4.48414	1.63227	4.46074	3.19377	1.0072	8.73954	0.992768	7.75241	2.49313	1.72683	10.9455	5.32697	6.35843	11.2481	6.17692	8.78591	2.37295	8.50839	8.61548	5.47541	5.33199	6.54828	3.30159	12.0867	9.97473	6.59589	9.56154	1.73118	9.95504	5.5598	9.26756	1.27501	1.66903	2.63923	9.70758	8.04843	1.38957	1.64616	7.30925	6.12846	5.81711	7.8515
582	A2RUR9	CCDC144A	A2RUR9_582	NEVKNQIYPEADFADS	5.47346	4.06867	0.831877	3.9982	0.678072	4.68482	2.02148	1	8.29425	1.1375	7.56468	2.53605	0.933573	5.80245	4.39712	5.48156	4.65478	7.40224	8.00068	4.7845	6.13771	8.11181	4.95373	5.68538	5.92529	3.5373	11.7004	10.041	6.0018	6.33002	1.58976	9.114	4.55459	6.69014	1.72247	1.73552	6.32697	8.44274	6.17193	1.42223	1.73552	7.78666	6.95826	5.38853	7.1335
583	A2RUR9	CCDC144A	A2RUR9_583	EVKNQIYPEADFADSM	4.38819	3.83491	0.948601	3.96993	1.1375	4.16108	1.57046	1.13093	7.83851	1.04264	7.57327	2.32481	0.9855	6.17453	3.77821	5.10056	4.55459	6.80374	7.59365	2.02857	5.9644	7.88368	4.38888	4.80168	3.55213	2.68482	11.2757	9.92893	5.61912	4.38336	1.8953	9.06972	4.56986	6.49649	1.22651	1.81558	5.36597	8.32436	5.41988	1.21412	1.91073	4.64616	3.99186	4.78241	7.21062
584	A2RUR9	CCDC144A	A2RUR9_584	VKNQIYPEADFADSME	4.75114	3.92029	0.83996	3.50716	0.678072	4.09085	1.01436	0.650765	7.00933	1.29278	6.71946	2.31034	1.16992	8.011	3.38405	5.36772	3.42358	6.28003	7.96469	2.07039	5.8775	7.73627	4.393	5.07852	3.51223	2.64616	9.96251	9.732	5.1635	4.39232	1.59932	9.04661	4.39643	6.61736	1.02857	1.31615	3.77294	8.01391	5.21179	1.07724	1.69599	4.39163	3.59335	4.33342	6.84046
585	A2RUR9	CCDC144A	A2RUR9_585	KNQIYPEADFADSMEP	5.10601	5.38232	1.10434	3.78555	1	4.62234	1.38405	0.847997	7.79286	1.0072	7.53052	2.65306	1.1375	6.13586	3.56316	6.71987	4.06695	5.97269	8.44166	2.44095	6.60689	8.16747	4.88606	5.27463	3.92315	3.95327	9.47502	10.2011	6.40122	5.12722	1.97453	7.68061	5.77057	6.19614	1.20163	1.75275	5.1035	8.61666	5.72846	1.37295	1.75275	5.16752	4.12019	4.75489	7.42635
586	A2RUR9	CCDC144A	A2RUR9_586	NQIYPEADFADSMEPS	6.37069	4.7301	1.61353	5.98937	1.20163	5.69014	2.21101	1.20163	7.79481	1.29866	7.54187	2.84398	1.22651	5.9982	5.27277	7.25908	3.5656	5.38853	8.99718	2.3978	7.68131	4.61117	5.33735	5.72874	5.0993	2.24793	9.92081	10.2671	7.51854	6.43279	1.91839	7.86592	6.283	5.93357	1.774	1.35614	5.26679	5.62293	6.75862	1.09761	1.62293	8.02459	6.79507	3.62293	4.08236
587	A2RUR9	CCDC144A	A2RUR9_587	QIYPEADFADSMEPSE	6.26435	5.18269	1.07724	4.68426	0.485427	4.45681	1.1375	0.748461	7.00944	1.1177	6.54659	3.08236	1.1177	4.64155	4.81147	6.96012	3.12267	4.1416	7.41007	1.93734	6.27296	4.46205	4.47184	4.92695	3.41143	2.33628	9.55704	9.8045	5.82222	4.88606	1.57046	7.50549	4.89142	5.62994	1.04264	1.36177	2.90304	5.68902	7.26341	1.20163	1.67807	5.26228	4.67016	3.40463	3.88264
588	A2RUR9	CCDC144A	A2RUR9_588	IYPEADFADSMEPSEI	5.07082	4.10936	0.831877	7.8182	0.678072	5.35156	0.748461	1.38405	5.67243	0.871844	6.38457	4.08831	1.23266	4.20789	7.18606	6.94275	3.42358	4.95652	9.0324	2.02857	6.41853	6.18824	4.89288	5.59036	3.57168	4.33842	5.77505	4.50906	4.16189	4.82273	1.65076	6.00158	5.70874	6.5306	1.20789	1.54597	4.33771	6.15178	9.58485	1.22033	1.83188	4.91169	3.76871	2.9782	3.82069
216	A4D263	C7orf72	A4D263_216	CTDEGEPLVQTNKKCN	6.02945	7.9782	1.22033	12.3007	2.60881	12.1938	6.55643	1.43829	10.9654	3.24031	8.14624	6.81813	8.92893	6.03276	5.50589	6.37069	7.80407	10.0689	9.77428	2.21723	9.34076	7.68643	9.57633	8.61279	6.28188	2.82985	8.06329	6.15967	8.45746	7.87166	6.75902	6.56072	6.19318	8.64839	3.28836	1.91456	3.44493	8.06458	6.33539	1.47508	2.73118	9.33371	10.479	5.13258	8.7343
217	A4D263	C7orf72	A4D263_217	TDEGEPLVQTNKKCNA	4.91313	7.01681	1.68257	11.9704	1.53605	11.2791	6.29389	1.02148	10.7581	1.7866	7.84248	6.20183	8.93882	4.82833	4.91934	5.2555	7.05115	8.19086	9.0797	2.11437	8.65489	6.09233	8.5014	7.60118	4.76871	2.48285	6.59021	5.80581	7.56217	7.28401	6.30342	5.90328	5.78215	7.86691	2.67582	1.67807	2.60644	7.59783	5.78005	1.16992	2.32769	7.57531	8.50371	7.11155	7.69509
218	A4D263	C7orf72	A4D263_218	DEGEPLVQTNKKCNAK	4.02857	5.03826	1.90689	10.6236	1.1375	8.16133	2.08406	1.848	8.17767	1.79077	6.37782	7.84806	5.49633	4.05745	3.98277	4.0072	4.30012	6.54473	7.85549	2.22651	5.85524	4.45286	6.14017	6.05159	6.9431	2.97636	7.00214	4.72955	6.9847	5.51191	3.95233	5.38474	6.39025	6.28244	1.73985	1.95977	3.26454	4.62352	4.1811	1.38957	2.37851	6.75168	7.28522	3.7761	4.32984
219	A4D263	C7orf72	A4D263_219	EGEPLVQTNKKCNAKD	5.11478	6.77729	1.1375	11.5157	2.29278	10.3855	5.63836	1.84398	10.3913	2.90881	8.30319	8.28974	9.17498	4.61412	4.24565	4.5008	5.488	7.56514	9.44398	2.24489	7.17672	4.78869	7.2556	7.12887	8.51144	2.84398	7.19712	4.80271	7.62264	6.61662	4.65535	5.61147	7.62286	7.09413	1.62761	1.54102	2.92029	6.54365	5.17393	1.32769	2.18587	6.26228	7.03716	3.77926	4.65076
220	A4D263	C7orf72	A4D263_220	GEPLVQTNKKCNAKDS	4.52042	6.29186	2.62059	11.1416	1.67807	9.31318	4.4121	2.89336	8.85284	4.45483	8.45442	10.1206	8.5392	4.60466	4.35685	4.47379	5.19298	7.87903	9.755	2.51349	6.57954	4.96809	7.40148	8.46911	8.75712	2.9222	6.90063	4.8089	8.32553	7.4564	4.24945	6.64573	8.00191	7.68412	1.93357	1.68257	4.22033	6.57909	5.61294	1.38957	2.42761	6.52199	6.66377	4.21956	4.62176
221	A4D263	C7orf72	A4D263_221	EPLVQTNKKCNAKDSF	5.1534	6.94895	1.81967	11.4464	2.51096	10.3684	6.4888	2.82171	9.96385	4.54226	8.71929	9.84696	9.10208	4.62702	4.64501	5.81839	5.57107	8.50716	10.3546	3.20477	7.22188	5.46271	7.62278	7.99175	9.29241	3.52732	8.51991	5.77716	8.56864	7.97711	5.1416	7.08874	8.36803	7.96872	2.58737	2.0321	4.30889	6.98117	6.60288	2.34199	2.65764	6.4192	6.88203	5.55152	5.63459
222	A4D263	C7orf72	A4D263_222	PLVQTNKKCNAKDSFY	6.19751	6.12681	2.66903	8.60637	2.72247	8.10386	5.3302	3.36036	9.30111	4.60763	8.60463	9.49059	9.36958	5.27426	4.5373	5.12143	5.61589	10.5967	11.2501	4.5509	6.96544	5.82222	7.1472	10.0811	9.39275	3.37573	10.0611	8.46279	8.44207	7.95548	4.07639	6.96324	9.21956	8.85568	1.8679	1.83996	4.70099	7.15896	6.68874	1.96347	2.28688	6.23419	7.22622	7.15977	6.38526
223	A4D263	C7orf72	A4D263_223	LVQTNKKCNAKDSFYK	7.45195	5.8301	2.91456	7.70895	4.08746	8.24132	4.12763	3.30743	7.73917	4.20633	7.09582	8.86892	3.95884	5.94087	4.77821	4.27575	6.69947	13.6952	9.06848	6.18725	7.58188	7.70183	7.1818	9.6357	8.39223	3.62527	8.46107	6.60659	7.83213	7.81487	3.34483	6.87209	8.66789	7.1419	1.96347	2.24793	3.56438	5.73796	7.35059	2.06005	3.22959	6.72151	7.11051	6.1809	5.13422
224	A4D263	C7orf72	A4D263_224	VQTNKKCNAKDSFYKS	4.16027	4.90929	2.63691	4.849	2.07039	3.86888	2.15056	2.29278	5.26078	3.24641	7.08162	9.48903	1.61824	4.15947	4.07553	3.83289	7.49322	13.9066	8.24921	3.39094	6.14527	5.05702	6.26791	8.95213	7.68937	3.21878	9.04696	5.49665	6.99005	6.36001	2.91648	5.58165	6.87652	6.12226	1.9782	1.79909	2.9241	5.06134	4.45022	1.76977	2.28096	5.55305	5.53667	6.97739	7.29085
225	A4D263	C7orf72	A4D263_225	QTNKKCNAKDSFYKSS	4.24565	4.87135	2.83794	4.82375	3.12102	4.67469	2.3505	3.24945	6.04854	7.26997	8.43008	9.12872	1.74846	4.30012	3.99639	6.75622	4.32409	7.39661	8.37552	3.23726	5.62176	5.19731	6.56133	9.10881	8.0523	3.1127	8.62458	4.36597	6.94603	6.46434	2.78869	6.46891	6.87369	6.10832	2.02148	1.83188	3.23113	6.68608	4.78973	1.65535	2.32769	5.15623	5.38922	10.4846	10.6637
226	A4D263	C7orf72	A4D263_226	TNKKCNAKDSFYKSST	4.35473	4.58616	2.38128	5.29352	2.7866	4.28688	2.68482	2.35896	6.42878	3.24793	8.93902	9.29788	1.40054	4.63923	4.68314	7.90135	4.85699	6.92719	7.85543	3.2854	5.31506	5.19101	6.71301	9.44878	8.18938	3.15056	8.59839	4.49442	6.22593	6.16531	2.34767	5.95931	6.49697	6.21023	1.99639	1.92979	3.14731	4.6017	5.23266	1.68706	1.93734	4.94251	4.90641	6.10685	5.52857
227	A4D263	C7orf72	A4D263_227	NKKCNAKDSFYKSSTQ	4.45154	5.24679	2.94673	5.95047	3.10434	4.73444	3.16189	3.52356	6.69307	4.19614	8.92535	9.60251	2.20789	4.54659	4.84549	6.86876	5.12763	6.91349	7.5539	3.26754	6.20848	5.70321	7.42928	9.17098	7.07874	4.07639	9.18346	4.34837	6.25795	6.44095	2.99095	6.54905	6.40701	6.49953	2.22342	2.30743	4.92552	5.11145	5.60021	1.67356	3.0993	5.68426	5.96648	4.84599	4.4121
228	A4D263	C7orf72	A4D263_228	KKCNAKDSFYKSSTQK	9.05368	4.89627	2.49057	4.5404	3.07039	4.35191	2.53854	2.53854	5.72928	3.26003	7.47362	9.47056	1.80735	4.14812	4.03386	4.90545	4.57833	7.46655	9.04396	3.72247	10.8964	5.48575	7.38698	9.51617	6.56484	3.23266	8.60644	4.61058	5.5157	5.38198	2.9855	5.62088	5.21956	5.62848	2.12763	2.05311	3.34199	4.47379	4.73064	1.60407	2.88362	5.10978	5.22728	5.71067	4.28836
229	A4D263	C7orf72	A4D263_229	KCNAKDSFYKSSTQKA	9.75061	4.57894	3.47379	4.85997	3.58496	4.95047	3.49953	2.91265	5.00045	3.5741	7.14649	8.81202	2.13093	4.37295	4.1375	5.43095	5.22882	7.20594	9.31161	4.50271	11.1878	5.52293	7.51578	9.63637	6.90845	3.72574	9.15142	4.56986	5.11103	5.6761	2.45154	5.16952	4.92505	5.60259	2.0321	1.9855	3.67694	4.15381	5.0751	1.97453	4.26679	5.17193	5.24527	6.77505	4.67694
230	A4D263	C7orf72	A4D263_230	CNAKDSFYKSSTQKAY	10.5076	4.73281	4.9607	5.76102	4.90689	5.98527	5.00899	5.35368	6.14017	5.05572	6.1177	6.77716	4.30743	9.11132	5.52888	5.68902	5.63952	7.69237	10.1245	5.5659	11.8818	7.34341	8.38301	9.12526	8.4025	4.92077	8.86242	5.69153	5.37365	6.46858	3.04963	5.66334	6.24774	6.32193	2.76129	2.20477	4.86344	5.22033	6.80645	2.14405	5.86121	4.52356	6.43596	6.87234	6.74403
231	A4D263	C7orf72	A4D263_231	NAKDSFYKSSTQKAYE	11.2542	6.08257	4.52105	6.66988	4	6.78372	4.2149	4.83188	7.12433	5.00495	7.14098	9.83491	3.851	11.4363	6.32067	7.07328	6.04876	7.61132	9.71364	5.59395	11.2931	6.50748	8.04056	10.4466	7.63735	4.88069	10.0895	5.64097	7.39729	7.47946	5.13463	6.81378	8.84037	7.98299	6.16571	4.49057	5.90448	6.91862	9.1275	4.13832	5.18031	6.09866	6.0847	7.22564	6.4851
232	A4D263	C7orf72	A4D263_232	AKDSFYKSSTQKAYED	11.5988	7.29214	4.97223	8.13473	4.9542	7.82852	5.03254	4.29866	8.30218	4.10936	7.40701	8.40829	4.58737	7.76772	8.00663	8.3706	6.68229	8.4641	11.0513	3.68257	12.1874	7.18428	9.2993	9.81561	8.85493	3.38957	10.4315	6.47249	7.63532	7.6489	2.34483	7.12629	9.37645	8.80232	1.70044	1.85599	4.37921	7.66782	8.7211	1.42223	3.36317	6.38974	6.53481	7.90358	6.41515
233	A4D263	C7orf72	A4D263_233	KDSFYKSSTQKAYEDV	11.5478	6.97373	4.65363	8.46593	4.16993	7.54959	4.64789	3.00899	8.13016	4.10182	7.18745	7.87719	3.23113	7.62286	7.7286	7.4048	6.11603	8.70051	10.6327	2.58976	11.8718	7.27966	8.97292	9.449	9.19182	4.16511	10.4621	6.18051	7.59515	7.05441	2.24184	6.91085	10.3759	8.8657	2.81558	1.74416	4.32984	7.45409	9.59423	1.33914	3.17951	6.30597	6.43095	7.52191	6.54504
234	A4D263	C7orf72	A4D263_234	DSFYKSSTQKAYEDVP	11.6134	7.00079	5.76607	7.8409	5.39232	7.91217	6.05745	3.95791	8.76338	4.47184	7.92452	8.15841	4.4522	7.48864	7.6471	6.96104	6.34181	8.96258	13.5814	4.19535	12.4984	9.12802	10.3336	10.6413	11.3164	3.83996	10.7202	5.854	8.00045	7.57493	2.33056	6.84562	10.39	8.50657	3.20945	1.98185	4.76977	8.88258	9.66076	1.26303	3.84599	6.20203	6.56742	8.93561	12.558
235	A4D263	C7orf72	A4D263_235	SFYKSSTQKAYEDVPW	11.2227	6.848	1.79077	6.19633	5.35755	5.78842	1.1635	1.20789	6.44708	1.10434	6.67327	5.33593	1.52607	9.90971	5.51979	4.9241	5.18468	7.54805	10.7231	3.52607	12.2687	7.70065	8.86836	9.1444	9.16677	2.76553	10.8188	6.38284	6.87049	7.79656	2.28392	6.51238	9.35379	7.70058	2.22651	1.69599	4.50906	5.64875	9.80872	1.70929	3.35191	5.52638	6.05115	7.49993	7.45302
236	A4D263	C7orf72	A4D263_236	FYKSSTQKAYEDVPWD	11.2271	5.48188	1.9486	6.94837	3.90689	5.95931	1.1375	0.799087	6.67412	1.22651	6.28503	5.76607	1.98914	10.1785	6.2867	4.97545	6.37452	7.70065	10.6773	3.27501	12.3576	8.27533	8.53013	9.3319	9.29822	2.8679	10.2799	5.94369	7.2115	7.58594	3.04264	7.39343	10.3906	7.52293	1.64616	1.58976	5.46956	5.67044	9.67458	1.83592	2.79077	6.6851	6.23055	7.03804	6.7046
237	A4D263	C7orf72	A4D263_237	YKSSTQKAYEDVPWDK	11.6017	7.69919	6.02459	8.19987	6.02237	8.37903	2.19535	1.73985	7.62899	2.8953	8.28364	6.82769	2.7845	9.42169	7.27873	8.08284	6.71328	7.7343	10.4901	4.05832	12.2889	7.43596	8.52266	11.043	9.04759	6.53403	14.3667	6.23707	7.68468	10.1475	2.75061	8.35852	8.2764	9.78159	2.70487	3.80632	5.71946	8.76868	9.1416	4.35966	4.98868	7.06932	6.91193	6.99016	6.24812
238	A4D263	C7orf72	A4D263_238	KSSTQKAYEDVPWDKM	6.05224	5.85549	2.70044	7.26397	3	6.65378	2.15056	2.68706	7.4591	3.58256	11.3363	10.5038	2.23266	8.49474	6.82655	6.60999	7.11551	8.58301	7.78686	3.0018	8.42878	6.4941	7.49418	11.7891	5.61971	3.28688	11.0185	5.1235	7.04078	9.03397	2.59455	9.69646	7.58474	8.82407	1.71809	1.95233	4.26003	5.75248	9.91052	1.73985	2.09424	6.59276	5.65621	5.12969	5.28762
239	A4D263	C7orf72	A4D263_239	SSTQKAYEDVPWDKML	9.12026	6.5345	2.51854	7.12939	5	8.47873	4.57773	1.18903	9.34072	1.67807	7.12257	2.81147	1.33914	10.6039	8.45939	9.31524	6.30961	8.86323	9.6852	3.16992	9.50539	8.48305	8.17273	8.12159	6.93687	5.90905	9.33356	6.75101	7.79935	9.99432	2.33914	7.88197	8.01992	9.11098	2.8953	1.68706	7.06813	6.90605	13.3522	2.19849	1.98185	9.55257	9.80993	6.9377	6.32841
240	A4D263	C7orf72	A4D263_240	STQKAYEDVPWDKMLP	7.38336	7.00888	2.71149	6.50827	5.55459	8.63434	1.83996	1.58976	6.8802	2.68257	7.19466	2.93923	1.65535	10.9522	7.78064	9.50148	7.08385	8.40569	9.5255	3.4019	7.0607	8.88194	8.73545	7.24783	7.05431	4.47703	9.82005	6.4822	8.12841	10.4577	2.06695	7.97923	7.12629	9.04117	1.37851	2.03914	5.91862	7.71596	10.6675	2.90881	1.81147	10.1925	9.70926	6.38785	5.79103
241	A4D263	C7orf72	A4D263_241	TQKAYEDVPWDKMLPP	8.12278	6.23324	1.96717	6.49362	5.80735	8.78865	1.45418	1.37851	6.65735	1.52105	7.14578	3.0635	1.22033	11.4057	7.32894	9.3421	6.5738	8.90274	9.56062	2.68482	8.22313	8.76782	7.44865	6.96232	6.87221	3.27053	9.32369	6.832	7.40523	10.3204	2.18269	8.0187	6.64053	9.10515	1.33914	1.43296	4.04352	6.53356	8.68436	2.08066	1.73118	8.52227	7.66583	6.87098	6.43912
242	A4D263	C7orf72	A4D263_242	QKAYEDVPWDKMLPPK	7.16511	5.44725	2.34767	6.3733	5.16993	8.12329	2.12763	2.14405	5.90881	2.07382	7.52787	6.79377	1.52105	10.3917	5.2114	8.38603	6.4494	8.26186	8.72945	3.19849	7.95768	8.4634	7.13319	7.1267	5.91456	3.46728	9.91722	8.11155	5.86592	9.40035	3.21568	7.0677	5.27053	8.73003	1.61824	1.77821	3.2032	5.26303	7.47533	2.37573	2.74846	8.52172	8.37252	6.7699	6.06264
243	A4D263	C7orf72	A4D263_243	KAYEDVPWDKMLPPKL	6.4707	6.18963	2.72901	6.08555	6.2854	8.43584	1.89918	2.06005	6.37469	1.9782	9.56497	6.37487	1.40599	10.4785	4.51791	8.82896	5.9305	8.51861	9.22608	3.30159	8.16822	8.72591	7.13319	7.61699	5.67892	4.21568	9.75721	8.16063	6.76792	9.39305	3.14893	7.25937	6.04985	8.46642	1.56071	1.93734	4.31107	6.24241	7.3679	2.41684	2.14405	7.86858	7.43429	6.28503	5.70432
244	A4D263	C7orf72	A4D263_244	AYEDVPWDKMLPPKLV	7.66114	7.28559	2.88947	7.5539	7.49185	8.83779	2.38957	1.49057	7.34811	1.94486	7.22949	5.10978	2.23879	9.9553	6.61662	10.2155	6.94099	8.87909	11.8674	4.70155	8.42282	9.34747	7.86363	7.78986	6.83618	7.06985	9.82337	7.2149	9.86893	9.67239	8.62885	8.08645	6.85312	9.24795	1.66903	1.45418	4.08066	6.08406	8.22887	2.62293	1.93734	8.86406	8.08614	6.31161	6.59842
245	A4D263	C7orf72	A4D263_245	YEDVPWDKMLPPKLVP	7.06307	7.46989	4.64847	6.20945	5.2854	8.96431	1.27501	0.970854	6.64875	1.852	6.54288	5.94228	1.13093	9.85147	5.94533	9.41591	7.22718	8.98783	11.0615	4.91839	8.98428	9.52089	7.96388	9.43548	7.00101	4.66846	9.07513	6.96313	7.59298	9.65102	5.66988	8.54693	6.45006	9.35731	1.38405	1.60407	3.9514	7.3565	8.44473	3.88362	1.95606	9.06536	8.20354	6.18725	6.10371
246	A4D263	C7orf72	A4D263_246	EDVPWDKMLPPKLVPE	5.35685	5.13627	1.11103	4.75114	1.1375	8.62961	0.970854	1.19535	5.57713	1.36177	5.90063	3.87971	0.970854	9.52129	4.43496	6.31433	5.87036	7.68342	9.4718	2.93734	8.14715	8.81989	8.21994	7.1468	5.12639	2.72028	8.20521	4.63343	6.02303	8.28799	2.69153	6.19633	7.0343	6.90123	1.31034	1.55582	3.50843	7.57274	9.14756	1.65992	1.60881	8.46944	7.77472	5.73796	5.80632
247	A4D263	C7orf72	A4D263_247	DVPWDKMLPPKLVPEE	6.16471	6.13155	1.98914	5.4019	0.925999	7.29158	0.933573	1	5.3726	2.42492	6.70998	3.3147	1.23266	8.78751	5.86146	5.88606	5.80374	6.93876	9.38409	2.59694	7.42777	5.66903	6.6175	7.20281	5.33092	3.04789	9.21016	5.58406	7.072	5.90905	2.86196	7.81308	6.51712	6.50112	1.09761	1.42223	5.97636	6.57471	7.52411	1.42761	1.58496	7.98778	7.05148	6.19061	7.78188
248	A4D263	C7orf72	A4D263_248	VPWDKMLPPKLVPEET	7.12164	5.57228	4.02326	6.37782	5.32193	7.98584	4.02945	2.61353	7.88466	3.65421	7.28854	5.05181	2.07039	8.90008	6.85162	7.01536	6.64443	8.42949	10.1627	4.96717	12.4372	9.38102	14.7567	11.6179	6.93263	3.87283	8.46246	5.2604	6.72955	6.68496	4.55213	7.26519	6.55382	8.37547	1.25701	1.66903	6.55597	6.92778	7.88631	2	1.848	8.05295	6.7412	6.72424	8.34012
249	A4D263	C7orf72	A4D263_249	PWDKMLPPKLVPEETT	5.71754	6.33914	4.37086	6.91456	2.67807	6.46712	3.926	2.26604	6.77545	3.71809	6.89542	5.58286	2.01078	7.02989	6.41227	6.19456	7.01391	7.40557	10.327	6.17891	8.70065	6.09085	10.7097	11.9143	6.01636	6.41886	7.11666	5.89966	6.74389	6.18864	5.37121	6.78869	7.3812	7.50772	2.90881	1.79909	6.73755	7.42727	7.64227	2.41684	1.87971	7.62615	6.40667	5.56712	4.8505
250	A4D263	C7orf72	A4D263_250	WDKMLPPKLVPEETTL	5.10685	4.5373	1.31615	5.14731	0.584962	4.41346	0.918386	1.02857	4.6011	1.40054	4.29352	2.3978	0.85599	5.65821	4.89433	5.23802	3.89239	6.75676	9.33961	3.76341	8.1207	5.19653	9.08606	7.5227	5.22766	2.77821	5.45976	4.26003	4.79805	3.9222	1.87971	5.32697	3.95327	6.13566	1.02148	1.32193	2.69599	4.03826	4.71864	1.26903	1.66903	7.36124	7.07852	4.26078	6.53621
251	A4D263	C7orf72	A4D263_251	DKMLPPKLVPEETTLE	3.774	3.82477	0.739848	3.57168	0.584962	3.15866	0.748461	0.505891	3.70819	0.941106	4.53854	2.26604	0.815575	4.03914	5.00495	3.8748	3.12598	3.66903	7.17642	1.61824	4.79597	4.59515	5.22149	5.11562	2.93357	2.15381	5.46336	3.4957	3.848	3.80323	1.68257	4.75275	3.08236	7.04745	0.970854	1.31615	2.27798	3.67016	3.6837	1.15704	1.64155	3.73227	4.16189	2.87774	3.84398
252	A4D263	C7orf72	A4D263_252	KMLPPKLVPEETTLEK	4.92315	4.34837	1.23879	4.58856	1.07039	4.65707	2.1375	2.848	5.26679	0.925999	7.64875	5.92837	1.40599	5.33271	9.24857	4.97774	3.59335	4.05485	8.10434	2.19849	6.30852	8.38862	5.80967	6.69697	3.40871	2.0321	5.30342	3.86096	3.98368	4.54102	2.28392	5.24222	3.28688	8.13062	1.32193	1.41684	2.55336	4.64386	4.01703	1.21412	1.97085	4.14405	3.49697	2.76977	3.32625
253	A4D263	C7orf72	A4D263_253	MLPPKLVPEETTLEKT	4.9458	4.14731	1.69599	4.14486	0.765535	4.26454	1.60881	0.83996	6.08215	1.20163	4.43095	5.54411	1.15056	5.18349	8.78041	4.44824	3.17792	3.84097	6.08428	2.13422	5.71946	5.6761	5.40122	7.46956	3.18428	2.09085	5.02459	3.63459	3.90111	5.34554	1.8953	5.63952	3.23266	6.63183	1.1177	1.33914	2.46205	4.24489	4.0365	1.23879	1.63691	4.98459	4.03738	3.01792	5.80735
254	A4D263	C7orf72	A4D263_254	LPPKLVPEETTLEKTA	6.20379	4.13586	2.44095	5.05181	1.1375	4.82069	1.38405	1.47508	5.85723	1.44361	4.79909	5.2817	1.59932	5.62176	7.87535	4.86987	4.56255	3.90014	6.49185	2.60644	6.47541	5.2114	5.0993	6.84536	3.14078	2.0635	4.92695	3.99367	4.69711	5.79571	1.76553	5.90569	3.29278	6.45368	1.31034	1.28688	2.58015	4.17313	4.14241	1.18903	1.80323	6.02392	5.17632	3.20163	5.21878
196	A5PKW4	PSD	A5PKW4_196	LGGPPERLATLFGGPA	8.31651	4.03826	2.12102	5.44095	1.58496	5.91217	0.956057	1.16992	3.76977	2.82579	4.73118	2.36457	1.45418	5.66107	4.29792	5.75649	7.83605	6.4441	5.34873	3.21412	4.32193	8.15563	4.53854	5.01748	3.41549	6.97441	6.51728	4.09339	4.13504	8.02153	2.56071	8.86716	4.99594	7.6499	1.46989	1.9486	3.07724	8.3792	4.66164	1.59455	2.05311	4.33414	3.77926	5.27984	5.82146
197	A5PKW4	PSD	A5PKW4_197	GGPPERLATLFGGPAD	8.80961	5.02015	1.21412	6.70446	1.37851	7.05637	1.15056	0.575312	5.28318	1.29278	5.82018	2.45154	1.04963	8.35522	7.43429	12.2257	7.30734	7.06577	7.08087	3.21412	7.30076	7.94843	5.31687	5.49633	3.57168	8.21849	9.35568	4.66732	6.24926	7.19957	1.79909	8.05496	6.38767	7.73633	1.11103	1.46467	2.75702	9.61692	5.42391	1.94486	1.81558	4.8089	4.13504	7.74719	8.32369
198	A5PKW4	PSD	A5PKW4_198	GPPERLATLFGGPADT	9.08207	4.80735	2.52356	6.53512	2.32193	7.30943	0.722466	0.713696	4.848	1.07039	8.41502	6.29039	1.0635	8.03205	4.07895	7.3658	7.61213	8.14949	7.42517	7.08757	6.33342	8.11982	4.87332	5.99887	3.67243	9.54057	8.56925	4.07553	6.8586	8.46295	1.89918	8.02724	6.76911	8.18215	1.20163	1.69153	3.18269	9.96029	6.14466	2.82375	1.85997	5.5509	5.24831	8.33704	8.51672
199	A5PKW4	PSD	A5PKW4_199	PPERLATLFGGPADTG	8.58725	6.29701	3.43162	6.6761	1.96347	7.32283	1.13093	1.70044	5.04177	1.69599	6.23477	3.10434	1.36177	8.5859	4.32841	7.20408	6.70598	7.57637	8.26679	3.50716	7.27473	7.28494	6.78895	7.35138	3.96717	8.97645	6.98048	4.55949	6.14914	7.3713	2.15056	9.20183	7.16189	8.16325	1.29866	1.926	3.61706	9.93221	5.55949	2.98368	1.79909	6.363	5.90111	7.84304	7.94005
200	A5PKW4	PSD	A5PKW4_200	PERLATLFGGPADTGF	8.72656	4.94907	2.37573	6.33145	1.76553	6.63865	0.978196	0.992768	5.26828	1.75275	5.42828	2.97085	1.34483	8.45088	3.85699	7.19269	6.85125	6.36562	9.44301	4.58737	6.96116	5.43596	6.68594	7.53597	5.14771	9.01002	6.95675	4.89093	7.38871	6.38871	1.97085	8.27459	7.23754	7.447	1.13093	1.7137	5.31361	8.01681	7.61625	1.68706	2.28392	6.55934	6.44477	5.19022	6.71136
201	A5PKW4	PSD	A5PKW4_201	ERLATLFGGPADTGFL	4.19535	4.3427	1.59932	4.02857	0.765535	3.45812	0.863939	0.9855	3.84197	1.22651	6.95803	2.30451	0.933573	5.59485	3.52857	6.22843	4.08576	5.01703	6.99424	2.42761	6.63807	5.14608	4.96809	4.37295	3.58737	7.17782	5.27053	4.90014	6.91982	4.98868	1.82375	7.53745	5.81737	6.63575	1.29866	1.96717	2.43829	6.45894	5.86987	1.36737	1.80735	4.60526	4.27873	4.44427	4.75862
202	A5PKW4	PSD	A5PKW4_202	RLATLFGGPADTGFLN	4.70543	3.91648	2.10769	4.10518	1.26303	3.5008	0.895303	0.992768	4.10769	1.53605	4.40939	3.03034	1.64616	5.95489	9.05289	6.72492	4.08491	4.45615	6.70349	2.71149	6.61971	4.24717	4.65363	4.39094	4.51349	5.57954	7.97487	4.25852	7.01022	5.31832	2.21101	5.85997	5.3837	5.59872	1.14405	1.78241	2.76765	7.08375	5.34056	1.55582	2.09761	6.60866	4.37226	3.07553	3.80426
203	A5PKW4	PSD	A5PKW4_203	LATLFGGPADTGFLNQ	5.6476	4.65421	2.774	4.09001	0.584962	3.68482	1.24489	0.815575	6.20144	1.45418	5.13052	3.23113	1.60407	8.05436	5.82553	6.86592	10.4175	8.59608	7.94433	2.50589	5.99684	4.71205	4.97361	4.80116	4.73552	3.49697	8.79918	4.29939	7.16942	6.00854	2.05658	7.17782	4.67582	6.1631	1.25096	1.61824	3.28983	8.21888	5.21451	1.22033	1.98914	7.69286	7.90141	3.92029	4.31107
204	A5PKW4	PSD	A5PKW4_204	ATLFGGPADTGFLNQG	7.47298	6.11082	5.60318	5.62994	1.43296	6.34625	5.15906	1.53107	9.51785	2.06695	6.18329	4.19298	1.4957	8.72103	7.98362	8.20775	6.9712	7.40224	9.80851	3.87283	7.06846	12.6478	6.91755	7.6916	6.15381	5.30305	9.90533	5.68482	8.55105	5.69293	3.01792	7.60095	6.42459	7.92671	1.36737	1.88753	4.72083	7.2292	9.72693	1.54102	1.81147	7.46532	7.18497	6.24451	5.90473
205	A5PKW4	PSD	A5PKW4_205	TLFGGPADTGFLNQGD	7.59163	6.29094	6.64918	6.76924	3.03562	6.99492	4.64501	3.76871	9.48876	1.5656	6.9148	4.18903	2.18587	7.66605	7.2384	7.9308	6.29241	7.68321	9.23597	4.16189	7.36422	9.49809	7.66206	6.45286	6.37156	6.05918	10.9311	5.38716	9.10782	5.36036	2.37851	6.64241	6.80903	7.65885	1.19535	1.36737	3.05137	7.86592	6.31161	1.50589	1.62293	6.75636	6.79051	4.9607	4.9644
206	A5PKW4	PSD	A5PKW4_206	LFGGPADTGFLNQGDT	7.92095	6.3665	3.6427	6.99254	3.05311	6.58571	5.70099	2.29866	9.92194	3.13422	7.9578	3.82985	2.74201	8.02298	7.25134	8.08082	5.84524	8.0765	11.0128	3.94017	7.51602	6.96913	7.76388	7.08279	6.71727	5.16068	11.426	6.7961	8.46246	8.11432	4.30816	7.24222	7.18021	10.0957	1.19535	1.44361	2.73985	7.51751	6.67412	1.63227	1.97453	7.01011	7.20565	5.15704	4.64386
207	A5PKW4	PSD	A5PKW4_207	FGGPADTGFLNQGDTW	8.08507	7.04089	1.65535	5.97039	1.63227	7.10884	5.08789	6.13381	9.5968	1.66448	7.16822	4.35473	1.47508	7.224	7.33369	9.50408	7.7237	7.96226	9.92723	6.41024	7.07243	7.30067	7.82381	7.12454	6.70183	4.91743	11.855	7.16882	6.43313	7.99078	5.04045	7.23984	8.23089	8.65732	1.27501	1.42761	2.77189	7.07959	6.95431	1.34483	1.70929	8.0013	7.82941	6.31125	6.22072
208	A5PKW4	PSD	A5PKW4_208	GGPADTGFLNQGDTWS	7.45426	6.03738	1.04264	5.96578	0.925999	5.96209	4.67243	4.98003	9.38772	2.05658	5.32984	3.06178	1.45943	7.25418	7.0621	9.793	5.93192	5.48671	8.63575	3.32912	6.48494	5.59066	6.50922	5.72792	4.83289	2.71589	11.3696	5.90376	5.09719	6.73525	3.22188	7.34669	5.70321	8.47954	1.04264	1.47508	2.9782	6.0036	6.49745	1.10434	1.9222	7.09951	7.50152	6.24945	7.28003
209	A5PKW4	PSD	A5PKW4_209	GPADTGFLNQGDTWSS	7.9578	6.04352	1.04264	5.36072	0.847997	5.47865	4.68706	5.07168	9.15188	2.0321	6.58871	2.62059	1.16992	7.06329	5.1127	7.48559	6.66463	5.41785	9.05265	2.33914	6.87135	5.18864	5.85798	5.79207	4.83491	3.30159	11.2371	6.18448	5.49985	7.54797	3.36877	6.90026	5.69599	9.28882	1.0072	1.31034	2.54597	6.21762	7.0354	1.25096	1.5509	6.45664	6.59976	5.0798	4.46074
210	A5PKW4	PSD	A5PKW4_210	PADTGFLNQGDTWSSP	6.45335	6.40361	3.7366	6.98721	4.85798	7.05907	6.59574	6.27314	8.60448	4.92837	7.26238	6.39094	5.17073	7.02514	6.97923	6.63154	7.22458	7.57274	9.39658	6.8679	7.80245	5.47768	7.46197	7.78947	6.10077	6.22304	8.62644	6.93534	7.30697	7.57365	6.96717	7.57463	7.62753	8.00652	6.30287	3.61824	7.39643	7.56247	7.72581	4.56499	3.66107	7.22149	6.59559	5.96786	5.58767
211	A5PKW4	PSD	A5PKW4_211	ADTGFLNQGDTWSSPR	7.26181	5.36387	1.33914	5.03606	1.07039	5.78529	4.17871	0.695994	9.06743	1.34483	6.43729	2.86592	1.14405	10.0732	5.17113	7.02104	4.24869	5.2502	8.83583	1.90689	8.11853	5.43763	6.54489	6.57894	5.17433	3.16672	8.93083	6.41346	5.10434	8.94574	2.43029	6.26941	4.81558	6.70874	1.15056	1.37295	3.10936	6.70556	5.6851	1.09761	2.0635	6.67567	6.17013	5.78738	7.24441
212	A5PKW4	PSD	A5PKW4_212	DTGFLNQGDTWSSPRE	7.60555	6.13586	1.09085	5.82299	1	8.03083	5.69265	1.28688	10.4972	1.26903	7.56978	2.80116	1.39506	8.14721	5.17672	5.62907	5.26716	6.78424	11.13	1.88753	6.99831	7.8936	6.92005	8.66743	5.26529	2.97636	9.62315	6.0119	5.80452	6.70708	3.98003	7.2268	5.82171	6.60689	1.14405	1.38957	4.77505	7.15066	6.81673	1.25096	1.75702	6.85736	7.01413	6.51854	5.58496
213	A5PKW4	PSD	A5PKW4_213	TGFLNQGDTWSSPREV	7.48454	6.14384	1.26303	5.87553	1.88753	7.82432	6.75114	1.12433	11.2516	1.01436	7.09677	2.95233	0.970854	8.85839	4.12433	5.50875	5.14853	6.6844	10.7649	2.03914	7.02281	4.89045	6.34749	6.50653	5.86071	3.41007	10.9106	6.48993	5.43563	7.02436	4.20867	7.19061	5.3427	7.10339	1.15704	1.38957	4.13258	6.9644	6.41058	1.26903	1.74846	7.07532	7.58331	6.55075	6.47994
214	A5PKW4	PSD	A5PKW4_214	GFLNQGDTWSSPREVS	7.91319	6.66789	1.87184	7.50827	2.32193	8.38262	7.85219	1.33914	12.1691	1.32769	8.83864	3.47508	1.69153	8.95994	4.64559	5.84298	5.31687	6.38111	10.9857	2.1375	7.2148	6.34589	6.32589	8.83949	6.46107	2.72683	10.2045	6.65005	6.0398	7.15208	3.59694	8.09972	5.77162	9.13003	1.09761	1.65535	5.22843	12.2501	10.9169	1.03562	3.08576	6.60481	7.24622	6.75556	6.39197
215	A5PKW4	PSD	A5PKW4_215	FLNQGDTWSSPREVSS	7.55298	5.6837	1.3505	7.22091	1.48543	8.30538	4.31832	4.89724	10.3963	8.03392	7.56377	3.17313	1.62761	8.72305	6.13976	5.72683	5.38474	6.19535	8.46271	2.04264	10.9385	5.05137	5.65707	9.3915	5.98778	2.74416	9.76419	5.38509	6.04155	6.76951	2.82579	7.99599	5.21684	6.63372	1.22651	1.44361	6.28744	11.6387	9.84513	1.32769	2.29572	8.75121	8.6923	6.15866	5.71672
216	A5PKW4	PSD	A5PKW4_216	LNQGDTWSSPREVSSH	6.2709	5.48349	1.43296	5.68089	1.53605	6.5016	2.4957	0.765535	9.09911	1.20163	5.90014	2.31904	1.28096	7.49081	3.91265	5.64875	8.92446	5.11103	7.11624	1.73118	6.5598	4.78084	5.14771	8.7029	5.60407	2.24184	5.83162	4.22959	4.61176	9.37051	2.05658	7.33967	4.30378	5.85723	1.1375	1.49057	3.95233	11.0492	9.79518	1.31034	2.73552	5.74039	6.94895	6.70929	5.5738
217	A5PKW4	PSD	A5PKW4_217	NQGDTWSSPREVSSHA	5.90014	4.83137	1.30451	5.78241	0.584962	6.61235	1.8953	0.62293	8.80177	1.38405	5.29315	2.55336	1.26303	6.52011	3.51979	5.38888	4.07296	4.25172	6.41735	1.7866	5.61912	4.1811	4.58376	8.95713	4.9528	2.30451	5.46858	4.13668	4.18428	5.81813	2.55582	6.31705	3.51475	4.99774	1.07724	1.38405	3.00899	10.6002	9.40608	1.16992	2.10769	6.13031	6.8107	6.42274	5.40293
218	A5PKW4	PSD	A5PKW4_218	QGDTWSSPREVSSHAQ	6.99899	5.50303	1.23266	6.85425	0.925999	7.85331	4.79338	1.07724	10.4288	1.01436	7.03782	2.48285	1.20163	7.49009	3.88362	6.42794	4.29278	5.36947	7.65213	2.22033	7.31043	4.58496	5.32517	9.41386	4.37295	2.79077	5.45154	4.87283	6.60214	5.38922	5.08108	6.94287	4.88801	6.0936	1.24489	1.4489	4.47573	11.5398	10.9887	1.3505	2.72247	6.80684	7.47727	7.19022	6.75168
219	A5PKW4	PSD	A5PKW4_219	GDTWSSPREVSSHAQR	7.21956	4.97361	1.46467	7.24365	1.67807	7.2724	5.87603	1.04963	10.8631	1.79909	6.49281	5.47865	1.31615	6.79753	4.54535	7.03298	3.24184	4.46205	6.38629	2.14405	8.83181	5.09424	4.79805	9.6858	4.40531	2.19535	5.41752	4.12184	5.95163	6.8679	1.88362	6.78424	4.89433	4.81609	1.25701	1.54597	6.04636	11.1986	12.2549	1.23266	2.98914	6.11666	6.98698	6.59171	6.21859
220	A5PKW4	PSD	A5PKW4_220	DTWSSPREVSSHAQRI	7.10758	5.30743	1.51602	7.14659	1.67807	6.62147	5.96786	1.23266	10.6832	1.74846	5.63401	3.36877	1.35614	6.42777	4.4363	6.45171	3.15704	5.35614	9.55169	2.96717	6.36247	5.13504	5.33771	9.60108	5.26903	2.25096	5.27575	4.28318	4.78031	4.21645	1.73118	5.69933	4.41819	4.5735	1.1177	1.62293	4.34412	10.2989	11.4269	1.12433	2.19219	5.18468	6.74376	6.37156	6.08979
221	A5PKW4	PSD	A5PKW4_221	TWSSPREVSSHAQRIA	6.17652	7.17862	2.4957	5.9542	1.58496	4.55275	4.59395	1.22033	9.83912	1.66903	4.70044	2.59694	1.28096	4.48864	3.95699	4.89579	3.39643	5.11686	5.20594	2.44095	6.22381	4.21257	4.51728	9.48232	3.65076	2.32481	5.35509	4.10685	4.37016	4.73444	1.76977	8.40586	4.03034	5.11145	1.25701	1.57531	3.40463	10.0524	11.3848	1.32769	2.26604	3.73118	4.59753	4.3427	4.08661
222	A5PKW4	PSD	A5PKW4_222	WSSPREVSSHAQRIAR	5.29315	4.08491	1.89142	10.8987	1.53605	3.7126	3.39506	1.49057	8.4245	2.06695	5.99027	2.98003	1.40054	4.26978	3.69153	4.10936	3.65306	7.88722	5.4019	3.7666	5.33842	4.29352	4.75702	9.7075	7.15886	2.16027	5.14445	3.93829	5.41988	6.29811	2.01436	4.53356	4.15218	5.65335	1.12433	1.57046	2.96901	7.72969	10.0129	1.81147	2.25701	3.61589	4.10685	3.45943	3.49313
223	A5PKW4	PSD	A5PKW4_223	SSPREVSSHAQRIARA	10.5121	4.22188	1.51602	6.88874	2.03562	5.29792	7.49945	1.32769	11.8263	1.40599	4.20555	3.48671	1.73552	5.64328	4.57652	4.87873	3.88069	5.08958	6.00966	4.17632	8.56297	5.49474	7.51665	12.5888	4.44493	2.69377	6.55949	4.41819	4.58135	4.6094	2.06005	5.54813	4.02059	5.41988	1.64616	1.57531	4.74362	9.65928	11.8189	1.08406	2.4489	4.26379	4.94486	3.57531	3.77926
224	A5PKW4	PSD	A5PKW4_224	SPREVSSHAQRIARAK	9.87121	4.44824	3.0268	7.60874	2.45943	4.14893	4.36947	2.41684	9.11536	2.19535	4.36527	4.44758	1.42761	6.34003	4.91073	4.22033	4.5435	5.86096	6.82477	3.45418	7.49633	5.21257	7.44112	12.059	4.31542	2.76977	8.39964	5.9364	5.46336	5.29131	2.44361	5.79103	4.38059	6.37138	2.42223	1.70044	4.47379	7.61971	10.2585	2.12763	2.67582	4.56072	4.9222	3.75916	3.73118
225	A5PKW4	PSD	A5PKW4_225	PREVSSHAQRIARAKW	6.65693	6.12143	2.44095	6.03012	2.94486	5.39951	2.53854	2.05658	6.00652	2.26003	5.0018	3.87578	1.90304	4.77347	5.3302	3.848	5.36667	6.21374	6.63416	3.03562	5.71232	5.11728	5.37573	6.43979	3.81865	2.75702	6.12701	4.62117	4.83794	5.16148	2.69153	5.39815	5.53232	6.86047	1.80323	2.28096	4.18269	5.17393	4.96625	1.33914	2.23879	4.98003	4.66448	4.57107	4.48285
226	A5PKW4	PSD	A5PKW4_226	REVSSHAQRIARAKWE	6.56194	7.21849	2.50335	5.49633	1.53605	3.71699	1.98185	1.90689	6.23419	2.01436	6.42962	5.29939	2.23573	6.4489	7.60666	4.52105	4.26679	7.0648	6.97281	4.24413	7.00753	4.50208	5.31288	5.99661	3.86987	2.66676	5.47671	4.35332	4.76182	5.67779	2.27202	5.93805	4.43496	6.57879	1.65535	1.78241	3.49057	4.99413	4.63052	1.37851	2.14731	4.20789	4.66391	4.38336	4.62585
576	A6NE01	FAM186A	A6NE01_576	KEGKGEIRSLVEPLSM	7.25001	7.29563	0.992768	4.90641	0.847997	7.81044	3.65421	0.887525	10.0165	1.35614	8.73742	5.28021	1.31034	11.8875	7.77965	4.54967	9.26632	6.98914	7.71994	2.40327	6.19061	11.103	6.94005	7.44286	5.0387	5.94017	12.5877	7.12969	5.07039	8.22968	3.19219	6.21684	7.77235	8.46103	1.4957	1.45418	3.88753	7.58203	7.06964	1.68257	1.88362	8.08905	7.77023	4.81147	6.60348
577	A6NE01	FAM186A	A6NE01_577	EGKGEIRSLVEPLSMI	7.21072	6.29094	1.1375	5.09424	0.584962	3.55582	2.16992	0.704872	9.41941	1.11103	4.15299	2.61117	0.871844	4.59216	6.58916	4.03298	8.58748	4.70653	5.43329	1.91456	5.58526	11.7992	6.6372	5.94087	4.02414	3.58015	11.6819	10.5418	4.37226	5.69683	2.43563	4.51979	7.0954	7.03584	1.64155	1.41143	3.38405	5.55704	6.12846	1.61353	1.58015	4.22419	3.87283	2.75702	3.90014
578	A6NE01	FAM186A	A6NE01_578	GKGEIRSLVEPLSMIQ	8.05848	7.31696	0.748461	3.89724	0.485427	4.81711	3.93074	0.831877	9.7495	1.59932	5.77689	3.47379	1.23266	4.44029	6.79792	4.10098	9.13199	5.72028	7.04002	2.14731	6.93334	12.3762	6.61971	7.64926	4.84097	7.32355	12.821	4.91743	5.68454	7.14629	3.46858	6.26716	8.59492	7.73789	1.58976	1.56071	3.13258	7.69502	6.90593	1.91456	1.62761	5.64241	5.06005	4.57954	7.63778
579	A6NE01	FAM186A	A6NE01_579	KGEIRSLVEPLSMIQF	6.3443	6.43713	0.790772	2.9241	0.678072	3.22805	2.10434	0.948601	8.63789	0.659925	4.02945	2.5008	1.03562	4.00899	5.96023	3.54967	8.36903	4.77452	5.43196	2.14731	4.76818	12.0644	5.52074	6.52591	4.16108	4.43962	12.2513	4.12267	4.75649	5.51759	2.17632	6.87283	7.15431	7.32975	1.23879	1.35614	2.45418	5.48414	5.38612	1.58976	1.75702	3.92029	3.62877	3.20789	4.48349
580	A6NE01	FAM186A	A6NE01_580	GEIRSLVEPLSMIQFD	3.68145	3.51979	0.9855	2.90304	0.263034	3.70819	0.847997	0.650765	4.26604	1.0072	3.40871	2.01792	1.03562	3.61824	3.4019	3.82782	2.91265	3.56803	6.13504	1.76977	4.01881	7.65828	3.51854	3.99095	2.86592	2.06005	4.6792	3.67582	3.56803	3.62059	1.73118	5.88044	3.45022	5.53636	1.02148	1.26903	3.02148	3.74416	10.9334	0.978196	1.52607	3.38957	3.51223	2.94111	3.38405
581	A6NE01	FAM186A	A6NE01_581	EIRSLVEPLSMIQFDD	3.89821	3.72247	0.790772	3.05137	0.765535	2.83188	0.604071	0.594549	6.90473	1.1375	8.25158	2.41684	0.871844	4.08661	3.60051	3.54967	3.10769	3.66789	4.29866	1.72683	3.84699	5.7148	3.41819	5.05528	2.89724	1.88753	4.74147	3.45286	4.4019	4.73931	1.51602	4.89288	3.21878	7.96365	1.1177	1.16992	2.09761	4.73715	5.58886	1.13093	1.63227	3.60526	3.3978	2.91265	3.54226
582	A6NE01	FAM186A	A6NE01_582	IRSLVEPLSMIQFDDT	3.97545	3.98641	0.807355	2.90881	0.925999	2.94486	2.81967	0.815575	8.12547	1.07724	3.87184	1.99639	0.815575	3.74524	3.50843	3.66334	3.02857	4.76288	5.36212	1.8679	4.19692	7.84046	4.06264	5.18982	6.34731	2.03562	5.25437	3.75168	3.79181	4.12019	1.53107	6.31578	3.60763	7.08226	0.970854	1.35614	2.38957	4.73606	7.80038	1.12433	1.65992	4.7939	4.7126	3.70044	4.14241
583	A6NE01	FAM186A	A6NE01_583	RSLVEPLSMIQFDDTA	4.48607	8.43421	1.02148	3.78031	1.20163	8.07612	4.18824	0.863939	9.17929	1.22033	4.3799	2.10434	0.948601	5.92457	3.83895	4.75114	3.26754	3.8679	6.9888	1.88362	5.99095	7.19899	4.83086	7.43671	3.74524	1.95606	7.73958	5.05788	5.37921	4.98003	1.76553	7.30104	6.7148	8.49849	1.22033	1.32193	7.40659	6.8976	13.5768	1.15704	1.67356	5.35966	5.46041	4.28836	4.66903
584	A6NE01	FAM186A	A6NE01_584	SLVEPLSMIQFDDTAE	4.28836	7.11239	1.28096	3.06005	2.03562	3.78241	4.70874	0.978196	9.69718	0.782409	4.46597	2.62994	0.933573	3.95327	3.39094	4.3067	3.13586	3.58256	6.54921	1.7866	4.58856	4.87823	4.01167	7.38172	3.55827	2.07382	6.64429	3.80323	4.11686	4.40803	1.61353	6.40803	4.74739	7.46777	1.25096	1.30451	3.54597	4.91934	9.49983	1.20789	1.67356	5.8999	5.97751	4.12928	5.39025
585	A6NE01	FAM186A	A6NE01_585	LVEPLSMIQFDDTAEP	5.08236	5.07211	1.22651	3.36737	2.20163	3.52607	2.61117	1.0635	8.24612	1.11103	4.82833	2.33914	0.757023	4.12267	3.53356	5.13052	3.48543	3.78031	6.44791	1.92979	5.45779	9.65437	4.66391	7.63851	3.91456	2.12763	6.48285	3.65535	4.28688	7.31406	1.80323	8.03996	4.58135	9.125	1.27501	1.43296	2.7137	7.83719	5.95047	1.30451	1.60407	6.69544	5.46271	5.98846	5.02237
586	A6NE01	FAM186A	A6NE01_586	VEPLSMIQFDDTAEPQ	4.9472	4.07382	1.15056	3.34056	0.925999	3.23113	2.08746	0.871844	8.10962	1.41143	5.01033	2.63227	0.879706	3.9364	3.72356	6.6097	4.27501	4.1416	7.91421	1.99277	5.93782	5.7866	5.99345	7.34882	3.84398	3.57168	5.59694	4.7252	4.0197	6.36877	1.74416	7.54635	4.48864	8.84734	1.17632	1.70487	2.71589	9.49572	5.6427	1.49057	1.7137	5.85773	4.43496	7.29508	6.52105
587	A6NE01	FAM186A	A6NE01_587	EPLSMIQFDDTAEPQK	6.22651	5.71067	1.25701	3.52732	1.37851	3.35755	3.73769	1.0635	8.88475	1.32193	7.0676	2.33914	1.18269	9.13965	8.36776	10.8299	3.67016	4.54226	7.29251	2.05311	6.20379	5.11728	6.55735	9.81267	6.76075	2.71809	6.00876	5.37851	4.76553	7.14047	1.91456	7.42685	6.52278	8.76321	1.19535	1.45943	2.61589	8.73508	6.75382	3.56682	1.96717	6.8874	5.81967	7.32894	7.02492
588	A6NE01	FAM186A	A6NE01_588	PLSMIQFDDTAEPQKG	6.34074	5.44361	1.72683	5.92647	1.926	6.08215	4.75007	0.83996	9.28921	1.15704	7.27984	3.04439	1.22033	7.4353	8.46193	9.02782	5.58886	6.26641	8.76261	4.12515	7.14078	6.10161	7.89087	10.7703	7.11312	2.68482	6.03628	6.30998	5.36282	7.01223	2.28392	7.07959	6.08257	8.78901	1.37851	1.52607	4.9279	6.99333	7.0063	1.31034	1.65535	8.07633	7.48406	8.46801	8.39536
589	A6NE01	FAM186A	A6NE01_589	LSMIQFDDTAEPQKGK	4.77979	4.1635	1.74416	5.17672	0.925999	3.48285	2.3505	0.956057	7.77597	1.66448	5.47606	6.61883	1.36177	4.28244	12.3828	4.11353	3.57894	5.24717	7.78934	2.32481	5.09128	4.66619	6.59051	5.92339	5.98322	2.28392	7.89233	4.91743	8.21388	5.67835	2.1375	5.1469	4.20477	6.45055	1.42761	1.58496	2.71809	4.41346	5.21723	1.36737	1.95606	6.64803	8.10627	6.19594	4.93357
590	A6NE01	FAM186A	A6NE01_590	SMIQFDDTAEPQKGKI	5.65821	4.82731	1.66448	4.59335	1.20163	4.30816	3.52231	0.765535	8.91725	2.24184	7.21344	5.18071	1.22651	4.62234	9.23244	4.06781	3.54844	8.14593	9.1243	7.00439	5.43896	7.47905	8.79217	11.0277	8.74571	2.84197	7.79721	5.5598	4.64674	5.36317	1.91073	5.82833	4.08576	7.18359	1.32193	1.53605	2.60881	5.08661	5.55949	1.49057	1.88362	7.8409	8.86112	6.95385	5.11061
591	A6NE01	FAM186A	A6NE01_591	MIQFDDTAEPQKGKIK	4.84398	4.64212	1.5656	5.33127	1.32193	3.82477	1.36737	1.45943	7.33405	1.91839	5.99027	7.56453	1.50589	4.18666	6.79481	3.62527	3.80323	6.57198	7.65793	2.26903	5.44294	4.62	5.13217	7.86227	4.03298	2.53356	7.33307	4.72574	5.16471	4.94111	2.42223	5.22882	4.46271	6.02392	1.64155	1.88362	2.52857	4.17233	4.2555	1.37295	2.29866	6.3156	7.15532	5.75221	4.65191
592	A6NE01	FAM186A	A6NE01_592	IQFDDTAEPQKGKIKG	4.11187	8.4176	1.50589	5.37295	1.53605	3.5509	2.23879	1.52105	7.54736	2.61353	7.63278	8.16581	1.24489	4.42358	7.70023	3.93074	3.88166	6.84587	10.6388	2.13093	5.28281	4.77505	5.49729	8.59928	4.63517	3.12763	7.47029	4.71205	5.72465	5.34625	2.0635	5.1014	4.41143	5.72083	1.59455	1.65535	2.82375	4.18349	4.84147	1.45418	2.42223	6.95361	7.68699	6.36036	5.15097
593	A6NE01	FAM186A	A6NE01_593	QFDDTAEPQKGKIKGK	3.82375	9.11306	1.83592	4.1152	1.1375	3.48414	1.18903	0.9855	4.64039	1.79909	7.77466	8.00214	1.72247	5.17513	6.33914	3.91743	3.44626	6.96924	6.64111	2.11437	4.65764	4.72356	5.51318	9.46593	3.62994	2.52105	7.48059	4.72846	5.75168	5.14853	2.14731	5.19377	4.06437	5.28725	1.70044	1.55582	3.2854	4.46989	4.08831	1.41143	2.23879	5.15056	6.12908	5.05961	4.52042
594	A6NE01	FAM186A	A6NE01_594	FDDTAEPQKGKIKGKK	3.69153	8.11858	1.41143	3.69377	1	3.31759	1.23266	1.83592	3.93074	3.14893	7.59268	8.29976	1.1375	4.08491	4.12019	3.54102	3.51223	7.09424	7.54365	2.18269	5.04832	4.69377	5.18229	9.29848	3.33771	2.47249	7.01647	4.34554	5.59096	4.65992	2.22651	4.98185	4.24565	4.78346	1.65535	1.61353	2.87774	4.04789	4.01525	1.41684	2.22033	4.21723	4.71809	5.59872	4.38474
595	A6NE01	FAM186A	A6NE01_595	DDTAEPQKGKIKGKKH	3.74093	8.08018	1.18269	3.63807	1.07039	3.46858	0.992768	1.1177	4.11603	1.9222	7.37321	8.34532	1.35614	4.31325	4.89627	3.42626	3.59932	6.57984	6.55995	2.34199	4.06091	4.80993	5.18309	9.88321	3.20633	2.35332	6.38405	4.36527	5.65992	4.78555	2.33914	5.01302	4.20789	5.04876	1.39506	1.81967	2.96162	4.01614	4.0505	1.42761	2.12763	4.10014	4.27352	5.82553	4.02059
596	A6NE01	FAM186A	A6NE01_596	DTAEPQKGKIKGKKHH	3.76235	8.05582	1.70929	3.60051	0.678072	3.20006	1.22651	1.0635	4.42694	2.28096	7.45154	8.59287	1.25096	4.23573	4.87627	3.5435	3.80839	6.91946	6.65578	2.19219	4.02857	4.60526	5.30012	10.3146	3.51854	2.7137	6.12143	4.2891	5.69627	4.65076	2.05311	4.81352	4.56621	4.65707	1.69153	1.59932	2.8339	4.20398	3.90593	1.53605	2.13422	4.56316	5.00495	6.9863	4.66789
597	A6NE01	FAM186A	A6NE01_597	TAEPQKGKIKGKKHHI	3.82579	7.96382	1.1177	3.67129	1.53605	3.34625	1.30451	0.970854	4.47638	2.37573	7.8363	8.56746	1.52607	4.32337	4.7339	3.69153	3.64501	6.44708	7.30697	2.69377	4.67864	4.75916	5.54535	8.78349	3.49697	2.4957	5.93404	4.19849	5.80374	5.6865	2.54597	4.97361	4.64212	4.99639	1.80323	1.76129	2.93734	4.09085	4.32984	1.33342	2.37851	3.92979	3.80941	5.32841	4.38128
598	A6NE01	FAM186A	A6NE01_598	AEPQKGKIKGKKHHIS	4.97774	8.17697	1.4489	3.89627	1.1375	3.49953	1.14405	1.31034	5.09255	1.48543	7.90503	8.72986	1.42761	4.12928	4.67469	3.54844	4.1819	6.69307	6.86654	2.72901	4.67807	4.62936	5.78869	9.73905	3.53107	2.5008	6.1418	4.13175	6.67709	5.4663	2.10769	5.39335	5.10308	5.10308	1.84398	1.57531	3.0054	4.23266	4.40531	1.58496	2.22651	4.17712	3.87283	6.07724	4.42291
599	A6NE01	FAM186A	A6NE01_599	EPQKGKIKGKKHHISS	4.08916	8.79484	1.75275	4.0036	1.58496	3.41278	0.918386	0.970854	4.65992	3.00899	7.81852	9.22757	1.58015	4.01881	5.12019	4.23496	4.62644	6.76434	6.7447	2.51349	4.86839	4.79129	6.16511	9.82263	3.71039	2.67582	6.32966	4.0072	6.99571	5.87332	2.40871	5.62848	5.24031	5.64097	2.03562	1.774	2.848	4.38267	4.74578	1.36177	2.01436	4.51979	3.9644	6.81724	5.69877
600	A6NE01	FAM186A	A6NE01_600	PQKGKIKGKKHHISSG	3.92029	8.5547	1.74846	3.65878	2.03562	3.67016	1.44361	1.46989	4.37226	2.33342	6.98903	9.3651	1.01436	3.98914	4.29278	3.70266	5.08789	6.61073	6.75168	2.82579	4.848	4.97636	5.93852	9.74396	4.19614	2.66676	5.92267	3.88069	6.70183	5.87652	2.18269	4.98596	5.02503	5.64645	2.0036	1.64616	2.95047	4.29057	5.49217	1.25096	1.9782	4.31687	3.92029	6.76871	5.06264
601	A6NE01	FAM186A	A6NE01_601	QKGKIKGKKHHISSGT	4.12928	8.90448	2.18587	3.98003	2.26303	4.10685	1.45943	1.94486	5.34234	3.41007	8.30214	10.1994	1.37851	4.20789	3.90207	3.64155	4.853	6.86753	6.91672	3.07724	5.4793	5.04614	6.84511	9.96998	4.23649	3.03738	5.97842	4.04439	6.72547	6.20789	2.45943	5.47249	5.30012	5.35368	1.81558	1.58976	2.83794	4.36597	4.47573	1.36737	2.09085	5.12309	4.26978	7.1811	5.82171
602	A6NE01	FAM186A	A6NE01_602	KGKIKGKKHHISSGTI	4.10852	9.24655	1.72683	3.51602	2.74416	4.18507	2.19219	2.1177	6.76673	3.75168	9.8815	9.95907	1.44361	4.29792	4.07468	3.81865	5.13011	7.10518	6.87958	3.03562	5.5598	4.98185	7.37825	9.98197	4.19535	2.55827	6.69738	3.904	6.65978	6.42945	2.30451	7.77076	4.77873	5.9222	1.66448	1.46467	3.13258	4.88655	5.2817	1.45943	2.01436	5.34802	4.7366	7.37843	6.79468
603	A6NE01	FAM186A	A6NE01_603	GKIKGKKHHISSGTIT	4.58856	6.74698	1.53107	4.01167	2.37851	4.51412	1.5656	2.40327	7.11187	3.60881	10.4607	9.84678	1.28096	4.71094	4.05137	4.31179	5.64472	7.09022	6.96544	2.8953	5.47735	4.76075	7.55397	10.6204	5.14608	2.6893	9.4464	3.94205	6.69349	6.67002	2.47768	8.34421	5.47054	6.74349	1.65992	1.46467	3.15543	4.48736	5.62644	1.39506	2.26303	5.12391	5.26716	7.63045	7.15927
604	A6NE01	FAM186A	A6NE01_604	KIKGKKHHISSGTITS	4.32912	7.26922	1.5008	3.74524	2.20163	4.18587	1.57531	1.69153	7.23209	3.6427	10.5444	10.0137	1.25096	4.8166	3.82579	4.71644	6.12557	7.3786	6.63764	3.38267	5.48414	4.64039	7.62403	10.5663	5.05832	3.15218	7.63873	4.0321	5.18031	6.62673	2.20163	8.77459	5.22882	6.85811	1.36177	1.774	2.93168	4.55888	6.1534	1.51096	2.14731	5.56651	5.98482	6.615	5.21878
605	A6NE01	FAM186A	A6NE01_605	IKGKKHHISSGTITSK	4.81147	4.50335	1.84398	3.41007	2.60881	3.85599	2.03562	2.05311	4.84298	2.14731	8.0677	8.70539	1.58496	5.07382	3.98277	4.13996	4.09001	6.3345	6.43196	2.64847	4.82629	4.54905	5.9458	8.70307	3.73985	2.9279	7.03738	4.75969	4.67186	6.67892	2.61589	5.10392	4.65249	6.84248	1.89142	1.79077	3.16189	8.42555	4.27053	1.57531	2.48285	4.32625	4.60051	4.31034	3.79286
606	A6NE01	FAM186A	A6NE01_606	KGKKHHISSGTITSKE	4.90063	5.57259	1.88753	4.03826	1.80735	4.75809	1.57531	2.31904	6.04767	4.74362	9.87455	10.7431	1.70487	5.21179	4.0072	4.76765	5.53076	6.92327	7.05658	3.16672	6.6953	4.69544	7.49209	10.903	4.70376	3.43696	5.83238	4.06178	4.82985	7.06544	2.06695	7.42139	4.6094	7.32805	1.75275	1.70044	3.56071	10.1154	5.82883	1.29866	2.49313	5.2114	5.62029	4.72465	4.18824
194	A6NFA1	TRABD2B	A6NFA1_194	AEKMKKTTGAVEQVEE	7.12122	5.94298	5.54905	7.18041	4.90689	7.10203	6.34092	5.84046	7.8275	5.29389	7.12133	6.15178	5.74766	7.75809	7.07959	7.19436	5.39883	8.14512	7.83738	5.12019	7.81992	5.23573	6.99311	8.52125	6.49857	5.01167	10.9803	5.30816	6.84887	7.51562	2.71149	5.61353	6.11853	6.75742	2.23266	1.77821	5.02459	7.13319	8.6014	1.02857	1.57046	4.33199	4.20633	4.14405	4.77873
195	A6NFA1	TRABD2B	A6NFA1_195	EKMKKTTGAVEQVEEQ	7.0881	6.00495	6.10035	7.27137	5.52356	7.06447	6.37208	5.63691	8.00489	5.36317	7.12732	6.68032	6.34234	7.5562	7.37843	7.19584	6.01525	8.40888	8.25725	5.53978	8.52701	4.95745	7.0705	7.60696	5.10266	6.39746	11.7826	5.76075	6.56803	7.98242	2.9855	6.4801	5.92434	6.81839	2.37851	1.74416	5.2502	7.44037	9.00865	1.72683	2.05658	4.63749	4.09592	4.96347	6.4116
196	A6NFA1	TRABD2B	A6NFA1_196	KMKKTTGAVEQVEEQC	7.29205	5.99661	5.87799	6.9535	5.32193	6.91672	6.09656	4.98641	7.48897	3.774	7.00394	6.00742	5.61765	7.3147	7.09845	6.85736	6.28021	7.85006	8.75852	5.59186	7.86648	5.53574	6.87787	7.02447	5.8382	6.52669	11.8937	6.7451	6.77939	8.05382	4.61824	6.50954	6.57682	6.61324	2.13093	1.86394	5.03298	7.37921	9.02531	1.80735	1.82782	4.33342	3.91456	4.33914	4.83744
197	A6NFA1	TRABD2B	A6NFA1_197	MKKTTGAVEQVEEQCH	3.92979	3.93263	0.85599	4.80529	0.584962	4.18587	0.695994	0.748461	4.04264	1.09761	4.32697	2.14405	1.1375	4.05572	4.80478	3.70266	3.46597	6.40071	8.18026	2.13093	6.31125	4.42156	5.47832	6.01458	3.73985	4.0268	11.9416	5.62234	4.02326	8.03216	1.60881	4.63923	3.61941	4.92172	1.10434	1.21412	2.40871	6.36772	9.66203	1.23879	1.5008	5.7057	4.65191	3.61706	4.24641
198	A6NFA1	TRABD2B	A6NFA1_198	KKTTGAVEQVEEQCHP	4.70819	4.1127	1.18903	4.21101	1	5.05658	0.992768	1.23266	4.82629	1.0072	4.80838	2.76977	1.28096	5.6851	3.78346	4.91456	3.97361	6.1641	8.89954	2.36177	6.90773	5.13873	6.66605	6.30615	4.14486	4.849	12.0055	6.08449	4.76075	7.03826	1.62761	5.59902	3.56803	5.25701	1.11103	1.40599	2.75702	6.61662	8.99707	1.31615	1.67356	4.72301	3.97636	3.46858	4.71315
199	A6NFA1	TRABD2B	A6NFA1_199	KTTGAVEQVEEQCHPL	4.20867	3.78136	0.847997	3.40327	0.584962	4.83036	0.731183	1.15056	4.51728	0.963474	3.89336	2.49313	1.0635	4.47768	3.47768	3.77083	3.08236	3.76977	7.50795	2.07382	5.48414	4.27352	5.63981	4.7301	3.46074	2.39232	9.26943	4.68032	4.57531	4.57046	1.59455	7.08555	3.41414	4.67582	1.11103	1.3505	2.6893	3.68032	6.62848	1.13093	1.79077	5.07895	4.1914	3.01614	4.16912
200	A6NFA1	TRABD2B	A6NFA1_200	TTGAVEQVEEQCHPLN	4.53605	3.85997	0.970854	3.58737	0.485427	6.51302	0.704872	1.10434	4.32265	1	3.9241	2.24184	0.847997	4.41075	3.23726	3.59216	3.45286	4.21257	9.15152	2.08406	3.82782	4.76394	4.50335	4.58856	3.46336	2.29572	4.69599	3.66562	3.70266	4.31832	1.59455	6.23515	3.10936	4.2149	1.05658	1.36737	2.28983	3.73227	3.61117	1.40599	1.67807	5.46793	4.8885	4.87135	4.01525
201	A6NFA1	TRABD2B	A6NFA1_201	TGAVEQVEEQCHPLNN	5.21994	3.88947	1.10434	4.08066	0.584962	4.63169	0.757023	1.53605	4.29425	1.15704	4.36387	2.72247	0.887525	4.26679	3.82985	3.94486	3.21412	3.83491	6.37521	2.02148	6.2867	4.78816	3.926	4.25927	3.41954	2.5435	5.02945	4.19692	3.8748	4.15623	1.7866	7.26969	3.26153	8.51602	0.948601	1.30451	3.79701	4.06178	3.99005	1.05658	1.7137	6.38698	5.61147	5.77162	5.85075
202	A6NFA1	TRABD2B	A6NFA1_202	GAVEQVEEQCHPLNNG	9.40825	5.20906	1.81967	5.65592	1.72247	6.58346	3.0268	1.33342	8.3249	1.16992	6.09592	4.65191	1.01436	5.56682	7.6756	5.4138	6.18229	8.19874	7.79455	8.23141	7.88013	12.5639	7.06555	8.67779	4.34767	2.90304	8.24973	5.20438	5.77294	5.43896	1.74846	8.37221	5.92861	8.32917	1.3505	2.81147	5.43129	6.84624	9.41638	1.41143	1.89918	7.73593	7.01603	6.02192	7.5509
203	A6NFA1	TRABD2B	A6NFA1_203	AVEQVEEQCHPLNNGL	7.01992	6.71781	1.40054	5.78346	1	5.35191	1.76553	1.04264	7.66035	1.52607	6.63546	3.7366	1.04264	7.62395	5.39129	10.0563	6.6703	7.79227	10.5306	7.67129	9.22692	7.71273	11.3184	12.2084	7.21228	2.93546	9.24551	5.15866	5.11894	7.2466	1.926	8.96269	4.18824	7.9578	1.23266	1.41684	4.26379	9.48498	8.25399	1.20789	1.61824	7.08874	6.39934	4.82171	4.23113
204	A6NFA1	TRABD2B	A6NFA1_204	VEQVEEQCHPLNNGLN	8.2035	5.26679	1.49057	4.8125	0.765535	4.23036	0.918386	1.28096	5.6476	1.04963	5.16148	2.73335	1.18903	5.99118	8.29728	6.0217	6.28225	6.83137	8.72144	6.5168	9.0669	7.16169	8.16832	12.0817	6.4116	3.77821	9.87909	4.43563	4.59694	9.05588	1.91839	8.11806	4.09592	7.80594	1.07039	1.4957	3.16832	8.16692	6.8786	1.19535	1.70044	7.06124	6.32463	5.75435	4.5509
205	A6NFA1	TRABD2B	A6NFA1_205	EQVEEQCHPLNNGLNF	6.192	6.26997	0.9855	4.96301	0.847997	4.42694	0.731183	0.83996	5.86071	2.01078	5.24717	2.96347	1.16992	7.59753	8.34514	6.74483	4.73985	5.2114	7.08969	4.82222	7.74288	4.62994	8.73924	5.54381	4.44626	2.98914	10.7047	4.69153	5.52042	5.32301	1.96347	8.52023	5.37851	7.75121	1.0072	1.83188	4.47768	6.00652	6.30816	1.36737	1.90689	7.8089	7.46385	5.60999	4.77136
206	A6NFA1	TRABD2B	A6NFA1_206	QVEEQCHPLNNGLNFS	6.11312	6.45088	1.23266	4.51665	1	5.43863	0.933573	1.30451	6.48945	1.51602	5.82985	3.05485	1.13093	7.75676	8.22641	6.26679	3.79286	5.06437	7.5932	2.37295	7.23735	5.7021	8.26716	5.45615	5.21023	2.34199	11.1798	6.88154	7.58871	7.37712	1.85599	9.37424	5.75969	9.20129	1.12433	1.58496	4.35191	6.45598	5.94181	1.34483	1.76977	8.92899	8.88963	5.55275	4.75702
207	A6NFA1	TRABD2B	A6NFA1_207	VEEQCHPLNNGLNFSQ	5.97108	6.29609	2.41684	5.49121	0.925999	6.05788	1.22033	1.58015	6.91085	2.01078	6.22978	3.60288	3.5373	7.88911	7.96757	6.47281	4.97407	6.80452	8.31791	3.22497	7.66185	5.96301	8.31043	6.79299	6.02702	4.11603	11.3857	7.33101	7.79383	7.99339	2.26003	9.72879	5.9542	9.27062	1.09085	2.0036	5.04789	7.82311	6.6489	1.51602	1.93734	8.65617	8.79295	6.45302	5.76447
208	A6NFA1	TRABD2B	A6NFA1_208	EEQCHPLNNGLNFSQV	5.79857	6.33753	1.37851	5.06824	1.67807	4.87676	1.5008	2.16027	6.19731	2.08746	6.22901	3.52982	1.37851	8.58169	7.48623	6.66619	6.07682	6.25172	11.3078	2.59455	7.29444	5.48027	8.13412	7.33628	6.31705	3.74524	11.2919	6.76434	7.26959	7.49793	2.14731	10.9784	6.1469	9.06985	1.08406	1.5509	4.01436	7.66562	6.41735	1.46467	1.77821	9.55165	8.81778	5.93687	4.90785
209	A6NFA1	TRABD2B	A6NFA1_209	EQCHPLNNGLNFSQVL	5.25399	4.91839	1.35614	3.39643	1.20163	4	1.07039	1.18269	4.97682	1.58976	5.25172	2.79286	1.11103	7.03133	5.00854	5.44361	5.11728	5.50271	7.50024	2.21101	7.24527	4.77452	7.33673	5.38922	5.32697	2.46205	10.4751	6.38388	6.72137	5.91672	1.72683	9.64192	5.46695	8.36462	1.23879	1.53107	2.87381	8.55328	5.08619	1.1177	1.63227	8.92532	8.17946	6.07532	5.63604
210	A6NFA1	TRABD2B	A6NFA1_210	QCHPLNNGLNFSQVLF	3.58856	3.60407	0.933573	2.83794	0.678072	3.09592	0.505891	0.713696	3.41143	0.9855	3.52732	2.09761	1.16992	4.10182	3.54226	3.72792	3.24641	3.72465	4.8953	1.84398	4.99322	4.17792	5.35156	4.03298	4.02326	2.15704	7.37808	3.85898	3.90593	3.86987	1.8679	7.54967	3.22342	5.11936	1.11103	1.60407	2.59455	6.12536	3.67582	1.28688	1.64616	6.20848	5.65306	3.75061	3.76553
211	A6NFA1	TRABD2B	A6NFA1_211	CHPLNNGLNFSQVLFA	3.63923	3.52857	1.15704	2.74631	0.584962	2.98914	0.659925	1.31034	3.48285	1.02857	3.58737	2.09761	0.992768	4.05918	3.50716	3.75596	3.11437	3.69599	4.73606	1.93357	4.74685	4.09424	4.83289	4.12433	3.51728	2.08406	6.99752	3.7366	3.68032	3.9607	1.69153	6.30834	3.12928	4.68986	0.970854	1.31034	2.31325	5.31179	3.52356	1.15704	2.11103	5.6017	4.96578	3.10936	3.71699
212	A6NFA1	TRABD2B	A6NFA1_212	HPLNNGLNFSQVLFAL	3.65306	3.44626	0.910733	2.91265	0.584962	2.85599	0.575312	0.978196	3.40871	1.24489	3.53978	2.05658	0.765535	3.80735	3.22497	3.41414	2.98914	3.60407	4.59335	1.81147	3.96625	3.93263	3.81967	3.89821	3.16832	2.12763	5.91313	3.49057	3.45549	3.66334	1.76977	4.50144	3.08236	4.0045	1	1.33342	2.5008	4.49697	3.38267	1.1635	1.74416	4.43029	4.14568	3.29425	3.36737
213	A6NFA1	TRABD2B	A6NFA1_213	PLNNGLNFSQVLFALN	3.67356	3.44758	1.07039	3.09085	0.485427	3.63343	0.831877	0.613532	3.88753	1.18903	3.38267	2.16027	1.10434	5.54226	3.25852	3.44361	4.21878	4.25172	8.37534	2.41954	4.50398	5.14486	5.14812	8.42025	3.59694	1.96717	6.46352	4.06867	3.5008	3.76022	1.62761	5.19849	4.12184	4.52732	1.05658	1.33914	2.65306	5.42089	4.73877	1.03562	1.69599	4.22497	3.66903	3.0635	3.9782
214	A6NFA1	TRABD2B	A6NFA1_214	LNNGLNFSQVLFALNQ	3.69933	3.81455	1.29866	3.41414	1.96347	3.27352	1.30451	1.09085	3.9222	1.80323	4.75809	2.75061	1.31615	4.0993	3.72356	3.61589	3.28836	3.96625	4.69432	2.31904	4.19298	3.9782	4.34979	4.27352	3.43563	2.06695	6.59544	3.8125	3.75596	8.84925	1.85599	3.9241	3.19219	4.03562	1.03562	1.38957	2.37016	4.90545	5.79675	1.18269	1.77821	3.38819	3.23113	3.31904	3.47897
215	A6NFA1	TRABD2B	A6NFA1_215	NNGLNFSQVLFALNQT	3.62761	3.56682	1.59455	2.91265	1	3.30889	1.03562	0.83996	4.00809	0.970854	3.60051	2.87578	1.05658	4.33342	4.56072	3.43029	3.16832	3.78973	4.68482	2.52356	3.80426	3.99548	3.86196	3.98368	3.16027	2.21101	4.92505	3.62527	3.86691	3.9982	1.89142	4.83441	3.08066	4.88947	1.1635	1.31615	2.42223	3.88655	3.63923	1.21412	1.70929	3.22188	3.51349	2.75275	3.26754
216	A6NFA1	TRABD2B	A6NFA1_216	NGLNFSQVLFALNQTL	3.67694	3.39643	1.59932	2.96162	1.32193	3.05485	0.83996	1.32769	3.38819	1.3505	3.5656	2.41414	0.925999	3.62527	3.27053	3.36036	3.13422	3.74524	4.63169	2.75702	3.75275	4.05832	3.89239	3.93546	3.21412	2.07724	4.72247	3.54226	3.43296	3.66562	1.79077	3.86888	3.07382	3.67807	1.10434	1.37295	2.30743	3.95699	3.47508	1.30451	2.08406	3.28392	3.2555	2.7845	3.31615
217	A6NFA1	TRABD2B	A6NFA1_217	GLNFSQVLFALNQTLL	3.57894	3.35191	1.32769	2.79286	1.20163	3.05311	0.963474	1.02857	3.30743	0.879706	3.43429	2.25096	1.11103	3.55949	3.14241	3.36597	3.13258	3.6893	4.39643	2.22033	3.64155	4.09761	4.73281	3.86691	3.06695	2.20789	4.5373	3.56071	3.50716	3.63923	1.65535	3.8166	2.926	3.6792	1.11103	1.37851	2.46728	3.47508	3.45154	1.18903	1.85599	3.30451	3.06523	2.69153	3.29278
218	A6NFA1	TRABD2B	A6NFA1_218	LNFSQVLFALNQTLLQ	3.72465	3.46728	1.45943	2.8953	1.48543	3.23419	0.650765	1.18903	3.45812	1.774	3.73335	2.28983	1.14405	3.58737	3.20006	3.36457	3.2032	3.91743	4.53854	2.61589	3.77294	4.23419	3.90593	3.81967	3.1811	2.27501	4.7301	3.59216	3.60526	3.80012	2.04264	3.78555	3.15704	3.82579	1.02148	1.36177	2.25096	3.71149	3.6565	1.1177	2.09761	3.19692	3.16992	2.926	3.18903
219	A6NFA1	TRABD2B	A6NFA1_219	NFSQVLFALNQTLLQQ	3.62059	3.42626	2.11437	3.10434	1.48543	3.17153	0.970854	1.49057	3.42761	1.73985	3.81044	2.37016	1.55582	3.848	3.37016	3.39917	3.02148	3.70819	4.67525	2.40871	3.74953	3.97361	3.72574	4.17632	3.38957	2.09085	4.71149	3.64616	3.88557	3.82375	1.96347	3.9279	3.20789	3.86691	1.29866	1.41684	2.39506	3.61235	3.54967	1.29278	2.01436	3.35755	3.24489	2.87184	3.42089
220	A6NFA1	TRABD2B	A6NFA1_220	FSQVLFALNQTLLQQE	3.61471	3.43429	1.21412	3.15866	1.07039	3.31759	0.650765	1.0635	3.48285	1.04963	3.8953	2.32769	1.23879	3.80116	3.46074	3.36737	2.95233	3.83592	4.59515	2.04963	3.70155	3.89336	3.58135	4.0018	3.35896	2.12102	6.03628	3.48543	4.55397	3.9458	1.73985	4.28688	3.35191	8.43137	1.08406	1.26903	2.3978	4.01703	3.62527	1.24489	1.95233	3.40327	3.33914	2.71809	3.30743
221	A6NFA1	TRABD2B	A6NFA1_221	SQVLFALNQTLLQQES	3.99005	3.52231	1.28688	2.95606	1.20163	3.21257	0.85599	0.918386	3.48929	1.11103	4.02503	2.25096	1.05658	3.77189	3.38405	3.38543	3.02148	3.8679	4.95559	2.04264	3.74093	3.99458	3.50335	3.81147	3.03914	2.15056	7.36588	3.488	4.73173	3.89239	1.81558	4.22419	3.3505	4.94626	1.1177	1.5008	2.59932	3.90977	5.04002	1.15056	1.64616	3.17313	3.15543	2.86394	3.37295
222	A6NFA1	TRABD2B	A6NFA1_222	QVLFALNQTLLQQESV	3.74739	3.53481	1.30451	3.0054	1	2.93357	0.963474	1.04264	3.43563	1.09085	3.64847	2.01792	0.956057	3.55459	3.22497	3.32625	2.94111	3.80839	4.69321	2.22033	3.50208	3.95327	3.58256	3.79286	3.0993	1.9782	5.33199	3.55336	4.84699	3.66676	1.68257	4.65249	3.32193	4.3505	1.04963	1.27501	2.7761	3.9458	3.43563	1.14405	1.73118	3.22188	3.13586	2.60881	3.21101
223	A6NFA1	TRABD2B	A6NFA1_223	VLFALNQTLLQQESVR	3.7137	3.87283	1.09085	2.93357	0.765535	3.0321	1.15056	1.28096	3.31179	1.5656	3.72356	2.48027	1.56071	3.74308	3.1635	3.24336	3.11103	4.07296	6.61279	2.66221	3.81147	4.1235	8.0289	3.92315	3.37851	2.05658	5.21179	3.49697	3.89821	4.14241	1.90304	4.18982	3.38128	4.35332	1.32193	1.26903	2.46728	3.80323	3.5097	1.15704	2.02503	3.20006	3.11603	2.97269	3.25248
224	A6NFA1	TRABD2B	A6NFA1_224	LFALNQTLLQQESVRA	3.80219	3.63691	1.48543	3.04264	1.43296	3.3147	1.0635	1.36177	3.52732	1.63691	4.09845	2.29866	1.14405	3.72574	3.488	3.51979	3.12433	4.17712	5.69544	2.58976	4.0268	4.0063	3.93546	4.06178	3.91648	2.22342	5.03298	3.72137	4.54905	4.4822	1.67807	4.30743	3.41143	4.79077	1.35614	1.3505	2.65992	4.28244	4.01525	1.29866	1.9222	3.50335	3.35473	3.13914	3.39232
32	A6NGR9	MROH6	A6NGR9_32	QGQPQGPPSAGPQPKS	4.78816	4.63285	3.45286	4.71149	4	5.27538	1.30451	1.67807	5.54751	3.05832	5.62585	7.5598	1.76553	7.40156	5.11894	4.69711	6.60333	6.55582	8.77564	2.57531	7.36151	5.83441	7.6125	7.83567	4.36947	4.3799	9.5272	8.30433	7.38076	7.74126	2.51096	8.90274	6.0054	8.96999	1.44361	2.0635	3.70708	7.68874	7.58797	8.24379	2.37573	8.22766	7.2447	6.28188	6.20535
33	A6NGR9	MROH6	A6NGR9_33	GQPQGPPSAGPQPKSW	6.25285	4.64039	3.45154	4.43429	4.52356	5.06695	1.26303	1.0635	7.07393	1.95233	5.67186	6.83466	1.46467	8.32274	5.21684	4.31687	7.31687	6.68972	9.18294	3.01078	7.82114	6.0343	7.57766	7.94948	4.33628	3.91456	8.73396	7.93558	7.56544	7.5815	2.70266	9.05134	6.59111	9.55915	1.62293	1.72247	5.35332	8.66669	6.64602	8.0505	2.16027	10.1591	8.77515	6.90785	7.44981
34	A6NGR9	MROH6	A6NGR9_34	QPQGPPSAGPQPKSWE	6.68664	5.46271	3.28836	5.93711	3.80735	5.7845	2.0036	1.14405	7.59111	1.89918	6.79325	7.1419	1.34483	7.23333	6.43879	5.72165	7.17672	6.79779	9.48708	2.22959	8.20604	6.58556	8.17158	8.48692	5.17193	3.20163	7.7226	6.84461	8.28674	7.49482	2.08406	9.3661	6.00675	9.46207	1.33914	1.49057	3.82069	9.06472	6.27631	7.78627	2.28983	10.2754	8.59828	7.05115	6.95222
35	A6NGR9	MROH6	A6NGR9_35	PQGPPSAGPQPKSWEV	6.5281	6.50922	2.81147	6.75368	4.70044	6.8902	3.56438	2.23879	7.77591	4.05832	6.64962	7.36894	2.24184	7.78424	7.06975	6.45154	10.1747	7.76646	9.83436	6.50954	8.07783	6.84449	8.66484	11.8285	6.87467	4.0365	7.77222	6.87922	8.21427	7.37112	2.01436	8.51716	7.41633	8.94918	1.40599	1.67807	6.41295	8.17527	7.49153	2.64155	2.01436	8.97593	7.54767	7.1812	8.96321
36	A6NGR9	MROH6	A6NGR9_36	QGPPSAGPQPKSWEVK	8.28383	4.65707	3.64962	4.75649	4.58496	4.89966	1.85997	1.7866	7.11082	3.3799	5.59066	7.2364	1.21412	7.05181	7.51475	4.71425	6.82133	6.46156	9.20063	2.90497	8.01223	6.59455	8.94854	7.17532	4.53916	4.29646	9.3125	8.26576	7.63358	7.47468	2.8953	8.89075	6.88521	9.05338	1.87184	1.69153	4.87234	9.32742	7.26172	1.94486	2.03562	9.10594	8.64335	8.29568	8.46295
37	A6NGR9	MROH6	A6NGR9_37	GPPSAGPQPKSWEVKP	8.89999	7.49201	3.44493	5.45779	4.58496	5.34412	1.5008	1.62293	6.7028	3.42358	7.66092	6.11562	1.51096	7.71425	8.19633	4.87627	7.53419	6.90448	10.3533	4.03914	9.57333	6.9318	9.47062	8.07157	6.66747	11.8679	9.80329	8.16707	9.33635	7.81378	2.84599	8.94898	8.05431	9.31415	1.76977	1.89918	6.11562	8.98755	7.49249	4.2502	2.31034	10.2153	10.0134	10.0226	10.2408
38	A6NGR9	MROH6	A6NGR9_38	PPSAGPQPKSWEVKPE	8.46976	7.54674	5.67553	7.69258	4.9542	8.46736	5.05658	4.95699	8.82426	7.8173	8.23577	6.22362	5.01792	8.49297	10.8802	8.18066	7.90869	8.38668	10.6409	5.46858	9.50474	7.74113	8.75599	9.14662	7.63822	3.97361	9.59087	11.0245	12.2592	9.49402	6.06889	9.60979	11.5549	9.64479	2.1635	6.17832	6.56468	10.4334	10.5624	6.18963	1.88753	10.2931	9.03496	10.5117	10.4821
39	A6NGR9	MROH6	A6NGR9_39	PSAGPQPKSWEVKPEA	8.34021	7.51041	5.40871	7.66661	4.52356	9.00666	5.66676	4.39438	9.41876	8.35636	8.57319	6.4031	5.58586	8.74426	11.2335	8.71125	7.28605	8.48563	10.8833	6.5738	9.69825	6.89809	8.50144	10.9168	7.57743	4.71205	10.0663	11.6954	13.3202	10.5505	8.31479	10.8517	12.0043	9.85231	3.40599	9.64478	7.69905	10.1023	10.8526	5.82069	2.09761	10.2448	8.77297	10.4338	9.50158
40	A6NGR9	MROH6	A6NGR9_40	SAGPQPKSWEVKPEAE	8.347	8.67656	5.53294	7.91648	3.90689	9.8875	5.48253	4.41414	10.3408	8.16305	8.89706	6.56742	6.31361	9.42328	11.6542	8.77156	6.07916	8.26059	10.7898	5.74927	9.16096	10.1283	6.59694	9.09476	7.8794	3.69265	10.585	11.6948	13.7292	11.3547	8.2914	11.2871	12.291	10.3084	2.73335	10.6174	7.16501	11.0884	10.9732	6.0568	1.78241	10.5438	9.19394	10.1867	10.1437
41	A6NGR9	MROH6	A6NGR9_41	AGPQPKSWEVKPEAEP	8.2848	9.03837	6.30706	8.3151	5.08746	10.9258	6.54612	5.9982	10.7434	8.58485	9.25456	6.88789	7.224	10.3478	11.8749	9.33233	6.82184	9.33695	11.4544	6.83706	9.9903	9.61572	7.67997	9.74943	8.72195	5.38681	11.1069	12.0762	13.9309	11.1191	9.10436	11.48	12.7277	10.7539	7.81391	10.9948	11.2764	11.2622	15.0321	6.57334	2.29572	10.3961	9.16589	10.6463	10.6201
42	A6NGR9	MROH6	A6NGR9_42	GPQPKSWEVKPEAEPQ	8.61427	9.43294	6.64039	8.41848	5.78136	11.1435	7.32939	6.6279	11.2079	9.37075	9.68935	7.65069	7.8029	10.594	12.4075	9.79682	7.99989	10.0315	11.8888	7.28327	10.3408	10.0405	8.18864	10.4848	8.99127	5.96	11.0329	12.3802	14.1532	11.3059	9.64972	11.7391	12.9553	11.0792	7.75389	11.1766	11.2712	11.6814	15.051	7.2266	1.76977	10.8815	9.72707	10.7962	11.0163
43	A6NGR9	MROH6	A6NGR9_43	PQPKSWEVKPEAEPQT	8.27417	9.25214	6.77558	8.47836	5.45943	10.9757	7.24222	6.41819	10.9877	9.37953	9.51029	7.77663	7.58676	10.4985	12.518	9.27761	7.50882	10.1271	12.0801	7.80967	10.7071	8.2116	8.29618	11.4578	8.93896	6.1469	11.583	12.3853	14.1617	11.4039	9.70534	11.9136	12.7994	11.0721	8.03023	11.136	11.214	11.7964	15.1065	7.25408	2.30159	10.6456	9.50281	10.7331	10.079
44	A6NGR9	MROH6	A6NGR9_44	QPKSWEVKPEAEPQTQ	8.49277	9.69246	7.05355	8.72938	5.58496	11.7185	7.73613	6.75181	11.3891	9.7496	9.55539	8.1395	8.4765	11.0426	12.6172	9.92545	7.1102	9.79113	12.0723	7.99141	10.7332	10.5853	8.50997	10.7761	9.23809	6.36527	11.5229	12.5012	14.2461	11.4782	9.99595	12.0202	13.0574	11.2869	8.15826	11.2331	11.5662	12.0337	15.1725	7.4054	2.43029	11.1854	9.94827	10.5822	10.3463
45	A6NGR9	MROH6	A6NGR9_45	PKSWEVKPEAEPQTQA	6.84975	8.8097	6.77926	8.08656	5.64386	10.7282	8.45138	6.38319	11.2553	9.5385	9.09046	7.67779	7.69112	9.99229	12.1467	9.17587	7.47881	9.62761	11.496	8.78875	10.7338	7.64659	9.51741	10.3734	8.27533	6.58135	11.3447	12.5005	13.1825	9.84859	10.0102	10.6447	11.7787	9.90497	8.28804	11.0698	10.8292	10.6879	15.0593	7.61139	2.87381	9.76568	8.69059	8.08146	7.61853
46	A6NGR9	MROH6	A6NGR9_46	KSWEVKPEAEPQTQAL	7.88062	9.80305	6.4707	9.41314	4.9542	12.48	7.57259	6.779	11.7908	10.1481	9.96718	8.53029	7.62051	11.2667	13.0948	10.6445	7.25597	10.4756	12.5552	8.55463	11.409	10.2764	9.86178	11.3646	9.78161	6.39197	11.8352	12.9959	14.3679	11.4699	10.7198	11.9437	13.1557	11.3156	8.58387	11.3791	11.9643	12.0733	15.3309	7.98174	2.65992	11.5049	10.1529	8.9424	9.4161
47	A6NGR9	MROH6	A6NGR9_47	SWEVKPEAEPQTQALT	7.2724	10.17	5.06005	9.02345	4.75489	12.3293	8.1333	6.88911	12.1458	9.93514	9.93798	8.40701	8.15446	11.6636	12.7903	10.1797	6.6886	9.33952	11.0041	8.20154	10.065	9.84627	8.96835	11.7185	8.99166	6.10224	11.7494	13.4033	14.1758	11.5927	10.1922	11.8886	13.272	11.4261	8.64216	11.5946	11.8489	10.6854	15.322	7.71205	2.1177	11.4109	9.9969	8.98689	9.42782
48	A6NGR9	MROH6	A6NGR9_48	WEVKPEAEPQTQALTA	7.54612	10.0412	5.82833	10.5203	5.16993	12.7022	8.22028	7.45212	12.1086	10.3118	10.0767	9.54884	8.05001	11.5635	12.9901	10.4634	6.51159	9.68061	11.7922	8.7087	9.71471	9.7126	8.84618	11.9203	9.47222	6.66021	11.5569	13.5822	13.8251	11.5299	10.6432	11.8181	13.2845	11.5448	8.72663	11.4274	11.9224	11.3154	15.3321	7.83321	2.63227	11.5644	10.2736	9.09908	9.64829
49	A6NGR9	MROH6	A6NGR9_49	EVKPEAEPQTQALTAP	4.46009	7.72989	1.57046	8.19348	0.847997	12.0445	4.04963	4.38405	9.82904	7.93923	7.36999	5.25058	3.54226	10.3915	12.3425	9.15937	5.64645	7.22776	8.29494	3.21723	7.4208	5.58406	4.46597	7.79077	6.23439	2.94298	9.99013	11.8704	11.3903	9.65017	10.1887	9.36759	11.4248	9.88979	8.22419	8.9537	11.7427	10.1372	15.2588	6.48172	2.07039	7.66647	7.32562	7.71081	8.0964
50	A6NGR9	MROH6	A6NGR9_50	VKPEAEPQTQALTAPS	4.58797	8.16279	1.46467	8.59134	0.678072	11.91	1.1177	1.23266	6.78162	1.67356	6.39541	3.23726	1.64616	8.6551	10.5268	9.37706	5.6605	6.62848	8.40199	2.38957	6.71108	4.9991	5.52638	7.21101	5.65621	4.16912	10.0643	11.2952	11.2239	4.98185	7.00619	6.65821	11.6333	6.54874	8.92345	1.59932	12.457	10.1293	15.6092	2.20789	1.66448	6.2737	5.05918	3.56803	4.8212
51	A6NGR9	MROH6	A6NGR9_51	KPEAEPQTQALTAPSE	4.36737	7.99774	1.82375	8.38776	0.765535	11.7975	3.12102	1.53107	8.9816	1.05658	6.29112	2.31325	2.02148	8.21281	10.2668	9.14142	3.1635	4.09424	7.31225	1.85997	5.64587	6.4822	4.35896	6.28318	3.21257	3.31179	9.75859	11.1278	11.1286	4.31542	6.67214	6.01636	11.4701	6.36457	8.67765	1.34483	12.3061	9.76256	15.2612	1.4957	1.58015	5.59216	4.99503	3.65764	3.83996
52	A6NGR9	MROH6	A6NGR9_52	PEAEPQTQALTAPSEA	4.64097	6.1334	1.52105	5.43396	0.584962	4.93168	3.37016	2.91839	9.12485	1.44361	4.49185	2.14078	0.895303	4.52482	4.14241	3.77505	6.6476	4.41414	10.0304	2.12763	6.78594	5.32121	6.94334	9.92044	3.46467	2.31034	5.5509	3.91361	4.07125	4.48156	1.8953	5.99887	4.92552	5.41785	1.09085	1.63691	3.51475	9.30622	7.23343	1.22651	1.8953	4.90497	4.12184	4.12267	4.0018
53	A6NGR9	MROH6	A6NGR9_53	EAEPQTQALTAPSEAE	4.08066	3.70819	1.09085	3.42358	0.678072	3.01792	5.39129	0.565597	9.68059	1.25096	3.91934	1.82782	0.782409	4.41954	3.16672	3.78973	2.91265	3.71918	4.88118	1.72683	7.15228	4.09508	3.96347	3.78346	3.18587	1.93734	4.59156	3.51854	3.63459	3.82171	2.0072	4.72683	3.72465	3.9364	0.956057	1.1635	2.11437	3.64155	3.49953	1.18903	1.60407	3.91552	3.6565	3.17792	3.36737
536	A6NGR9	MROH6	A6NGR9_536	LLRLHDPSRDAAESSE	4.96809	6.72	1.02857	10.2665	0.847997	4.66732	0.807355	0.83996	5.85499	1.50589	6.19987	2.50843	1.04963	7.15512	4.97774	6.98025	3.26003	4.94486	7.82273	1.9486	6.11603	4.51854	5.82655	4.6011	3.80735	2.22959	5.08236	3.6427	10.5531	5.1235	1.92979	4.86691	6.02724	7.07585	2.54102	1.30451	3.31615	4.43962	6.83327	1.14405	1.58015	5.33342	4.69711	2.96717	3.46989
537	A6NGR9	MROH6	A6NGR9_537	LRLHDPSRDAAESSEW	5.33735	6.34767	1.85599	10.1101	0.485427	3.70819	0.757023	0.669027	5.71973	1.02857	6.02192	2.46989	0.903038	6.14832	3.5008	5.6907	3.04963	4.35896	7.87983	1.91839	5.55551	4.37434	6.13791	4.29131	4.32193	2.19535	5.86518	3.65421	10.1145	5.08576	1.7866	4.95373	5.337	6.05268	1.33342	1.44361	3.03562	4.64097	5.68818	1.18903	1.74416	4.96947	4.75756	3.07382	3.66789
538	A6NGR9	MROH6	A6NGR9_538	RLHDPSRDAAESSEWT	4.76182	5.59096	1.65992	9.57512	0.678072	3.61824	0.704872	0.526069	4.72301	1.41684	5.75489	2.26303	0.765535	5.43962	3.40054	4.51223	3.27352	4.1416	7.12091	1.93734	5.13791	4.27053	5.14975	4.29057	3.44626	2.20789	6.07382	3.76765	9.44083	4.85449	1.62761	4.69098	5.45812	5.70708	1.21412	1.28096	3.1811	4.72028	5.65507	1.15704	1.58496	4.98231	4.70543	2.81967	3.51349
539	A6NGR9	MROH6	A6NGR9_539	LHDPSRDAAESSEWTL	4.54782	6.10601	1.01436	10.1855	0.925999	3.59455	0.807355	0.847997	4.82069	1	6.54628	2.52607	0.933573	4.87332	3.28392	4.45812	2.91456	3.94205	6.64918	1.90689	5.32048	4.27352	4.59574	4.26153	3.26303	2.17313	5.26978	4.16269	10.1199	4.71644	1.63691	6.58526	4.70266	4.99186	1.28688	1.25701	2.66448	4.19061	6.15785	1	1.73552	4.37156	4.23649	2.81147	3.32625
54	A6NGR9	MROH6	A6NGR9_54	AEPQTQALTAPSEAEP	5.05094	3.69042	2.60644	4.51286	0.485427	4.97177	3.27053	1.15056	8.05848	1.27501	4.16912	2.30743	1.51096	5.61853	4.50589	5.3302	3.18745	3.66789	6.37086	1.73118	4.60644	5.72247	4.82731	4.12184	3.24031	2.02503	4.70376	4.76553	4.55888	4.53605	2.3978	5.07082	3.56925	5.28983	1.09761	1.28688	2.32769	4.26379	4.01346	2.62293	1.70929	4.01436	3.50716	3.0197	3.1635
540	A6NGR9	MROH6	A6NGR9_540	HDPSRDAAESSEWTLA	4.9644	6.95884	1.1177	10.7121	0.678072	3.49185	0.495695	0.632268	6.08385	1.32769	7.40455	2.19849	0.910733	5.38336	3.42223	4.82731	3.20633	3.97728	6.79416	1.96347	5.06824	4.21723	5.3572	4.09592	3.41007	2.24793	5.58256	3.5741	10.5436	5.21023	1.72247	4.69822	5.11228	4.93876	1.17632	1.36737	2.84599	4.32409	5.86864	1.07039	1.62761	4.62	4.96578	3.18269	3.5097
541	A6NGR9	MROH6	A6NGR9_541	DPSRDAAESSEWTLAR	4.68145	7.27947	1.04264	11.1358	0.925999	3.56925	0.613532	0.669027	6.44394	0.978196	7.05018	2.41954	0.948601	5.45878	4.00809	6.19672	3.36457	4.74362	7.18349	2.10098	5.40429	4.43363	5.71918	4.53294	3.85499	2.22033	8.29453	4.99729	11.2423	8.45635	2.01078	5.15947	5.05094	5.05268	1.31034	1.32193	2.53605	3.9782	6.61839	1.09085	1.73985	4.61294	4.99639	3.69377	3.71699
542	A6NGR9	MROH6	A6NGR9_542	PSRDAAESSEWTLARC	4.91121	5.83264	0.807355	9.07369	0.765535	5.58767	0.650765	0.933573	4.85997	1.21412	5.61941	2.58015	1.10434	4.65249	3.853	5.81583	5.09297	4.63052	7.10957	2.37295	7.30433	4.4957	5.92077	6.35966	3.80219	2.22651	4.93876	3.99729	10.1161	4.45549	1.76553	4.9331	4.45022	4.57168	1.17632	1.26903	2.7845	3.8885	4.58616	1.12433	1.76553	4.2854	4.21101	3.47897	3.9991
543	A6NGR9	MROH6	A6NGR9_543	SRDAAESSEWTLARCD	4.51602	4.36527	0.9855	3.22959	0.584962	4.43962	0.516015	0.485427	3.69822	1.16992	4.26454	2.20789	0.918386	4.33485	3.30305	4.16511	3.27501	4.20398	5.25588	1.82782	5.35014	4.26228	6.0332	4.18745	3.3978	2.03914	5.24222	3.84499	3.82375	4.40395	1.60881	4.45352	4.65821	4.75114	1.02148	1.29278	2.19219	3.71809	4.47184	0.918386	1.55582	4.08151	3.77821	2.85798	3.97085
544	A6NGR9	MROH6	A6NGR9_544	RDAAESSEWTLARCDH	4.59036	4.19614	1.47508	3.55459	0.485427	4.37921	0.632268	0.918386	3.75702	0.933573	4.2502	2.20477	0.871844	4.89772	3.43029	3.92315	3.10769	3.98459	5.615	2.17313	3.99005	4.12515	5.70487	3.97085	3.25248	2.17951	5.43363	5.01703	3.9222	4.21257	1.66903	4.66562	4.36177	4.70044	0.970854	1.17632	2.30451	4.5097	4.06523	1.11103	1.61824	3.97269	4.09761	2.99095	3.52857
545	A6NGR9	MROH6	A6NGR9_545	DAAESSEWTLARCDHA	4.89239	5.62234	1.70929	3.97453	0.678072	4.05572	0.495695	0.604071	4.20789	1.25096	5.44758	2.26303	0.9855	6.23496	3.31179	4.14812	3.60526	5.68594	7.08353	2.11103	4.83238	4.6865	4.54473	5.2854	3.10266	1.86394	5.70901	3.48671	4.97453	4.68426	1.76977	6.7699	3.8268	4.89336	0.970854	1.28688	2.82171	5.28021	5.33378	1.07039	1.4489	4.23726	4.05832	3.70377	3.62059
546	A6NGR9	MROH6	A6NGR9_546	AAESSEWTLARCDHAF	4.9644	4.16912	0.941106	3.72901	0.485427	4.0072	4.06695	0.925999	9.9071	1.04264	4.04789	2.15704	1.31615	4.21568	3.48414	4.37643	4.52544	5.14078	7.54574	1.83592	4.75809	4.53356	5.06393	4.13093	3.35191	1.93734	6.74228	3.7301	3.50589	4.02503	1.59932	5.95884	5.10392	4.72955	1.17632	1.34483	2.28983	3.58135	4.13996	1.19535	1.75702	4.27575	4.14812	4.10936	4.28392
547	A6NGR9	MROH6	A6NGR9_547	AESSEWTLARCDHAFC	4.91025	4.36807	0.963474	4.48736	0.678072	6.47216	0.757023	0.695994	3.83693	1.08406	4.94392	3.14568	9.06614	4.09001	3.33199	3.94486	4.29646	6.28744	7.15553	3.83188	4.36877	4.41616	4.57168	4.26828	3.80426	1.8953	5.1469	4.0321	3.59216	4.56742	1.64155	4.66732	3.70044	8.50827	1.1375	1.22033	2.41684	3.89627	4.18666	1.0635	1.73118	4.26153	4.11686	2.79701	3.56803
548	A6NGR9	MROH6	A6NGR9_548	ESSEWTLARCDHAFCW	3.68032	3.36597	0.782409	2.82171	0.678072	2.88947	0.378512	0.485427	3.27501	0.713696	7.20222	1.89918	1.10434	3.52356	2.9782	3.18428	2.84197	3.69265	4.90881	1.62293	3.60288	3.9486	4.12102	3.88069	2.81352	1.85599	4.51286	3.36457	3.34199	3.8125	1.61353	3.87971	3.0054	3.74524	1.03562	1.19535	2.0036	3.45549	3.41954	0.918386	1.58496	3.30597	3.29719	2.93546	3.26604
549	A6NGR9	MROH6	A6NGR9_549	SSEWTLARCDHAFCWG	3.56925	3.47249	0.739848	2.82985	0.584962	2.96717	0.454176	0.411426	3.07382	0.704872	3.26903	1.8679	0.731183	3.51854	3.06005	3.27947	2.80116	3.41007	4.12763	1.70487	3.25852	3.83592	3.43429	3.67582	2.76553	1.89918	4.3875	3.4019	3.25701	3.7761	1.60881	3.84298	2.99095	3.54597	1.0072	1.24489	2.02148	3.24336	3.4489	1.02148	1.63227	3.08406	3.20006	2.62761	3.03738
55	A6NGR9	MROH6	A6NGR9_55	EPQTQALTAPSEAEPG	4.44559	3.81558	1.45418	4.42761	1.1375	4.17233	4.50589	0.910733	8.89491	1.19535	3.9991	2.27501	1.25701	5.10727	4.40463	6.63851	3.02857	4.2032	5.14364	1.5656	4.7845	4.3512	6.17931	4.42559	3.18903	1.99277	4.73227	3.85798	4.67412	4.50016	1.93734	4.94345	4.17871	5.26679	0.941106	1.29278	2.3505	3.8846	3.75382	4.9991	1.52607	3.96532	3.68818	3.69488	3.64039
550	A6NGR9	MROH6	A6NGR9_550	SEWTLARCDHAFCWGL	3.5008	3.31904	0.887525	2.73335	0.485427	2.75916	0.344828	0.443607	3.01792	0.933573	3.25701	1.85599	0.695994	3.5656	3.07382	3.14405	2.76553	3.34767	3.99095	1.75275	3.19849	3.8125	3.20163	3.54102	2.926	2.0321	4.42559	3.29131	3.20477	3.6017	1.67356	3.68032	2.90689	3.55949	1.03562	1.26903	2.18587	3.25701	3.34908	1.02148	1.60881	3.02503	3.05311	2.46989	3.06867
551	A6NGR9	MROH6	A6NGR9_551	EWTLARCDHAFCWGLL	3.45022	3.27202	0.831877	2.65306	0.485427	2.68706	0.505891	0.464668	3.0635	0.815575	3.31615	1.96347	0.739848	3.43029	2.96347	3.22033	2.78869	3.45943	4.02148	1.7866	3.22342	3.7939	3.18903	3.73552	2.80529	1.71809	4.33199	3.38819	3.26604	3.5656	1.56071	3.64962	2.95606	3.47379	1.01436	1.29278	2.09424	3.2032	3.34767	1.1635	1.95233	2.99639	3.11103	2.52356	3.10601
552	A6NGR9	MROH6	A6NGR9_552	WTLARCDHAFCWGLLE	3.48671	3.2765	0.910733	2.6893	0.263034	2.76765	0.411426	0.704872	3.23419	1.01436	3.36737	1.73118	0.903038	3.51475	3.02326	3.14078	2.82985	3.39369	4.08236	1.66903	3.31325	3.81352	3.25701	3.54226	2.89142	1.81967	4.37851	3.30451	3.29131	3.75275	1.70044	3.74631	3.07553	3.54102	1.12433	1.20789	2.04614	3.20789	3.2765	0.925999	1.76977	3.08916	3.15218	2.44095	3.09085
553	A6NGR9	MROH6	A6NGR9_553	TLARCDHAFCWGLLEE	5.02326	3.49313	2.02148	2.8953	0.378512	2.96347	0.464668	0.722466	3.31179	0.85599	3.65878	1.9855	1.09085	3.7148	3.14078	3.27202	3.2854	3.63343	4.50716	1.73985	3.53605	3.91839	3.80735	3.81558	2.89724	2.08746	4.56682	3.51602	3.51475	4.69822	1.56071	3.84298	3.30159	3.91934	1.0635	1.37851	2.17313	3.45286	3.72792	1.02148	1.84398	3.43429	3.35614	2.66448	3.51349
554	A6NGR9	MROH6	A6NGR9_554	LARCDHAFCWGLLEEL	4.35403	3.43296	2.37573	2.9241	0.765535	3.07382	0.443607	0.604071	3.74953	0.918386	3.85699	2.09085	0.941106	3.63807	3.21101	3.30305	3.02326	3.70487	4.87823	2.25096	3.72792	3.89142	3.6893	4.11187	3.04439	1.91839	4.56438	3.51475	3.47119	4.40531	1.68257	3.96532	3.15866	4.49953	1.02148	1.36177	2.40054	3.51728	3.80219	1.01436	1.54597	3.48156	3.48027	2.63227	3.83996
555	A6NGR9	MROH6	A6NGR9_555	ARCDHAFCWGLLEELV	4.35191	3.42358	2.69822	2.926	0.765535	2.90111	0.722466	0.713696	3.12433	0.970854	3.74201	2.0321	1.15056	3.58135	3.09592	3.22497	2.98368	3.46858	4.54905	1.9855	3.56071	3.93829	3.6565	3.72247	3.03386	1.90689	4.46858	3.33199	3.30451	4.27053	1.58496	4.1102	3.15704	3.849	1.04963	1.25701	2.15056	3.34767	3.85	1.1177	1.80323	3.66562	3.52356	2.8679	3.59932
556	A6NGR9	MROH6	A6NGR9_556	RCDHAFCWGLLEELVT	6.01614	3.46336	3.05485	3.0635	0.847997	3.13258	0.956057	0.815575	3.43696	1.09085	5.60555	2.08406	0.823749	3.64386	4.56133	3.26153	3.14731	3.43962	5.93734	1.65535	3.6893	3.93452	3.41549	3.90689	3.05485	2.03562	4.65076	3.47379	3.39506	4.18745	1.53605	4.08151	3.61235	3.70266	1.10434	1.35614	2.25701	3.42223	4.11103	1.02148	1.76977	3.83289	3.67807	2.86394	3.58135
557	A6NGR9	MROH6	A6NGR9_557	CDHAFCWGLLEELVTV	3.82985	3.40463	0.978196	2.73552	0.584962	2.9982	0.344828	0.62293	3.06005	0.903038	3.43696	2.01436	0.895303	3.46336	2.97269	3.12598	2.82375	3.40327	4.337	1.73985	3.30597	3.87774	3.32193	3.57531	2.76977	1.98185	4.34056	3.25852	3.25248	3.7939	1.58496	3.78555	3.01257	3.50462	0.963474	1.19535	2.23879	3.21568	3.46205	0.925999	1.5656	3.25399	3.24641	2.50589	3.23113
558	A6NGR9	MROH6	A6NGR9_558	DHAFCWGLLEELVTVA	3.76447	3.40463	1.42761	2.80323	0.378512	2.8339	0.378512	0.879706	3.04264	1.14405	3.52356	1.89142	0.879706	3.4489	3.08236	3.1635	2.97453	3.28244	4.23419	1.65535	3.12928	3.88166	3.19535	3.48929	2.82375	1.9782	4.40735	3.38681	3.32769	3.47897	1.72683	4.00988	2.94298	3.83895	1	1.27501	2.65306	3.3147	3.49953	0.879706	1.52607	3.36457	3.21878	2.53605	3.06867
559	A6NGR9	MROH6	A6NGR9_559	HAFCWGLLEELVTVAH	3.7126	3.50462	0.748461	2.82579	0.765535	2.90881	0.389567	0.545968	3.17792	0.669027	3.39917	1.99639	0.799087	3.59574	3.04963	3.31615	2.92979	3.3147	4.51286	1.81558	3.2032	3.8339	3.14893	3.52607	2.89336	2.04614	4.36527	3.33914	3.26604	3.61941	1.73552	3.76765	2.9855	4.92552	0.879706	1.22651	3.15866	3.47768	3.2854	1.1375	1.70044	3.14405	3.17153	2.49825	3.12267
56	A6NGR9	MROH6	A6NGR9_56	PQTQALTAPSEAEPGR	4.39369	5.09381	1.72247	4.87332	0.925999	5.15947	1.02857	1.48027	6.60881	1.38405	4.25172	2.34767	1.28688	6.39025	3.90497	4.23726	4.43229	7.87406	6.66092	2.80116	4.46597	5.15137	6.59186	8.92988	4.32265	2.488	5.06048	3.98641	5.61912	4.67356	1.70487	5.72874	4.93216	7.37121	1.20789	1.29866	3.02503	4.61176	6.75729	1.11103	1.66903	6.42526	6.59171	5.85922	8.07227
560	A6NGR9	MROH6	A6NGR9_560	AFCWGLLEELVTVAHY	3.60644	3.34908	0.978196	2.78241	0.263034	2.81352	0.356144	0.83996	3.14078	0.807355	3.25701	1.89142	0.863939	3.45943	2.90689	3.17313	2.86987	3.32481	4.42761	1.58015	3.21412	3.88264	3.16992	3.44361	2.76553	1.83188	4.29572	3.31325	3.22342	3.57289	1.57046	3.7666	3.10098	7.34837	1.02857	1.36177	2.40054	3.25096	3.23113	1.07724	1.7866	2.9982	3.04439	2.5656	3.03386
561	A6NGR9	MROH6	A6NGR9_561	FCWGLLEELVTVAHYD	3.58856	3.40463	0.9855	2.774	0.485427	2.82375	0.516015	0.713696	3.18269	0.722466	3.48414	1.9222	0.678072	3.48543	3.08916	3.26003	2.89142	3.58976	4.94017	1.86394	3.37156	3.88264	3.36317	3.38128	2.80735	2.18903	4.38405	3.33199	3.31179	3.848	1.53605	3.97636	2.91265	8.60255	1.05658	1.37851	2.86987	3.47638	3.55459	1.08406	1.60881	3.10434	3.14731	2.32193	3.09255
562	A6NGR9	MROH6	A6NGR9_562	CWGLLEELVTVAHYDS	3.77294	3.3978	1.29278	2.87381	0.485427	2.87184	0.678072	0.669027	3.17632	0.748461	3.6792	2.14731	0.887525	3.44228	3	3.23726	3.04089	3.68482	5.44659	1.75275	3.36877	4.01614	3.70708	3.63459	2.82579	2.06005	8.60374	3.37016	3.31325	4.65076	1.73985	4.04352	3.03738	7.70439	1.02857	1.32769	2.63923	4.60348	4.03386	1.07039	1.95606	3.52982	3.488	2.61824	3.08406
563	A6NGR9	MROH6	A6NGR9_563	WGLLEELVTVAHYDSP	3.85	3.43962	1.21412	2.80323	0.765535	2.94298	0.62293	0.62293	3.32193	0.757023	4.43229	1.86394	0.831877	3.71039	3.20945	3.27053	3.30305	3.86493	6.54952	1.64616	3.56925	4.61058	3.86196	3.70377	2.94673	2.59932	6.10098	3.43429	3.58856	7.53091	1.61824	4.49185	3.57773	7.89881	1.21412	1.35614	2.87184	7.1633	5.6605	1.11103	1.71809	3.99186	4.47249	2.58976	3.17153
564	A6NGR9	MROH6	A6NGR9_564	GLLEELVTVAHYDSPE	9.65345	6.23055	4.81762	4.31107	1.26303	4.0072	1.95606	1.7137	8.05349	1.22033	9.78914	4.30961	2.01078	4.30816	7.7086	3.92979	5.88338	6.5932	9.47561	2.80529	6.95035	10.5753	7.1298	5.56864	5.67356	3.17313	8.40757	6.1983	9.43996	11.8735	1.8679	9.61872	8.48349	9.06628	1.23266	1.73985	5.09592	11.3141	9.40884	1.44361	1.75702	9.68522	10.3079	4.91648	6.41295
565	A6NGR9	MROH6	A6NGR9_565	LLEELVTVAHYDSPEA	4.53169	3.43162	0.963474	3.34625	0.485427	3.04439	0.495695	0.910733	3.79805	0.956057	4.78346	2.24184	1.65992	3.76977	3.32625	3.68482	5.03034	4.63343	8.53508	1.95606	3.7301	6.51665	3.95884	3.79286	3.33771	3.38819	4.71425	3.81147	3.56316	7.44551	1.52607	5.29609	4.35685	9.22581	1.05658	1.30451	3.39917	5.40429	5.1534	1.02148	1.65076	4.25323	5.09466	3.25096	3.74201
566	A6NGR9	MROH6	A6NGR9_566	LEELVTVAHYDSPEAL	4.12515	3.49185	1.59455	3.28836	0.765535	3.14731	0.613532	1.25701	4.02237	0.871844	6.85337	2.34483	1.98185	4.08236	4.39094	4.86146	5.65564	5.12474	8.86564	1.852	8.86115	8.91483	5.59753	4.44228	3.41954	2.67356	5.33628	3.47379	3.62761	9.71653	1.90304	5.93499	4.32697	10.0998	0.9855	1.20163	3.30012	7.09497	6.62877	1.07724	1.59455	6.54551	7.15613	3.04089	3.47897
57	A6NGR9	MROH6	A6NGR9_57	QTQALTAPSEAEPGRG	4.13011	3.91265	1.15056	3.67243	0.925999	3.44758	1.08406	0.941106	5.33199	1.57531	4.94486	2.6893	1.26303	4.38405	3.98914	4.36877	3.72574	7.17323	5.40327	2.87184	4.55459	4.3067	5.50016	4.91743	3.30743	2.22651	4.87873	3.66903	5.39815	4.29057	1.57531	4.95327	3.97085	4.67129	1.18903	1.29866	2.45418	3.77294	5.00135	1.15704	1.81558	5.16832	4.75061	4.36667	4.13093
58	A6NGR9	MROH6	A6NGR9_58	TQALTAPSEAEPGRGA	5.66704	4.40395	1.91839	4.9855	1.926	4.13258	0.847997	0.847997	6.78751	1.18903	5.24375	4.86344	1.33914	6.24432	8.72999	5.18349	3.8885	8.17552	5.67327	3.61471	4.58316	4.26153	5.68257	4.81352	4.23802	4.13914	5.04483	3.63459	5.98368	5.09677	1.80323	9.85142	6.41092	4.80941	1.23879	1.40599	2.55582	4.75168	6.1375	1.14405	1.74416	5.02503	4.26379	5.01837	4.10685
59	A6NGR9	MROH6	A6NGR9_59	QALTAPSEAEPGRGAT	4.72137	4.77873	0.925999	3.58496	1.1375	3.83895	0.641546	0.650765	3.99458	1.27501	4.38267	2.24489	1.12433	4.40395	3.71149	4.20085	3.86295	8.29921	6.29866	2.27798	4.23955	4.52669	5.80993	4.41886	3.17473	2.74416	4.87774	3.78869	5.90207	5.83086	1.83996	7.47354	3.7845	6.45878	1.18903	1.25096	2.39232	4.38267	5.55182	1.12433	1.58015	5.38024	4.93876	2.926	3.49825
60	A6NGR9	MROH6	A6NGR9_60	ALTAPSEAEPGRGATV	4.50526	4.60585	1.03562	4.38612	0.847997	4.94158	0.887525	0.687061	4.03386	1.1375	5.25739	2.5509	1.07039	6.59305	4.4522	6.42643	6.47557	9.25427	7.83939	1.97085	6.22246	6.9438	5.97154	7.11499	4.76871	3.32625	5.46271	4.22342	6.89966	4.74631	1.99277	6.94122	4.26754	7.5108	1.28096	1.33342	3.86592	5.32625	6.2294	1.28096	1.95977	6.23247	5.15462	4.65935	4.95977
61	A6NGR9	MROH6	A6NGR9_61	LTAPSEAEPGRGATVP	5.32301	4.77663	3.34767	4.61176	1.37851	5.16471	0.963474	1.16992	5.50653	1.31034	5.35014	2.42223	0.9855	5.43429	4.68538	5.34447	4.35403	9.34651	7.3213	2.12433	4.33914	6.33825	6.41278	4.7703	3.4019	2.22959	5.29756	3.72792	5.76315	4.43296	1.82375	5.30779	4.46923	5.92362	1.24489	1.43296	2.854	4.80168	6.32283	1.17632	1.65076	5.51885	4.10936	3.42223	3.8846
62	A6NGR9	MROH6	A6NGR9_62	TAPSEAEPGRGATVPE	4.97636	4.58556	2.10434	5.337	0.847997	5.14445	1.62761	1.5509	5.29205	1.54102	5.29756	2.8339	1.26903	5.77426	4.97269	5.50843	3.71918	8.3185	6.89748	2.16027	4.42962	5.65421	5.10811	4.52168	3.51349	2.87774	5.25776	3.82985	5.26941	4.92029	1.78241	4.97177	4.7939	6.57698	1.04264	1.18269	2.43296	3.92315	6.61397	1.20789	1.73552	5.95931	4.48929	5.08321	4.68762
176	A6NI28	ARHGAP42	A6NI28_176	EASLEYVFKIQEVQEK	3.96993	3.55213	0.963474	2.99277	0.765535	3.41278	0.85599	0.933573	3.82069	0.903038	4.20633	2.15056	0.895303	3.86196	3.61706	3.45549	3.46205	4.75007	4.61648	2.06695	5.31615	4.19771	4.21179	5.04308	3.30743	2.1375	4.76553	3.65306	4.89288	4.26454	2.10769	4.48929	5.07425	8.90566	1.10434	1.4489	2.98732	9.24053	4.2032	1.25096	1.53107	3.64731	3.58616	3.15543	3.56682
177	A6NI28	ARHGAP42	A6NI28_177	ASLEYVFKIQEVQEKK	4.43429	3.96625	2.05658	3.65992	2.82782	4.4614	2.12433	2.27501	7.92238	1.90689	5.05528	4.53107	1.77821	4.36877	3.90111	4.10014	6.66917	9.67499	6.22033	2.43563	6.51665	4.17552	4.37226	4.65992	3.5008	3	8.24279	6.55136	4.62585	6.13237	2.37573	4.66562	5.31433	5.98687	1.32769	1.61353	3.73118	4.40531	4.99186	1.67356	2.03562	3.90785	4.05572	3.36597	3.58856
178	A6NI28	ARHGAP42	A6NI28_178	SLEYVFKIQEVQEKKK	4.30451	3.85499	2.36177	4.90159	2.03562	4.21956	1.52105	2.12102	4.45022	2.30451	5.73308	7.35852	1.4957	4.20633	4.07211	3.9241	3.8748	8.2385	6.56636	2.73118	4.63749	4.37226	4.97177	5.32625	3.49697	2.82171	7.54882	5.39815	5.09297	5.5043	2.29572	5.20398	4.81865	5.66391	1.56071	1.85997	3.38543	4.23189	4.41819	1.48543	2.27202	3.70598	3.70819	3.19377	3.51602
179	A6NI28	ARHGAP42	A6NI28_179	LEYVFKIQEVQEKKKF	4.42761	4.1177	2.34767	4.77452	2	4.53356	1.72683	2.37851	4.8339	3.25096	5.42593	7.07178	1.94486	4.15785	4.23726	4.16752	4.54967	8.67754	6.81301	2.73552	4.64559	4.47184	5.0237	5.10434	3.64501	3.0197	7.62542	6.44079	5.78555	5.8622	2.6893	5.23343	5.31252	5.00045	1.92979	1.80735	5.27314	5.10518	4.79077	1.80735	2.12763	4.07382	3.853	3.40599	3.70487
180	A6NI28	ARHGAP42	A6NI28_180	EYVFKIQEVQEKKKFE	4.88606	4.04614	2.75275	3.66221	1.07039	4.64674	1.58496	1.76977	4.71315	2.13093	5.82477	5.804	2.10769	5.76713	4.62819	5.01033	6.05137	10.3222	6.9965	3.0018	6.03342	4.56864	5.6907	6.09656	4.42492	2.53605	8.19672	7.06253	6.0864	8.16264	3.04614	5.30012	6.74685	6.82668	1.54102	1.71809	7.89863	6.58571	5.19731	1.36177	2.21101	4.63169	4.49057	4.98914	4.77347
181	A6NI28	ARHGAP42	A6NI28_181	YVFKIQEVQEKKKFEF	4.45022	4.20945	2.7761	3.76871	2.37851	4.15137	1.98914	2.19535	4.66334	1.97085	5.14568	5.28725	1.51096	4.73335	3.97911	3.97453	4.92695	8.78123	6.3579	3.67469	4.66846	6.20945	5.12226	5.52732	3.9222	2.64616	6.47768	5.488	5.45286	6.60066	4.14405	4.88947	5.51444	6.76845	1.73985	2.02503	5.8296	5.72846	7.78208	1.53107	2.10098	4.30232	4.0781	3.63923	3.82883
182	A6NI28	ARHGAP42	A6NI28_182	VFKIQEVQEKKKFEFV	4.18031	4.78241	2.45943	3.72792	1.58496	3.71699	1.69153	1.58976	4.87578	3.27053	7.73356	6.94591	2.24489	4.74524	3.93263	3.86691	5.67525	9.00296	7.25908	4.04177	5.43095	4.78973	5.98982	7.2484	5.04745	2.94111	6.92089	5.38785	4.90785	8.29673	2.87774	5.23688	6.44062	7.25758	1.7866	1.76129	4.83794	4.83693	4.96993	1.76977	2.26003	4.61765	4.02857	4.59634	4.54102
183	A6NI28	ARHGAP42	A6NI28_183	FKIQEVQEKKKFEFVE	4.99774	6.02215	0.695994	5.57289	1.48543	3.35473	0.722466	1.22651	4.71534	1.5509	4.43496	4.65592	1.54597	5.79233	4.38405	3.87381	6.90737	9.75861	7.98761	3.22033	5.1035	5.03782	7.48156	8.05544	5.44692	2.42492	6.90231	5.08023	5.23726	8.22018	2.36177	5.01837	6.89348	9.26379	1.14405	1.35614	4.80012	7.59066	5.07553	1.25096	2.0321	6.18725	6.0045	5.69126	5.84273
184	A6NI28	ARHGAP42	A6NI28_184	KIQEVQEKKKFEFVEP	3.92125	5.79909	0.9855	5.35403	0.847997	4.70099	0.956057	2.51096	4.74524	4.01257	8.69366	10.1113	2.0635	5.41785	4.2211	3.62293	6.61648	7.76699	7.1333	2.61117	5.45878	4.54288	6.37834	11.1236	4.98596	2.73335	6.9814	4.94907	4.48478	8.89023	2.488	5.84222	7.38569	7.77189	1.43829	1.57531	4.13504	8.79617	5.80193	1.22651	1.8953	9.18386	9.19081	4.93404	5.42055
185	A6NI28	ARHGAP42	A6NI28_185	IQEVQEKKKFEFVEPL	3.67129	4.60763	0.978196	4.42358	0.485427	3.27352	0.495695	0.863939	3.49697	1.33342	4.75596	5.8166	0.887525	6.15906	4.31179	3.80012	4.84699	8.39253	11.0315	2.26604	4.67016	5.76924	6.25946	6.33002	6.85686	2.04963	7.03133	5.68032	3.79597	8.71418	2.04963	5.07553	3.76129	7.64803	1.1177	1.4489	3.47638	8.8906	5.26191	1.26903	1.71809	5.30743	4.00988	5.01659	5.33771
186	A6NI28	ARHGAP42	A6NI28_186	QEVQEKKKFEFVEPLL	3.9991	4.47962	1.17632	3.48543	0.485427	3.1177	0.62293	0.941106	3.64731	1.0635	3.98914	4.36177	1.22651	8.69881	3.82069	3.66903	5.53699	5.49378	11.4452	2.86394	4.17473	4.35332	7.06458	5.59753	6.82311	2.08406	6.29682	4.42021	3.904	8.47302	1.90689	5.1235	4.16189	7.15644	1	1.37295	3.61353	9.24982	5.57773	1.20163	1.68706	4.97682	3.97911	4.62176	5.66704
187	A6NI28	ARHGAP42	A6NI28_187	EVQEKKKFEFVEPLLS	4.43763	4.73931	1.15056	3.46074	0.584962	4.39094	0.748461	0.815575	4.59932	1.79909	4.01525	7.41912	0.722466	10.3042	4.23419	5.38509	6.81698	5.07382	8.80158	2.0635	6.4851	7.1472	6.36019	4.68145	6.68285	2.23879	5.59753	5.75355	3.83996	7.46467	1.84398	5.38509	4.83289	6.75649	1.09761	1.4957	3.49825	9.56346	6.91121	1.30451	1.65076	5.96023	5.50557	4.97591	6.28522
188	A6NI28	ARHGAP42	A6NI28_188	VQEKKKFEFVEPLLSF	3.55336	6.86084	1.09085	3.14241	0.847997	6.02037	0.678072	0.918386	4.01257	2.0072	7.75462	5.68958	1.1375	6.0881	4.62527	3.78031	6.01257	6.57849	6.31596	2.45943	4.36457	4.39917	5.01569	6.11353	6.0376	2.41143	5.96185	4.92932	4.32121	4.44294	1.85997	4.8515	6.79714	7.02536	1.22651	1.46989	6.29112	8.87768	5.64962	1.22033	1.79077	4.30086	4.06178	4.30159	4.65992
189	A6NI28	ARHGAP42	A6NI28_189	QEKKKFEFVEPLLSFL	3.51979	8.32143	0.925999	3.34767	0.847997	2.83794	0.731183	0.85599	4.01792	1.08406	7.06953	4.87725	1.11103	4.21101	5.68538	3.65764	7.44394	8.21926	5.92624	2.18587	4.29572	4.33271	4.84348	4.91791	3.92884	2.35614	5.64559	4.27501	4.44559	4.04527	1.76977	4.77873	4.16993	8.45828	1.33914	1.35614	2.66448	6.89555	7.08704	1.28688	1.80323	4.44361	3.84499	4.13093	4.84699
190	A6NI28	ARHGAP42	A6NI28_190	EKKKFEFVEPLLSFLQ	3.89239	4.34056	0.992768	3.76977	1.43296	3.22342	1.09761	0.956057	5.6311	1.16992	9.98735	5.854	1.20163	5.26078	6.74106	9.99076	7.72894	6.68299	6.43129	3.78764	5.41988	4.50589	6.06156	5.81147	4.49057	2.21723	6.81903	4.10098	5.30378	6.38802	1.87184	8.15871	5.47897	6.87172	1.5509	1.53107	2.55827	9.35663	6.25399	1	1.60407	7.21082	7.50478	5.81276	5.22497
191	A6NI28	ARHGAP42	A6NI28_191	KKKFEFVEPLLSFLQG	4.67243	8.99025	1.59455	3.40327	2.96347	4.25172	2.34483	1.35614	9.10287	2.21412	11.3358	6.74133	1.39506	5.29205	4.74039	5.50239	6.76461	8.27001	7.57969	3.39506	5.17433	4.52669	9.48555	7.32975	6.94708	2.18269	5.23802	4.05918	6.82655	8.22824	2.16992	10.7495	7.57901	8.25979	1.51602	1.53107	2.848	5.51728	7.76135	1.47508	1.774	6.45845	7.83756	4.9486	5.77373
192	A6NI28	ARHGAP42	A6NI28_192	KKFEFVEPLLSFLQGL	5.04396	6.74833	1.22651	2.84599	1.63227	3.03386	1.90304	0.992768	5.20477	1.29278	9.27519	4.8212	0.933573	4.0009	3.4957	4.19849	5.28133	5.53792	5.65363	2.4957	4.06609	4.91648	4.96532	4.80529	3.75916	2.23266	4.90545	3.72792	4.42223	5.32229	1.99277	7.7172	4.13011	6.55152	1.41684	1.50589	2.96162	4.56255	5.75596	1.22651	1.84398	3.81147	4.18745	3.23419	4.3147
193	A6NI28	ARHGAP42	A6NI28_193	KFEFVEPLLSFLQGLF	3.64962	3.4019	1.20163	2.74846	0.584962	2.7845	0.604071	0.879706	3.11437	1.05658	3.32912	1.9855	0.831877	3.47379	3.05311	3.28392	2.98732	3.56071	4.31397	2.17951	3.51979	3.90111	3.43429	3.7761	3.20789	2.04614	4.49506	3.46728	3.43962	3.7137	1.73552	3.74093	2.90881	3.66221	1.03562	1.26303	2.41414	3.46205	3.60288	1.23879	1.65076	3.06523	3.01436	2.84599	3.85699
194	A6NI28	ARHGAP42	A6NI28_194	FEFVEPLLSFLQGLFT	3.53107	3.26153	0.863939	2.91456	0.765535	3.0072	0.526069	0.594549	3.16832	1.08406	3.34767	2.33914	1.15704	3.48414	3.32481	3.27202	2.84197	3.51602	4.33127	1.80735	3.24945	4.00988	3.18745	3.69153	2.99277	1.9486	4.56316	3.41278	3.31325	3.64501	1.57531	3.94392	2.96532	3.6565	1.09761	1.42761	1.97453	3.35473	3.44626	1.20163	1.70487	3.59694	3.18745	2.93357	3.29425
195	A6NI28	ARHGAP42	A6NI28_195	EFVEPLLSFLQGLFTF	3.51854	3.27501	0.584962	2.73118	0.765535	2.75275	0.871844	0.713696	3.17153	0.948601	3.29278	2.20477	0.765535	3.34908	3.0072	3.24489	2.87578	3.49697	4.01257	1.81967	3.56803	3.85699	3.20789	3.70819	2.86592	2.05311	4.35826	3.40054	3.24336	3.52482	1.65076	4.17792	2.9542	3.56682	1.04963	1.23879	2.16672	3.31615	3.54102	1.10434	2.02148	3.03914	2.99458	2.62994	2.9542
196	A6NI28	ARHGAP42	A6NI28_196	FVEPLLSFLQGLFTFY	3.43296	3.30597	0.963474	2.6893	0.378512	2.81147	0.879706	0.565597	3.04614	0.847997	3.2555	1.94111	0.85599	3.46205	3.01792	3.07724	2.74201	3.48543	4.03562	1.62761	3.22805	3.86096	3.31325	3.61941	2.79286	2.02503	4.42223	3.24793	3.17473	3.56071	1.75702	3.62527	2.94673	3.53605	1.1177	1.33914	2.15704	3.38267	3.25399	1.04264	1.5008	4.14975	3.56682	2.56803	3.19219
197	A6NI28	ARHGAP42	A6NI28_197	VEPLLSFLQGLFTFYH	3.48414	3.31615	1.08406	2.70708	0.925999	2.854	0.956057	0.555816	3.1127	0.963474	3.14405	1.848	1.0635	3.45943	3.08916	3.13422	2.81762	3.49953	4.20006	2.1635	3.26303	3.85997	3.35755	3.67807	2.80735	1.89918	4.39163	3.38957	3.27798	3.46728	1.77821	3.6241	2.94486	3.61117	1.11103	1.25096	2.31904	3.44626	3.14731	1.07039	1.8953	2.94298	2.9982	2.55827	3.10266
198	A6NI28	ARHGAP42	A6NI28_198	EPLLSFLQGLFTFYHE	3.65535	3.30889	1.03562	2.68032	0.485427	2.74631	0.411426	0.464668	3.12433	0.925999	3.39094	1.95233	0.871844	3.49057	2.87971	3.25248	2.7845	3.46205	3.98368	1.70487	3.15218	3.80735	3.22342	3.48285	2.70487	1.94111	4.37156	3.31904	3.29866	3.59813	1.67356	3.67469	2.98914	4.73281	1.05658	1.29278	2.16027	3.29866	3.35896	0.9855	1.64155	3.0072	3.01614	2.57289	2.97636
199	A6NI28	ARHGAP42	A6NI28_199	PLLSFLQGLFTFYHEG	3.56438	3.34341	1.1375	2.69153	0.925999	2.85599	0.807355	0.713696	3.19692	0.847997	3.34199	1.74416	0.782409	3.46989	3.01257	3.17473	2.8339	3.42761	4.04439	1.95233	3.34056	3.849	3.26003	3.60288	2.74846	1.94111	4.35332	3.40735	3.33056	3.60288	1.9222	3.70266	3.02503	6.58946	1.01436	1.31615	2.0072	3.33342	3.36737	1.09761	1.62761	2.90497	2.9222	2.62059	3.09424
200	A6NI28	ARHGAP42	A6NI28_200	LLSFLQGLFTFYHEGY	3.48285	3.31179	0.85599	2.81147	0.765535	2.84197	0.344828	0.575312	3.20633	0.782409	3.29131	1.95977	0.782409	3.51979	2.91839	3.20477	2.76129	3.52982	4.0027	1.926	3.30305	3.89045	3.23879	3.46205	2.848	1.72683	4.31976	3.33342	3.29719	3.62994	1.75275	3.66562	2.92979	4.34199	1.03562	1.32193	2.03914	3.20789	3.29131	1.08406	1.852	3.02857	3.01257	2.49313	3.07553
201	A6NI28	ARHGAP42	A6NI28_201	LSFLQGLFTFYHEGYE	3.62527	3.40871	0.992768	2.926	0.584962	2.86592	0.992768	0.594549	7.20242	0.956057	3.43696	1.97453	1.01436	3.46858	3.01614	3.22497	2.79077	3.45418	4.15218	1.7866	3.36737	3.83592	3.33342	3.5008	2.80529	2.01436	4.4019	3.43829	3.5097	3.8125	1.73552	3.848	3.04614	5.78162	1.09085	1.36737	2.21412	3.28244	3.22959	0.978196	1.80735	3.0018	3.0321	2.67582	3.10769
202	A6NI28	ARHGAP42	A6NI28_202	SFLQGLFTFYHEGYEL	3.46336	3.34483	0.887525	2.87184	0.847997	2.82985	0.799087	0.790772	5.80658	0.782409	3.38267	2.09085	0.687061	3.54226	3.09761	3.24641	2.73118	3.44626	4.20789	1.81558	3.26604	3.853	3.19692	3.50208	2.81762	1.75275	4.33414	3.41549	3.27947	3.61471	1.48543	3.73552	2.81762	4.67243	1.0635	1.37851	2.10434	3.18587	3.20633	1.05658	1.69599	2.95791	2.92029	2.58737	3.07382
203	A6NI28	ARHGAP42	A6NI28_203	FLQGLFTFYHEGYELA	3.57289	3.42492	1.02857	2.79494	0.765535	2.78031	1.02857	0.782409	6.3185	0.823749	3.24489	2.14078	0.790772	3.42895	3.03914	3.18745	2.73552	3.57168	4.21335	1.84398	3.52482	3.88166	3.26903	3.60051	2.87184	1.81967	4.38198	3.46728	3.21723	3.75168	1.72683	3.82375	3.01078	5.05658	1.02857	1.25701	2.08406	3.56925	3.39506	0.941106	1.74846	2.95047	2.91073	2.42492	3.19061
204	A6NI28	ARHGAP42	A6NI28_204	LQGLFTFYHEGYELAQ	3.49313	3.37851	0.823749	2.79701	0.847997	2.848	2.27501	0.85599	7.45302	1.04264	3.36597	2.09085	0.879706	3.56316	3.0993	3.32193	2.88753	3.86394	5.0072	2.09085	4.19692	3.9279	3.45022	3.70819	2.774	1.91839	4.45549	3.63691	3.45022	3.77505	1.88753	3.82069	3.04963	7.67051	0.978196	1.4489	2.05658	3.39506	3.89239	1.09761	1.46467	3.0993	3.07211	2.81147	3.2555
205	A6NI28	ARHGAP42	A6NI28_205	QGLFTFYHEGYELAQE	3.67694	3.41278	1.17632	3.09424	0.765535	3.0321	3.15218	0.871844	8.69884	1.07039	3.61589	1.96347	1.19535	3.64731	3.47638	3.43162	3.06178	4.26303	9.4464	1.98185	3.85	4.05572	3.58616	4.24945	3.28983	2.01078	4.56072	4.16027	3.848	4.45549	1.66448	4.93074	3.32048	9.79888	1.04963	1.43296	2.15056	3.55827	4.26604	1.09085	1.75702	3.15218	3.11437	2.80529	3.96347
206	A6NI28	ARHGAP42	A6NI28_206	GLFTFYHEGYELAQEF	3.60526	3.42626	1.23266	2.89142	1.07039	2.852	1.26303	0.790772	7.64234	1.03562	3.51096	2.18903	0.879706	3.59216	3.22342	3.36177	3.26454	3.88264	5.60259	2.1635	4.05745	4.0027	3.65076	3.91743	3.08746	1.98185	4.59872	3.65535	3.59932	4.67469	1.69153	4.61883	3.23879	8.87489	1.17632	1.41684	2.29866	4.23573	3.88362	1.18269	1.63691	3.4489	3.34199	3.05485	3.80012
642	A6NI28	ARHGAP42	A6NI28_642	SEQNSTTKSASCQPRE	9.26709	7.0993	1.57046	6.02614	1.26303	6.45664	4.49313	1.28688	9.44216	3.24031	5.96278	3.79597	1.11103	9.35262	7.78228	9.96662	6.07788	10.3326	10.525	7.63416	8.74903	7.16812	9.65372	8.42131	7.22612	3.16511	12.2627	9.43848	9.90776	10.4369	2.32193	7.76109	12.7105	10.6965	2.29866	1.60407	6.49713	11.4025	11.4172	1.40054	2.03562	5.89482	5.70957	12.7038	13.0939
643	A6NI28	ARHGAP42	A6NI28_643	EQNSTTKSASCQPREK	8.94924	7.1635	1.93734	6.08852	2.37851	6.54581	3.34341	2.04963	8.39206	4.59216	6.54365	10.1265	2.02857	9.24712	8.16998	8.56484	6.55428	10.3598	10.3464	7.56796	8.81349	6.98105	9.67816	8.63292	7.3984	6.07596	12.0714	9.53813	9.75959	10.1283	3.89239	9.31716	13.1867	11.2678	2.99277	6.0036	6.35332	14.2667	11.5109	8.4494	2.14078	6.35949	6.27594	12.5838	12.8384
644	A6NI28	ARHGAP42	A6NI28_644	QNSTTKSASCQPREKS	9.03083	6.10035	2.91648	6.02857	2.07039	6.29682	3.84699	3.36457	8.0091	4.87431	6.24012	10.684	3.14078	8.51684	7.68011	8.00944	6.53885	10.0542	10.1233	7.41794	7.09339	5.9493	9.18187	10.3133	6.97212	4.05918	11.9981	9.07756	9.3921	9.42823	3.27202	7.81192	12.4795	11.0184	3.33485	1.91456	5.7498	7.80587	11.5426	1.85599	2.55582	4.9644	5.36667	12.3596	12.3198
645	A6NI28	ARHGAP42	A6NI28_645	NSTTKSASCQPREKSG	9.15102	5.69349	4.39438	5.68145	3.70044	7.55574	5.8089	3.82782	9.57298	5.57228	6.33038	10.903	3.47638	7.93823	7.94292	8.17961	6.74551	9.94708	8.24417	7.93174	6.51223	6.64155	9.509	10.671	5.18943	4.64616	10.9659	6.91827	7.32238	7.36256	3.51979	7.16058	8.99701	10.7525	2.30159	2.43563	5.67525	8.02104	10.9486	2.76129	3.05832	9.45319	9.81048	10.4115	10.1563
646	A6NI28	ARHGAP42	A6NI28_646	STTKSASCQPREKSGG	4.1643	4.73931	1.99277	4.00809	1.72247	4.85997	1.82782	3.16027	5.0955	5.16189	6.91049	10.7667	1.8679	4.70984	4.96855	5.29572	4.85449	6.70127	7.02558	2.94111	5.47638	5.34163	7.47986	11.1512	4.50208	3.01257	6.64285	4.72574	6.04723	6.23189	2.34199	5.24413	4.72901	5.72601	1.57531	1.7137	4.99458	4.62	7.06372	1.59932	2.33914	4.83238	4.85947	4.52669	4.39643
647	A6NI28	ARHGAP42	A6NI28_647	TTKSASCQPREKSGGI	4.04089	4.23266	2.13093	4.17233	1.32193	4.68706	1.30451	3.10601	4.46009	4.16189	6.81455	10.3094	1.61353	4.95047	5.37086	5.779	4.92315	6.81545	7.5227	2.98368	4.9331	5.06523	7.19397	10.8262	4.3978	2.76341	6.52701	5.06091	5.24679	8.60233	2.55827	5.23228	5.20672	5.33056	1.63691	1.85997	4.65707	4.91217	7.03507	1.50589	2.33342	4.32697	4.35755	4.37295	4.31179
648	A6NI28	ARHGAP42	A6NI28_648	TKSASCQPREKSGGIP	3.98277	4.36036	1.65076	3.69153	2.63227	4.11936	1.27501	2.13093	5.10518	4.02414	8.74752	10.2198	1.20163	5.08576	5.86096	5.4522	5.56955	6.92136	6.98778	3.14568	5.2765	5.30779	7.54148	11.3012	4.58195	2.848	6.18686	4.52105	6.67299	6.34961	2.29278	6.03628	4.98368	5.83264	1.87578	1.63691	4.49378	5.20594	6.42559	1.5008	2.47508	4.28021	4.65707	4.07724	4.22265
649	A6NI28	ARHGAP42	A6NI28_649	KSASCQPREKSGGIPW	4.34341	4.76182	3.83086	4.21101	1.26303	4.78555	2.10769	2.94673	6.22882	4.05832	10.4919	10.4021	1.41684	6.60541	5.59365	5.81044	6.5089	7.00933	7.25588	2.80116	5.69126	5.0751	8.45113	11.2628	4.9472	2.86394	5.8212	4.28244	5.93852	7.41574	2.49313	8.02597	5.21218	6.85848	1.72247	1.51096	4.07296	7.09803	7.89881	1.43829	1.95233	5.4363	4.95047	3.90977	4.64616
650	A6NI28	ARHGAP42	A6NI28_650	SASCQPREKSGGIPWI	5.04177	4.35403	4.80012	3.61353	1.20163	3.81147	0.956057	0.815575	5.33307	1.80323	6.39266	4.79286	1.92979	6.18507	6.62366	8.4841	6.07639	6.42643	9.8128	2.79077	6.30579	5.04352	7.16942	7.32067	5.28688	2.29572	5.48188	4.71149	5.14037	6.74066	2.24489	5.39369	3.96717	5.79597	1.31034	1.60881	4.49889	7.70307	7.28799	1.47508	1.63227	5.89579	5.57471	4.10014	4.50144
651	A6NI28	ARHGAP42	A6NI28_651	ASCQPREKSGGIPWIA	5.14771	6.91169	5.08958	5.77926	0.925999	4.5435	1.25096	1.29278	5.8525	2.74201	7.04319	5.46467	3.41143	6.50637	7.52771	8.98587	6.04418	7.80967	9.60574	2.62527	6.29131	5.98732	7.77274	12.5801	5.23304	2.19219	7.36221	7.2724	5.41819	7.71774	2.67807	10.5076	4.73552	5.82883	1.29866	1.55582	3.84499	7.32021	7.38776	1.36177	2.34199	6.46712	6.9479	4.86096	4.55336
652	A6NI28	ARHGAP42	A6NI28_652	SCQPREKSGGIPWIAT	4.60881	5.92457	4.24717	3.94017	0.765535	4.49249	0.823749	0.799087	4.86888	2.41684	6.2636	4.81147	3.15218	6.27426	7.64285	8.76971	6.65392	6.4165	10.6359	2.39232	4.63227	6.25399	7.60911	7.71939	5.36597	2.31325	5.55612	5.01346	6.00045	7.58225	2.18587	6.77952	3.79077	5.07382	1.23266	1.36177	3.80012	7.82426	7.24679	1.26303	1.66448	5.60555	4.89093	5.05528	4.33342
653	A6NI28	ARHGAP42	A6NI28_653	CQPREKSGGIPWIATP	5.08534	4.61058	4.07296	3.91073	1.32193	4.50208	1.51602	1.07039	6.39592	2.18587	6.28355	4.96671	1.67807	6.18229	7.6632	8.14873	6.78581	6.62615	11.3536	3.16189	5.73904	5.18903	7.74019	7.7252	6.31669	2.21101	5.52293	5.11187	5.50875	7.69766	2.08746	6.11187	4.0268	5.55857	1.28096	1.5008	4.27277	7.91241	6.95652	1.20789	1.72683	6.18626	4.98459	5.49921	5.27389
654	A6NI28	ARHGAP42	A6NI28_654	QPREKSGGIPWIATPS	5.87676	4.76977	6.89093	4.90833	2.32193	4.57954	1.25096	1.04963	6.87344	2.94111	8.02708	6.44626	3.52732	6.23036	7.75889	7.00641	7.54435	6.59529	10.8677	3.22188	4.75702	4.88606	7.11499	9.39763	5.72846	2.22959	6.30433	5.38198	6.35315	9.25534	1.94111	6.99808	4.34837	5.35473	1.48543	1.76553	5.07852	7.96197	7.26078	1.29866	1.8953	5.92908	4.66959	6.27631	4.47508
655	A6NI28	ARHGAP42	A6NI28_655	PREKSGGIPWIATPSS	5.98459	6.15117	6.22072	7.04275	3.1375	6.92884	2.70929	2.39232	7.24355	4.69098	7.51325	9.41709	2.43029	6.64414	6.70432	5.84197	6.83731	6.82248	9.84029	5.23228	6.43563	5.75942	7.20799	11.1574	5.78215	2.7845	6.31052	5.73633	6.49745	7.61758	2.40327	7.20261	7.4271	7.4941	3.37156	2.0321	6.12908	7.10213	6.99503	2.29572	2.23266	6.13072	4.77873	5.22651	5.31143
656	A6NI28	ARHGAP42	A6NI28_656	REKSGGIPWIATPSSS	7.78999	5.51916	8.09982	5.58075	2.94486	6.08937	1.29278	2.45154	7.32057	4.51475	10.1927	8.66747	1.4489	7.05376	7.95594	8.66715	8.08805	6.60555	10.3949	3.22188	5.96162	5.42526	7.67934	10.957	5.84423	2.86394	6.62059	5.31034	7.90539	9.15522	2.33628	9.42498	6.31868	7.97396	1.35614	1.72683	3.68482	7.9553	7.86691	1.61353	2.1635	6.49073	6.46565	5.88582	4.82883
657	A6NI28	ARHGAP42	A6NI28_657	EKSGGIPWIATPSSSN	10.9215	6.76341	3.11437	6.5089	4.64386	7.70245	1.62293	1.7137	8.05512	4.51223	8.24194	7.2266	1.20789	8.44112	9.72042	11.2479	9.39953	10.1385	13.2024	5.66221	7.79617	15.0761	11.7442	9.71311	9.24031	3.26903	12.4187	6.97223	7.85667	9.41893	2.21101	9.46923	6.96394	8.90884	2.29866	1.46989	5.16027	9.87254	9.14208	4.38888	1.80323	8.75995	8.89032	8.38172	11.3915
658	A6NI28	ARHGAP42	A6NI28_658	KSGGIPWIATPSSSNG	9.31177	5.79364	4.52732	5.80219	3.90689	6.14364	2.84398	1.32769	7.44319	4.23419	8.6097	8.41198	1.64155	7.66782	9.22164	11.2925	7.94813	8.28637	11.1852	4.17632	6.07575	14.0675	8.93089	10.4269	6.35984	3.08406	10.6582	5.42257	6.9424	8.85022	2.35332	8.84515	6.14405	8.02226	2.22342	1.58015	5.54535	8.47163	7.97871	3.29131	2.26003	6.67525	6.95861	7.50882	10.7656
659	A6NI28	ARHGAP42	A6NI28_659	SGGIPWIATPSSSNGQ	10.0311	5.55059	2.46728	5.60229	2.88753	5.92576	3.23113	1.58976	8.52062	3.36317	7.12701	7.40965	1.41143	8.53726	8.27347	12.0401	7.64205	9.96243	11.6053	5.61677	9.6072	14.8104	10.084	7.62724	7.22622	4.76447	11.7048	5.46826	6.84373	8.99755	2.25096	7.1151	6.91301	8.50156	1.774	1.46989	7.09276	7.05094	7.38224	5.04789	3.25248	6.98265	7.88258	8.87221	12.111
660	A6NI28	ARHGAP42	A6NI28_660	GGIPWIATPSSSNGQK	8.33633	4.42761	4.73769	5.13011	4.85798	6.16812	4.71094	4.87184	6.21296	4.69822	6.95524	7.5216	4.24336	6.68103	7.16199	10.7004	7.41583	9.44464	12.5526	5.75569	6.57984	14.7689	8.24679	7.58158	7.26987	4.36036	10.6181	7.32157	6.1918	8.61927	5.01569	6.95896	6.40259	9.69298	4.53667	4.35755	6.51254	6.40088	6.96924	5.72601	4.43696	6.14241	7.77683	7.54295	11.5136
661	A6NI28	ARHGAP42	A6NI28_661	GIPWIATPSSSNGQKS	8.14252	5.11353	4.99503	4.98687	5.32193	6.47541	4.91169	4.61176	6.63894	5.09803	7.38534	7.71156	4.62234	7.56415	7.44037	11.1398	8.54323	9.72089	12.9662	6.0706	7.39883	14.9328	8.33847	7.85474	7.76984	5.05918	10.955	7.54288	6.87369	9.5735	4.27277	7.2604	6.88728	9.7466	4.69042	3.57046	6.75221	6.76115	7.19318	5.46565	4.43496	5.92719	7.87517	7.7451	11.757
662	A6NI28	ARHGAP42	A6NI28_662	IPWIATPSSSNGQKSL	8.31741	4.57289	4.19849	4.69711	4.08746	5.76527	3.95606	4.16672	6.14975	3.89433	7.0493	7.20486	4.00988	7.04691	7.33976	11.3151	7.35782	9.55836	12.9938	5.95815	6.62965	14.9035	8.25904	7.76242	7.61736	5.34163	10.7193	7.83782	5.90737	6.7896	4.13175	6.87061	6.14323	9.56653	3.56194	2.80116	6.71617	6.94404	6.54967	5.57561	3.12267	6.07575	7.68011	7.10455	11.903
663	A6NI28	ARHGAP42	A6NI28_663	PWIATPSSSNGQKSLG	8.45578	6.72451	3.24336	4.81044	3.01792	5.85375	3.06695	3.24793	5.98025	3.8125	7.63807	7.15775	3.30743	7.09064	7.43571	11.2342	7.075	9.59837	13.1194	5.20633	6.83946	14.6425	8.1393	9.85342	7.35931	4.6565	10.8669	7.72683	5.67638	6.20065	3.82171	6.81198	6.3658	10.1446	2.46989	2.09761	6.57198	6.01948	7.05875	4.24869	3.14405	6.58271	7.60644	7.13832	11.6155
664	A6NI28	ARHGAP42	A6NI28_664	WIATPSSSNGQKSLGL	8.78725	4.98596	4.04701	5.07682	3.90689	6.3733	3.94111	3.23419	6.27445	3.51349	7.63764	7.4654	3.75382	8.08545	7.9663	11.5284	8.05295	10.2233	13.5035	6.14078	8.44593	14.9221	8.66562	7.91085	8.09418	4.14649	10.9875	8.17393	5.87332	6.80219	3.74953	6.47816	7.5411	10.2909	3.38957	2.56316	7.07756	5.98436	6.68566	4.63401	2.9241	6.23132	7.9394	7.62775	12.4284
665	A6NI28	ARHGAP42	A6NI28_665	IATPSSSNGQKSLGLW	7.96924	4.65878	2.27202	4.22959	2	5.84172	2.19849	1.57046	7.20535	2.22342	7.32859	7.69105	1.38405	8.09693	7.54628	11.3631	7.4002	9.90286	13.1362	5.14078	7.4937	14.7898	8.47517	7.75509	7.74234	3.3978	11.3047	7.37912	5.34483	7.51751	2.52607	7.05853	6.24451	9.56948	1.72247	1.65076	7.01837	5.85075	6.44907	3.42223	2.46467	6.80129	7.5672	7.2738	12.119
666	A6NI28	ARHGAP42	A6NI28_666	ATPSSSNGQKSLGLWT	6.20261	5.14445	3.76129	4.36107	1.58496	7.03397	2.51096	1.53107	7.34101	1.96347	7.8614	7.03639	1.8953	7.61684	7.00888	11.1483	7.50962	9.07411	12.7694	4.54411	7.04056	14.2646	8.10732	7.68159	7.94474	3.72574	10.7102	6.87676	5.38232	5.87332	2.4957	5.37886	6.66306	8.20364	1.46467	1.80323	6.33127	5.70072	5.67101	2.79077	1.95606	5.82349	6.18943	6.98071	11.6804
667	A6NI28	ARHGAP42	A6NI28_667	TPSSSNGQKSLGLWTT	5.2384	5.6865	2.77189	4.17233	1.58496	3.849	1.31034	1.29866	6.2902	1.40054	6.57486	5.71699	1.22033	7.68979	7.80129	12.5509	8.23482	10.3856	12.1945	6.04701	6.60377	15.0677	8.88258	6.7366	8.1819	3.07211	9.42364	4.76553	6.53496	6.11145	2.32481	5.95536	5.60911	6.32625	1.48027	1.61824	5.92291	4.90785	4.765	1.36177	2.20789	5.25776	6.31976	6.87271	11.5453
668	A6NI28	ARHGAP42	A6NI28_668	PSSSNGQKSLGLWTTS	4.66505	5.71149	3.19061	5.83188	1.76553	5.34731	1.44361	1.74846	6.08428	1.1375	7.13093	3.7845	2.54597	8.05631	8.88655	13.7896	6.83428	8.08874	11.4542	3.82985	6.36107	12.6801	7.34367	7.91163	8.16118	2.99095	10.3654	7.17951	5.06738	6.55873	2.65992	6.23304	5.59694	6.31343	1.18269	1.74846	4.11603	6.08087	5.64328	1.23879	1.79077	5.62819	5.09001	4.77873	6.93026
669	A6NI28	ARHGAP42	A6NI28_669	SSSNGQKSLGLWTTSP	5.02059	6.83302	3.13914	4.48156	0.925999	4.11437	0.790772	2.69599	4.73823	2.23266	4.39025	3.80219	1.29866	6.26604	3.75168	5.71672	3.55949	4.33914	11.8286	2.43829	6.37695	4.51538	6.34784	6.23534	8.46369	2.70708	7.08034	5.36772	3.97269	7.1643	2.42492	4.51979	5.94298	4.90689	1.48543	1.36177	3.75382	5.58346	4.8953	1.37295	2.02148	3.95233	3.44361	4.71809	4.47314
670	A6NI28	ARHGAP42	A6NI28_670	SSNGQKSLGLWTTSPE	5.28133	7.4763	1.91456	5.32589	1.07039	4.74201	1.0635	1.18269	4.75114	4.78188	4.69377	3.22497	1.19535	4.94486	4.03474	7.1817	3.7301	4.88264	11.5137	1.9855	8.03513	4.63749	6.6953	7.27882	9.55654	3.5741	8.02042	6.25701	4.80374	9.27554	2.21412	4.85699	7.02879	5.34802	1.3505	1.51602	3.69711	6.03782	6.54689	1.19535	1.75275	5.06781	4.45549	4.70819	4.47184
671	A6NI28	ARHGAP42	A6NI28_671	SNGQKSLGLWTTSPES	5.61324	7.37069	2.57773	5.46336	1.07039	5.28429	1.18903	4.01257	4.83592	5.37365	4.916	2.85997	1.07039	4.96486	4.2426	7.01992	4.17632	4.98868	8.67909	1.87971	10.1525	4.71149	7.59544	9.26889	10.1109	3.58737	9.39564	5.31578	5.42593	7.82005	2.13422	5.75809	7.00585	6.15846	1.774	1.38405	3.06695	6.70501	6.9521	1.26903	1.62293	6.49985	5.50303	4.73985	4.56986
672	A6NI28	ARHGAP42	A6NI28_672	NGQKSLGLWTTSPESS	5.61412	7.22968	2.47249	5.79364	0.678072	6.11749	0.925999	5.57561	5.62088	5.08619	4.66164	2.85997	1.26303	4.32409	4.28614	7.85181	4.46989	7.93428	9.1102	2.71149	11.9093	8.86821	8.201	11.2013	10.1754	3.74739	10.1119	4.63459	4.5735	8.05626	2.02503	6.03694	6.66477	5.9331	1.34483	1.25701	3.02148	6.06824	6.87123	1.70929	1.79077	6.67228	5.96786	4.12433	3.70708
673	A6NI28	ARHGAP42	A6NI28_673	GQKSLGLWTTSPESSS	6.97464	8.14954	3.45286	7.2211	0.925999	7.67716	2.09424	6.54967	7.35253	6.55013	5.8627	3.0197	2.87381	6.19357	6.06178	9.54263	7.53138	6.97785	10.0904	3.12102	12.1764	13.0391	8.57456	11.6917	10.8099	3.61117	10.839	5.43162	8.32603	9.10384	2.04264	7.14751	7.43388	8.16038	1.18269	1.40599	3	6.99729	8.15497	1.49057	1.67807	7.46728	7.22872	3.92125	4.32048
674	A6NI28	ARHGAP42	A6NI28_674	QKSLGLWTTSPESSSR	4.89239	7.17273	3.03386	5.70736	1.07039	5.46238	1.30451	4.66278	6.26416	2.44626	4.79338	2.97269	1.53107	4.29939	5.54195	7.3779	6.19456	8.93555	9.08154	4.33056	11.0556	14.3211	8.20711	11.1105	10.0813	3.09085	10.1749	4.46663	4.92362	8.29692	2.40327	6.21023	4.9472	6.02591	1.5008	1.4489	3.17632	5.82426	6.22072	1.38405	1.78241	5.63081	5.56072	3.52732	3.95327
675	A6NI28	ARHGAP42	A6NI28_675	KSLGLWTTSPESSSRE	5.66846	7.47281	2.54844	6.09212	1	6.12681	0.903038	5.37782	5.48382	1.70044	5.02326	2.85997	1.39506	4.47897	5.64904	6.91648	4.7241	5.18349	8.77363	2.09085	11.6105	11.3758	7.98931	11.3887	9.94285	2.26303	10.02	3.85898	4.83895	6.41075	1.90689	6.30488	4.9982	5.67723	1.09761	1.37851	2.52857	4.70929	7.62994	1.38405	1.67807	5.64097	5.49313	3.59694	3.80323
676	A6NI28	ARHGAP42	A6NI28_676	SLGLWTTSPESSSRED	5.95629	7.0863	1.40054	6.82349	0.765535	6.84386	0.748461	6.45352	5.22689	1.36737	5.33199	2.38957	1.12433	5.80038	7.90653	7.53776	4.26529	5.93381	9.1686	2.11103	12.113	10.9383	8.3311	11.8527	10.083	2.12433	10.0995	3.59216	5.30195	6.57289	1.69153	6.46532	3.97361	6.41684	0.941106	1.31615	2.63923	6.26679	7.69105	1.48027	1.70487	5.40769	4.96578	3.50843	3.7939
677	A6NI28	ARHGAP42	A6NI28_677	LGLWTTSPESSSREDA	6.20789	6.82629	1.04264	6.2555	1.32193	5.90689	1.17632	4.12184	6.36457	1.36177	7.73396	3.36597	0.85599	6.26228	7.21014	7.39729	4.47119	5.48027	9.19017	2.42223	11.502	10.9728	8.09677	11.4731	9.95431	2.07039	10.1859	3.78555	4.90497	5.80193	1.99277	6.3443	5.15015	6.9364	1.04963	1.31034	2.83794	4.86245	8.16712	1.97085	1.79077	5.70846	5.08534	3.75596	4.02503
678	A6NI28	ARHGAP42	A6NI28_678	GLWTTSPESSSREDAT	6.56803	5.65306	2.36457	6.6343	0.765535	5.81583	1.19535	2.854	5.52074	1.36177	5.32517	2.28096	1.61824	7.18527	6.6094	7.03254	6.86394	6.35456	8.6812	2.68706	11.359	10.6003	7.93528	11.162	9.64212	2.57531	9.89958	3.9607	6.65005	5.43563	1.72247	6.11645	5.03254	6.851	1.21412	1.43296	3.10769	4.73985	8.3884	1.67807	1.58015	6.07125	5.07425	3.54844	4.27352
110	A6NK97	SLC22A20	A6NK97_110	GWVYNRSVFPSTIVME	3.63923	3.59694	1.22651	3.26153	0.584962	2.88362	0.400538	0.85599	3.19219	1.12433	3.78764	2.1375	0.871844	3.51223	3.14893	3.52982	2.852	4.09001	4.93829	1.82375	3.55459	4.03914	3.57168	3.78136	2.94298	2.01078	4.48478	3.51854	3.39643	3.64386	1.5008	3.85	3.02148	3.65764	1.15704	1.29278	2.28983	3.37156	3.43829	1.31615	1.62293	3.32769	3.37016	2.7866	3.14405
111	A6NK97	SLC22A20	A6NK97_111	WVYNRSVFPSTIVMEW	3.79286	3.40327	1.04963	2.90689	0.378512	6.05507	1.04963	0.516015	3.03562	1.12433	3.34625	2.05658	0.782409	3.63691	3.06178	3.33342	2.91456	3.41819	4.22882	1.70487	3.76871	3.87283	3.23266	3.64962	2.85798	1.79494	4.55336	3.35332	3.31615	3.6017	1.852	3.67807	3.00899	3.57168	1.15056	1.20163	2.24184	3.29719	3.45022	1.20789	1.64616	4.08151	3.18903	2.82782	3.26303
112	A6NK97	SLC22A20	A6NK97_112	VYNRSVFPSTIVMEWD	4.62352	3.70377	3.0018	3.61117	0.485427	7.85225	0.545968	0.925999	3.68482	0.9855	3.92505	2.13422	0.823749	3.93452	3.51979	3.57531	3.44095	4.54844	7.04658	1.91073	7.50494	4.16591	5.37921	4.08321	3.09255	2.06695	5.47671	3.89336	3.5435	3.85499	1.5008	3.90497	3.17792	3.80219	1.02857	1.31034	2.45418	3.5097	5.31397	1.17632	1.65992	6.02459	3.94298	3.26754	3.64039
113	A6NK97	SLC22A20	A6NK97_113	YNRSVFPSTIVMEWDL	3.87283	3.56194	1.02148	3.15543	0.765535	7.22709	0.632268	1.04264	4.71699	0.799087	11.365	2.23266	1	3.6792	3.21878	3.53232	2.90111	3.78346	5.14282	1.80323	7.62885	3.99639	5.03914	3.82069	3.00899	1.82375	5.01748	3.49185	3.35473	3.69711	1.57531	5.19967	3.05311	3.71809	1.02857	1.34483	2.22342	3.47249	3.60407	1.02148	1.81558	5.45022	3.54844	2.83592	3.31034
114	A6NK97	SLC22A20	A6NK97_114	NRSVFPSTIVMEWDLV	3.71589	3.45022	1.31615	2.78869	0.678072	6.62322	0.695994	0.925999	3.21412	0.956057	4.7148	2.06005	0.807355	3.67356	3.02326	3.1635	2.89336	3.5472	4.56682	1.96717	5.47411	3.95699	4.76607	3.73769	2.91265	1.95233	4.70487	3.5472	3.32048	4.08151	1.76129	3.69822	3.07724	3.71039	1.13093	1.29866	2.34199	3.32193	3.60644	1	1.72247	5.37156	3.9782	2.57046	3.16832
115	A6NK97	SLC22A20	A6NK97_115	RSVFPSTIVMEWDLVC	3.59096	3.34341	1.48543	2.82375	0.678072	5.41954	0.443607	0.757023	3.35332	1.41684	7.47046	1.8679	0.887525	3.67243	3.01078	3.19061	2.78241	3.70155	4.82069	1.79909	4.23496	3.98641	4.34341	4.52042	3.10266	1.89142	4.67073	3.33056	3.26303	4.95093	1.59455	3.64386	3.12267	3.67016	1.36177	1.25701	2.01078	3.24031	3.63343	1.0635	1.852	4.36387	3.56316	2.70044	3.25248
116	A6NK97	SLC22A20	A6NK97_116	SVFPSTIVMEWDLVCE	3.76553	3.35755	1.88362	3.10769	0.584962	6.02591	0.613532	0.941106	3.30012	1.12433	4.09001	2.0072	0.903038	3.66676	3.02148	3.24793	2.69599	3.65878	5.47541	1.70929	4.15137	4.0036	4.5404	3.62059	3.04963	1.89142	4.65363	3.42761	3.33771	4.46989	1.7137	3.848	3.0993	3.63227	0.963474	1.17632	2.15381	3.42761	3.57894	1.1375	1.72247	4.94907	3.68594	2.58976	3.61117
117	A6NK97	SLC22A20	A6NK97_117	VFPSTIVMEWDLVCEA	3.80219	3.43296	1.70929	3.08236	0.485427	6.03584	0.773996	1.11103	3.23573	0.815575	4.23649	1.98914	0.678072	3.5472	3.02326	3.22188	2.80529	3.83188	5.87504	2.10434	4.2211	3.96347	4.47703	3.74953	2.93923	1.86394	4.55888	3.44493	3.25096	4.14975	1.45943	3.73444	3.07895	3.69933	1.15056	1.30451	2.20163	3.31759	3.55827	0.992768	1.7137	4.70929	3.64501	2.90881	3.7148
118	A6NK97	SLC22A20	A6NK97_118	FPSTIVMEWDLVCEAR	3.91743	3.68032	1.95977	3.46336	0.847997	6.57213	0.799087	0.669027	3.32481	0.887525	3.5008	2.26604	0.83996	3.6311	3.14568	3.36317	2.93546	3.79181	5.64039	1.94111	5.52168	4.0063	4.56621	4.00809	2.94673	1.95606	4.86987	3.37295	3.35191	5.09212	1.69153	3.91648	3.1635	3.96901	1.03562	1.29278	2.18587	3.43429	4.10434	1.13093	1.78241	5.03958	3.69711	2.82171	3.38957
119	A6NK97	SLC22A20	A6NK97_119	PSTIVMEWDLVCEART	4.38612	3.8885	2.45154	3.488	0.925999	7.05202	0.669027	0.815575	3.49313	1.09085	3.76129	2.31615	0.879706	3.78136	3.30597	3.66789	3.10769	3.97636	6.49602	1.79494	7.72356	4.32193	4.50335	4.82018	2.87971	2.05658	4.99141	3.47638	3.77189	4.00988	1.66448	4.01078	3.15543	3.91456	1.02148	1.29866	2.41143	3.64386	4.1152	1.18903	1.84398	7.13832	6.18725	2.90304	3.45418
120	A6NK97	SLC22A20	A6NK97_120	STIVMEWDLVCEARTL	3.71149	3.47119	2.22342	2.97453	0.765535	6.10643	0.847997	0.815575	3.21101	1.04264	3.44361	1.94111	0.83996	3.66107	3.15704	3.2765	2.87184	3.65421	4.71918	1.85997	3.87676	3.94486	4.11187	3.74201	2.90111	1.90304	4.56742	3.38819	3.27352	3.72247	1.66903	3.72792	3.0018	3.67356	1.07724	1.29866	2.17632	3.18428	3.47379	0.970854	1.71809	4.12928	3.36457	2.7137	3.2555
121	A6NK97	SLC22A20	A6NK97_121	TIVMEWDLVCEARTLR	3.6837	3.57289	1.15704	3.51602	0.678072	6.3025	0.978196	0.815575	3.52982	0.757023	3.70266	2.03914	0.992768	3.78973	3.58737	3.57773	2.80735	3.98823	5.16792	1.70929	4.40599	3.99277	3.86888	3.74416	3.08406	2.01792	4.7021	3.46074	3.33199	3.88069	1.46989	3.90689	3.09424	3.71039	1.04963	1.37851	2.13093	3.3978	3.55949	1.04264	1.848	4.24717	3.55827	2.79286	3.24031
122	A6NK97	SLC22A20	A6NK97_122	IVMEWDLVCEARTLRD	4.34625	3.78346	3.64039	3.27798	0.584962	6.73566	0.659925	1.04963	3.57168	0.722466	3.90207	2.21101	0.823749	3.76871	3.50462	3.5741	3.40599	5.20124	5.58045	5.28429	3.853	4.15866	4.68762	3.84197	3.0993	2.06695	4.77241	3.60999	3.42761	3.96162	1.73118	4.11853	3.14078	3.94205	0.992768	1.15056	2.26003	3.47249	4.46597	1.15056	1.68257	4.25852	3.848	3.20163	3.55213
123	A6NK97	SLC22A20	A6NK97_123	VMEWDLVCEARTLRDL	5.00899	5.53574	2.10098	5.55152	1.26303	5.58075	0.739848	1.15056	3.7137	1.02857	4.70044	2.06695	0.83996	3.82985	3.65076	3.74524	3.16672	4.55152	7.04876	1.92979	4.23189	4.19535	5.14323	4.0781	3.33485	2.03914	4.64674	3.69377	3.7366	3.9542	1.43829	5.20945	3.60644	4.22651	1.1177	1.25096	3.45022	3.59096	11.0967	1.03562	1.74846	4.41819	4.83188	3.17473	3.72137
124	A6NK97	SLC22A20	A6NK97_124	MEWDLVCEARTLRDLA	6.35896	4.3147	0.815575	4.82222	0.925999	9.3095	0.411426	1.23879	3.97911	1.1375	3.96625	1.82782	0.807355	3.97361	4.58135	3.71589	3.45022	4.1102	6.13709	2.1635	4.38681	4.22419	5.93121	4.13832	3.28392	2.08406	4.68986	3.67129	3.53605	4.39712	1.83996	4.16189	3.48671	4.56438	1.02148	1.30451	2.57046	3.74524	8.22419	0.925999	1.71809	3.8748	3.98185	3.31179	3.86493
125	A6NK97	SLC22A20	A6NK97_125	EWDLVCEARTLRDLAQ	6.87012	4.01257	1.13093	5.15259	1	3.81762	0.910733	0.903038	4.32553	0.704872	4.81813	2.20163	1.04264	4.30597	3.6017	5.18626	4.5601	4.87529	6.7486	2.40599	5.72465	4.4019	5.91982	4.81301	3.45943	2.13093	5.41785	3.89336	4.05137	5.10852	2.54844	4.49185	4.14975	6.04832	1.07724	1.3505	2.91648	3.9222	5.87627	1.05658	1.83592	4.90063	4.60585	3.54226	4.1643
126	A6NK97	SLC22A20	A6NK97_126	WDLVCEARTLRDLAQS	5.86468	3.89724	3.87578	5.68285	1	6.1418	0.815575	0.879706	3.7866	0.956057	4.32121	2.23266	0.970854	4.11603	3.43962	4.92979	3.35332	4.70487	6.81173	2.21101	5.36036	4.40667	4.36387	4.47962	3.60881	2.10098	8.1355	3.57168	7.51112	5.69432	1.80735	4.78816	3.74093	4.74308	1.12433	1.29278	3.5741	3.80323	4.25927	1.04264	1.67356	4.14486	4.22805	3.9542	3.86888
127	A6NK97	SLC22A20	A6NK97_127	DLVCEARTLRDLAQSV	5.76713	4.48929	1.42761	6.1127	0.584962	5.18785	0.790772	0.687061	4.71644	1.0635	5.45746	2.61824	0.933573	4.47897	4.13914	4.33628	3.56925	4.15299	5.90905	1.96717	6.60288	4.66278	4.26978	4.94392	4.49057	2.04614	5.49985	4.1334	4.01257	5.07211	1.70929	6.45631	4.34127	6.17951	1.13093	1.3505	3.76235	7.14507	5	1.04264	1.75275	6.58601	6.97694	3.10266	3.71918
128	A6NK97	SLC22A20	A6NK97_128	LVCEARTLRDLAQSVY	6.48059	7.03683	1.34483	6.33949	1	5.76553	1.88362	1.01436	7.93062	1.15704	4.42828	2.20163	0.910733	5.65621	6.12433	8.58901	4.42828	8.13863	8.6034	7.21218	8.47994	9.17195	6.1819	6.50446	5.32805	2.15381	6.50637	4.48349	9.02492	8.68762	8.72465	6.43962	4.36036	6.52341	1.08406	1.21412	3.91743	6.98914	8.53524	1.24489	1.63227	7.65385	7.92077	5.31288	9.07422
129	A6NK97	SLC22A20	A6NK97_129	VCEARTLRDLAQSVYM	6.3427	4.67186	1.39506	7.05289	0.847997	4.2765	0.807355	1.0635	4.37016	1.07039	4.87086	2.3505	0.782409	4.77083	5.20242	5.8071	4.20477	5.98482	6.57773	2.16992	5.85823	4.97453	5.16872	5.02015	3.59335	2.3505	5.15462	4.25399	8.50032	4.86196	8.20911	4.87184	3.78973	5.17273	1.01436	1.36737	5.17273	3.89724	4.24717	1.18269	1.73118	4.65249	4.36036	4.26754	4.50208
130	A6NK97	SLC22A20	A6NK97_130	CEARTLRDLAQSVYMA	6.14934	4.96255	2.1635	6.48398	0.765535	4.6094	1.02857	0.321928	4.96671	0.9855	5.03738	3.47638	1.17632	5.39985	5.15462	5.91361	3.6241	4.76394	5.99616	1.9782	5.87873	4.60763	5.1177	6.1532	3.69933	2.16992	6.18686	4.53605	8.64605	5.53419	8.57546	5.17353	3.79077	4.94533	1.23266	1.32193	4.62761	3.9279	4.51096	1.45943	1.86394	4.53232	4.53481	5.59425	4.37086
131	A6NK97	SLC22A20	A6NK97_131	EARTLRDLAQSVYMAG	6.27333	4.49825	1.22033	6.57682	0.378512	3.61471	0.871844	0.903038	5.06996	1.07039	7.90635	3.8953	1.51096	9.28193	6.45549	6.54597	4.59574	5.56102	6.4138	2.16672	5.56133	6.48462	4.76713	6.62322	3.59813	2.09424	7.4071	4.46401	9.12794	5.65707	8.77528	5.7666	6.26285	5.62585	1.41684	1.51096	4.51979	4.27873	4.24031	1.34483	1.81967	6.06996	5.49442	5.39985	4.91073
132	A6NK97	SLC22A20	A6NK97_132	ARTLRDLAQSVYMAGV	4.34199	4.06695	1.71809	7.13494	0.765535	3.50335	0.956057	1.28688	3.64962	1.5656	4.1914	2.85997	1.18269	5.38578	5.12887	5.81096	3.97911	6.48623	6.87147	2.73552	5.0036	4.93216	4.62176	5.40122	3.49697	2.15381	5.91839	4.24031	8.61736	4.27128	8.28401	4.98868	4.39163	4.57228	1.21412	1.4957	4.59574	3.89627	4.29205	1.14405	2.07039	4.20163	3.80426	5.37016	5.82299
133	A6NK97	SLC22A20	A6NK97_133	RTLRDLAQSVYMAGVL	3.63575	3.54967	1.02148	3.37434	0.678072	2.97453	0.948601	0.536053	3.38128	0.713696	3.53232	2.58496	0.887525	3.93452	3.6311	3.90881	3.16189	6.59231	4.60229	2.32193	6.54504	3.98732	4.01881	4.18666	3.06523	2.1635	4.86146	3.96255	7.4121	4.02591	6.65835	3.94298	3.62176	4.20398	1.1635	1.29278	4.35685	3.43829	3.6565	1.23266	1.62761	3.54597	3.26003	3.39917	3.54226
134	A6NK97	SLC22A20	A6NK97_134	TLRDLAQSVYMAGVLV	3.57894	3.35332	0.604071	2.73985	1.37851	2.68257	0.565597	0.748461	3.13586	1.03562	3.42895	2.14078	0.815575	3.67016	3.11437	3.35614	2.79286	3.58015	4.07039	1.7866	3.24489	3.95606	3.6837	3.72028	3.01614	1.88753	4.64212	3.87676	4.2854	3.63575	3.44758	3.73227	3.07039	3.7126	1.11103	1.25701	4.61294	3.30305	3.31325	1.11103	1.61824	3.14241	3.09255	2.58737	3.25399
135	A6NK97	SLC22A20	A6NK97_135	LRDLAQSVYMAGVLVG	3.54597	3.34341	1	2.64616	0.765535	2.848	0.575312	0.678072	3.1811	0.910733	3.39232	1.9222	0.903038	3.69599	3.51223	3.43429	2.98732	3.60051	4.38128	2.01792	3.46074	4.07211	3.51475	3.82273	3.50843	2.0072	4.75382	4.08916	5.18626	3.56316	5.01436	3.71149	3.03562	3.56316	1.04264	1.41684	3.35473	3.52356	3.31325	1.13093	1.61824	3.40327	3.09592	2.72465	3.14241
136	A6NK97	SLC22A20	A6NK97_136	RDLAQSVYMAGVLVGA	3.51602	3.32048	0.790772	2.67356	1.26303	2.74846	0.650765	0.604071	3.15866	0.879706	3.30305	2.36457	0.963474	3.76765	3.32769	3.68482	3.52482	3.80839	4.337	1.92979	3.40599	3.93546	3.58015	3.8748	2.93923	1.83188	4.76924	4.08746	5.7811	3.78869	5.6659	3.82273	3.02326	3.58015	1.10434	1.31615	2.94673	3.44228	3.38128	1.02148	1.65535	3.24641	2.96717	2.81147	3.22033
137	A6NK97	SLC22A20	A6NK97_137	DLAQSVYMAGVLVGAA	3.6893	8.94767	3.31615	4.70819	0.765535	2.7845	0.669027	0.831877	3.57168	1.04963	3.89239	2.16027	1.55582	3.85798	3.60526	3.67356	4.6565	4.8475	8.33909	1.87184	4.0635	3.93074	3.65191	4.20163	2.9542	2.0036	4.6792	5.83188	6.32805	11.225	5.72819	9.83051	3.18269	3.97911	1.08406	1.29278	2.91456	3.48671	6.29333	1.15056	1.83592	3.35191	3.29572	3.29131	3.46597
138	A6NK97	SLC22A20	A6NK97_138	LAQSVYMAGVLVGAAV	3.47768	3.5008	1.04963	2.78869	0.765535	2.83794	0.978196	0.650765	3.25701	1.05658	3.39369	2.06695	1.20789	4.01614	3.22342	3.21878	3.10769	3.69599	4.30524	2.10434	3.47379	3.95233	3.46336	3.76129	2.85798	2.09085	4.87086	3.64155	4.01167	4.0505	2.59694	3.89239	3.06523	3.91073	1.14405	1.45418	2.36737	3.37712	3.48929	1.10434	1.74416	3.11936	2.92979	2.74201	3.40871
139	A6NK97	SLC22A20	A6NK97_139	AQSVYMAGVLVGAAVF	3.49825	3.40463	0.790772	2.78031	0.485427	2.8679	0.83996	0.565597	3.20477	1.08406	3.32048	2.20163	0.847997	3.56194	3.21568	3.19535	2.9855	3.38405	4.23189	1.93357	3.31615	3.92125	3.30889	3.80219	3.05137	1.94486	4.65249	3.54844	3.44493	3.6017	1.68257	3.75061	2.94673	3.53232	1.1177	1.37851	2.40054	3.44095	3.39506	1.19535	1.74846	3.26604	2.9982	2.51349	3.13422
140	A6NK97	SLC22A20	A6NK97_140	QSVYMAGVLVGAAVFG	3.49057	3.31034	0.963474	2.82782	0.765535	2.85599	0.575312	0.85599	3.15056	0.879706	3.27947	2.01792	0.933573	3.64501	3.22188	3.17951	2.9782	3.60999	4.02945	1.94111	3.43696	3.98368	3.31904	3.71809	2.82375	2.0036	4.74416	3.59694	3.23113	3.5509	1.62761	3.64731	2.94673	3.66903	1.02148	1.25096	2.21723	3.34199	3.35755	1.12433	1.63691	3.18587	3.04963	2.60407	3.13586
1094	A7KAX9	ARHGAP32	A7KAX9_1094	DKAYFQTDRPAEQFHL	7.30606	5.68061	1.3505	7.26228	3	7.36623	1.53605	5.05788	6.87676	1.73552	6.70681	6.42021	2.66221	6.89857	8.08752	7.78562	6.89821	7.88197	11.2411	3.68145	8.31479	6.57289	8.34917	8.4424	8.47257	7.78392	10.9628	8.25366	10.4813	8.38703	2.09424	10.2288	5.59335	9.80824	1.19535	5.89748	6.06091	8.3493	7.61897	2.03914	2.10434	9.20014	8.56407	6.82043	5.1819
1095	A7KAX9	ARHGAP32	A7KAX9_1095	KAYFQTDRPAEQFHLQ	7.01881	5.00988	1.52105	6.32553	1.32193	6.46679	1.41684	5.63198	6.2116	1.45418	6.19081	4.92505	2.09761	6.24336	7.53761	6.97625	7.11093	6.48333	10.7653	4.39025	8.63742	7.18874	7.87584	8.41333	8.53154	7.20692	11.1552	9.74233	11.2728	7.57054	2.38405	10.9621	6.08364	11.0456	1.36177	3.92125	7.19525	7.23026	7.77531	1.95233	2.65306	8.37717	7.3726	5.8505	5.83946
1096	A7KAX9	ARHGAP32	A7KAX9_1096	AYFQTDRPAEQFHLQN	6.95396	5.64357	1.926	6.46597	1.80735	7.1375	1.62293	1.58496	6.81903	2.25096	6.34341	4.14975	1.73985	6.80491	9.06334	7.77334	4.849	7.30861	8.99345	2.83794	7.00169	6.142	6.71232	6.90473	5.26754	4.18507	10.8723	7.61574	11.4483	8.13504	2.1375	10.9835	7.46442	10.8695	1.56071	1.60407	7.4596	7.40344	7.85953	1.23266	1.99639	6.68958	6.39626	8.20178	7.94369
1097	A7KAX9	ARHGAP32	A7KAX9_1097	YFQTDRPAEQFHLQNN	7.18755	6.4224	1.27501	6.60051	2.23266	7.33655	2.0036	2.0036	7.06684	2.58737	6.77755	3.88557	1.7137	9.6001	5.94907	8.23922	4.74792	6.52435	8.86737	4.14568	7.00832	6.12949	6.81686	7.65328	5.29682	3.9542	10.9713	6.99955	11.333	9.32555	2.29866	11.0808	7.49657	10.7552	1.95233	1.42761	7.79259	6.76341	7.93729	1.28688	2.0072	6.52089	6.8896	7.63815	7.09951
1098	A7KAX9	ARHGAP32	A7KAX9_1098	FQTDRPAEQFHLQNNA	7.39575	5.58316	1.4957	6.28207	1.926	6.62863	1.16992	0.963474	6.17951	2.65535	5.74201	3.18745	1.53605	8.38323	5.6314	8.24313	4.93782	5.83794	8.90129	3.65421	6.84172	5.70515	6.76062	7.61839	5.0343	3.62059	11.0971	6.43929	11.4591	7.75742	1.70487	11.4146	6.6097	10.7442	1.3505	1.46467	7.04843	6.49121	8.88338	1.11103	1.66448	6.11998	5.97545	11.6745	11.7177
1099	A7KAX9	ARHGAP32	A7KAX9_1099	QTDRPAEQFHLQNNAP	6.3411	4.74846	1.32193	5.98368	0.847997	6.11395	1.55582	1.33342	5.75034	1.46467	4.93026	3.10434	1.11103	6.84373	5.13545	7.05496	4.07296	5.1416	11.6254	2.56803	6.33949	5.34021	7.02614	7.83416	7.80555	3.69377	10.9301	6.3156	10.8982	7.17752	1.81147	10.9497	6.30488	9.52599	1.56071	1.32193	6.45664	5.11478	7.33789	1.33342	1.70044	6.19535	5.67243	9.0769	10.2503
1100	A7KAX9	ARHGAP32	A7KAX9_1100	TDRPAEQFHLQNNAPG	6.40259	5.3799	0.941106	10.669	0.925999	5.70432	0.910733	0.956057	6.24489	1.22033	5.79805	3.09085	1.53107	5.6097	4.14078	6.62176	3.9991	6.0676	10.8202	2.5509	6.58871	6.83529	6.59649	7.05691	6.65964	2.8679	11.1212	6.56499	11.0994	7.18567	1.852	11.0169	6.39661	9.43018	1.50589	1.5008	6.63996	5.69432	7.70819	1.11103	1.61824	5.48543	5.42828	8.75041	9.57964
1101	A7KAX9	ARHGAP32	A7KAX9_1101	DRPAEQFHLQNNAPGN	7.31316	5.76845	2.11437	6.47525	0.678072	7.05246	1.33342	1.43829	7.28559	2.87578	6.5575	6.26547	1.43829	6.52623	6.46205	7.67257	5.0648	6.72465	10.6521	3.21257	7.38154	6.54381	7.69	6.97441	6.05702	5.07852	11.2493	7.23439	10.9149	8.75542	2.60407	10.9761	7.23362	8.18785	1.73985	2.46728	7.92493	9.04076	8.35028	1.24489	1.94486	7.56902	7.92321	8.8813	9.34461
1102	A7KAX9	ARHGAP32	A7KAX9_1102	RPAEQFHLQNNAPGNC	7.29324	7.69891	5.24222	7.2891	1.58496	8.67299	4.7126	6.13402	9.71589	6.02591	7.1915	11.0015	4.95513	9.53366	9.03235	7.4208	8.19707	10.0009	10.8393	8.20916	8.94696	7.80684	9.33648	8.37808	8.50156	5.39712	7.97934	8.03755	8.90827	8.80184	2.20477	9.32049	7.58841	9.39502	5.12515	5.62498	9.76015	7.38215	10.5405	1.22033	6.57622	11.4877	12.1702	8.86102	10.0687
1103	A7KAX9	ARHGAP32	A7KAX9_1103	PAEQFHLQNNAPGNCD	6.64371	6.98391	5.07039	7.15977	1.53605	7.08257	6.0217	3.78764	10.3019	4.44493	6.16892	7.95315	3.5435	7.26303	6.05224	6.28577	6.79338	8.22627	10.4104	7.1299	8.44365	5.45812	7.92896	8.06921	6.00742	5.59574	6.56575	6.39729	6.83656	9.13673	2.75489	6.90725	7.08279	7.75836	4.86542	5.00135	8.45726	6.64573	8.22935	1.62293	3.6792	8.03232	8.18071	7.56423	8.4605
1104	A7KAX9	ARHGAP32	A7KAX9_1104	AEQFHLQNNAPGNCDH	6.53652	5.71617	1.42761	6.30652	1.1375	6.24641	3.79909	0.739848	9.54092	1.54102	5.04789	2.91839	0.85599	6.07403	4.46989	5.92766	7.35975	8.10627	10.5202	8.11993	7.94122	7.27891	7.31107	9.71869	8.08667	2.63459	10.1157	4.53481	6.7662	10.1474	2.42223	8.75819	6.25001	8.67691	1.65076	1.32193	5.43729	5.51286	11.8723	1.31034	1.60881	5.81481	5.69181	7.98008	10.0198
1105	A7KAX9	ARHGAP32	A7KAX9_1105	EQFHLQNNAPGNCDHP	6.22766	5.52576	1.05658	4.94813	1.43296	6.18488	3.32481	1.43829	9.12969	1.29866	5.61412	3.10098	0.970854	5.3345	4.53605	6.53559	5.57319	5.98459	9.9739	2.50843	8.06102	8.10287	7.1151	5.69516	6.19672	3.05832	6.47978	4.83036	6.35878	9.68055	2.0036	7.19357	6.71191	7.81121	1.73985	1.40599	3.06867	5.75676	7.44236	1.04963	1.75275	6.3512	6.35984	7.96976	10.1825
1106	A7KAX9	ARHGAP32	A7KAX9_1106	QFHLQNNAPGNCDHPL	6.49522	5.70376	1.69599	5.68426	2.1375	7.31985	3.76871	1.1177	9.43985	1.65992	5.6279	3.05311	1.52105	5.22497	4.37921	6.48832	5.24451	6.86394	10.5486	6.19653	8.21733	7.84423	7.32805	6.88338	6.90014	3.40599	7.61927	5.36107	7.0082	9.79737	3.11103	10.0921	7.45516	8.43371	1.43829	1.83996	3.48671	5.83061	7.63336	1.37851	1.72247	7.57061	7.30232	7.66185	10.0191
1107	A7KAX9	ARHGAP32	A7KAX9_1107	FHLQNNAPGNCDHPLP	6.23879	5.59962	1.52607	5.19298	1.80735	6.45039	2.9855	1.04963	9.14705	1.69599	5.59156	3.08576	1.28688	5.36492	4.33985	6.05355	12.4698	7.38206	10.9914	3.45418	8.41113	7.49249	7.62242	7.66363	6.82349	3.57652	8.10108	6.27966	7.94099	10.003	2.98732	11.2785	8.63771	9.14756	1.31615	3.23726	4.48929	6.43129	8.5068	1.67356	1.84398	8.57633	7.99645	7.5016	8.10014
1108	A7KAX9	ARHGAP32	A7KAX9_1108	HLQNNAPGNCDHPLPE	5.43962	5.68482	1.17632	4.73985	0.847997	4.48478	4.08066	0.545968	9.56581	1.11103	4.44758	2.42223	0.918386	4.28836	3.48543	4.88118	4.77979	5.69377	9.78692	1.79909	7.64659	6.36282	6.63314	5.98436	5.16631	2.98185	8.21199	6.02215	7.3067	10.2222	2.82375	11.1829	8.89551	9.0568	1.25096	3.58737	7.02813	5.05224	7.87191	1.1375	1.97453	8.28993	8.24878	6.93852	6.28817
1109	A7KAX9	ARHGAP32	A7KAX9_1109	LQNNAPGNCDHPLPET	5.25437	8.48559	1.26303	4.16511	1.20163	4.78921	5.70349	1.20163	10.6055	1.1375	5.83845	2.38957	1.02148	4.78031	4.80941	5.64731	5.66562	6.93746	9.75146	2.29572	8.51215	5.77505	9.8529	7.11946	6.23649	3.40599	8.48095	6.67976	7.98897	10.7219	2.73335	11.2451	9.31784	9.51834	1.20789	4.28392	6.46189	6.08279	8.08942	1.52607	1.83996	9.03257	8.87464	7.29251	6.455
1110	A7KAX9	ARHGAP32	A7KAX9_1110	QNNAPGNCDHPLPETT	5.14568	5.05007	1.04264	4.20006	1.07039	4.57833	6.55566	0.594549	11.223	1.07039	4.68482	2.49057	0.956057	5.81506	4.41143	6.18646	6.40122	5.41988	9.28105	2.28983	7.98499	5.10266	8.35191	6.63052	6.53574	4.24413	8.34465	6.97854	8.22096	10.5471	2.96532	11.161	9.20728	9.25184	1.20789	4.0917	6.17592	6.51412	7.62717	1.38957	1.774	8.80723	8.68797	7.71356	6.90989
1111	A7KAX9	ARHGAP32	A7KAX9_1111	NNAPGNCDHPLPETTA	5.23074	5.82934	1.77821	4.19692	0.847997	5.0148	5.13627	0.790772	10.487	1.76129	4.50144	4.12267	0.933573	6.07017	6.0398	7.6017	8.60463	6.26379	9.27347	2.41684	7.75869	5.42425	7.78869	7.79734	9.86405	4.26003	8.58346	7.29517	8.36168	9.50285	2.7866	11.1698	9.30424	9.38334	1.22651	4.23189	6.26115	7.32697	7.25181	1.34483	1.58976	8.78979	8.71325	6.98459	5.88874
1112	A7KAX9	ARHGAP32	A7KAX9_1112	NAPGNCDHPLPETTAT	6.96636	4.31397	1.61353	4.43363	0.678072	4.63343	1.51602	0.910733	7.52466	1.22651	4.45483	2.23266	1.07039	4.99005	4.34412	5.70404	7.32247	5.56621	8.1419	2.95791	7.34536	6.00585	6.80038	6.56575	5.58706	3.24945	7.75682	6.23707	6.45566	8.75238	2.46205	10.3384	8.6431	8.4192	1.17632	3.51349	4.3147	7.36597	6.77531	1.31615	1.96717	8.43003	8.31972	6.13873	5.73308
1113	A7KAX9	ARHGAP32	A7KAX9_1113	APGNCDHPLPETTATG	12.7394	5.2724	1.64155	5.58976	0.678072	4.75969	4.50843	1.17632	9.64623	1.05658	4.7126	2.32769	1.37295	6.97373	5.23611	6.6125	7.05626	4.79338	7.11572	2.32769	7.76447	6.02591	6.52246	6.20379	5.42962	3.13422	7.43679	6.04067	6.1536	8.4707	2.40871	10.3037	8.40812	8.32472	1.0072	3.51854	4.21023	5.6744	7.0847	1.17632	1.71809	8.29425	8.38832	5.93758	5.40327
1114	A7KAX9	ARHGAP32	A7KAX9_1114	PGNCDHPLPETTATGD	9.52554	5.07425	1.09761	5.57592	0.485427	5.17233	1.63227	0.565597	7.87363	1.73552	4.32841	2.27501	1.10434	5.50938	6.39951	11.6177	5.44493	4.90159	7.12122	2.56803	6.66363	4.61353	6.24584	6.60214	4.91265	3.34199	7.13309	5.63981	6.02835	7.79058	2.49825	9.71595	8.25423	7.87946	1.20789	2.75916	4.27873	9.39586	6.29094	1.23266	1.83996	7.83643	7.9354	5.51444	4.851
1115	A7KAX9	ARHGAP32	A7KAX9_1115	GNCDHPLPETTATGDP	11.3245	4.6427	1.8953	7.71733	1.20163	6.24012	7.01915	1.34483	12.0538	1.32193	4.79181	5.98413	1.34483	9.08114	10.7844	14.4018	3.55582	4.8515	7.81692	2.46989	7.46066	4.79909	6.49905	6.2317	5.81404	3.09592	7.27118	5.926	8.00428	8.57403	6.80336	10.4307	8.5775	7.99543	1.24489	2.926	4.38405	7.49402	6.66718	1.31615	1.69153	6.86419	8.23788	6.3194	5.66988
1116	A7KAX9	ARHGAP32	A7KAX9_1116	NCDHPLPETTATGDPT	11.2491	4.21723	1.70929	6.89105	1.53605	5.45976	5.84298	0.757023	11.2907	1.11103	4.33414	4.22882	1.16992	8.00742	9.64962	13.8025	5.36807	5.85474	7.86629	2.48285	7.8387	4.78241	6.76354	6.80413	5.63023	3.76447	7.99118	6.43679	7.94632	8.70833	6.90171	10.4186	8.65707	8.33566	1.19535	3.35332	4.58616	7.25607	6.82388	1.34483	1.848	8.69387	8.33798	6.68916	6.28003
1117	A7KAX9	ARHGAP32	A7KAX9_1117	CDHPLPETTATGDPTH	11.3391	4.73498	1.28096	4.68426	1.26303	4.82018	5.14975	0.831877	10.7765	0.757023	4.0781	3.14078	0.85599	6.63865	8.95611	13.064	4.40054	4.72683	7.25588	2.42761	7.32238	4.57713	5.88753	6.68762	5.1643	2.7137	7.21626	5.76607	7.41041	8.46887	6.17991	10.3108	8.25035	8.14129	1.33342	2.79494	4.5292	7.03771	6.49809	1.28688	1.75275	8.55374	8.3689	6.31325	5.54874
1118	A7KAX9	ARHGAP32	A7KAX9_1118	DHPLPETTATGDPTHS	10.8478	4.21723	0.748461	4.93546	0.847997	3.59335	5.31832	0.678072	11.0021	0.9855	3.89239	3.19849	0.659925	6.6669	8.92716	13.173	3.76235	4.70266	6.89215	2.12102	6.90809	4.5552	7.65041	5.26491	4.31542	2.61353	7.05126	4.79961	6.69488	8.13119	4.42559	9.90769	8.03238	7.58826	1.01436	2.48027	4.20085	6.22978	5.90857	1.17632	1.83188	7.54967	7.93204	5.98254	4.86096
1119	A7KAX9	ARHGAP32	A7KAX9_1119	HPLPETTATGDPTHSN	11.0782	4.26903	0.85599	4.93593	0.847997	5.04177	5.67723	0.823749	11.1981	1.20789	4.48285	4.17792	0.847997	6.74578	9.02603	13.22	5.00764	4.92932	7.61581	2.57531	7.71932	5.78895	6.27966	6.67101	5.16912	2.83592	8.89966	6.40616	7.24982	8.6566	5.26003	10.5053	8.25593	8.10879	1.09761	2.848	4.32337	7.58135	6.46238	1.20789	1.5008	8.45261	8.55658	6.63894	6.09677
1120	A7KAX9	ARHGAP32	A7KAX9_1120	PLPETTATGDPTHSNT	10.4084	4.9905	1.46989	6.53528	0.765535	6.03804	6.10056	1.52105	11.0506	1.12433	5.10308	3.5472	1.13093	6.81417	8.95675	13.2006	5.64962	6.0036	8.88533	4.89239	7.38785	4.76924	7.32562	9.82176	4.6241	4.29792	5.45319	7.04034	6.98151	5.51854	5.49346	7.84662	6.79338	5.95582	1.04264	1.76977	5.95722	7.32553	7.09212	1.31034	1.5656	6.25361	6.17213	5.22304	4.61294
1121	A7KAX9	ARHGAP32	A7KAX9_1121	LPETTATGDPTHSNTT	10.1088	4.31325	1.1375	5.42761	2.53605	5.25814	5.82299	3.47768	11.3439	0.85599	4.0063	3.75489	1.13093	6.61618	9.14433	13.4145	3.32048	4.93452	7.7664	2.18269	7.06566	6.56697	5.45055	5.55367	4.75061	2.31904	5.11645	3.54967	6.53091	4.70543	5.8711	8.30538	4.79286	4.63169	1.11103	2.24489	2.58015	7.47346	5.91145	1.26903	1.81558	5.82426	6.32966	3.34767	3.9982
1122	A7KAX9	ARHGAP32	A7KAX9_1122	PETTATGDPTHSNTTE	9.61723	5.17033	1.07724	7.01592	1.926	7.6499	8.21281	6.37539	12.8751	1.79909	4.09592	8.28017	1.64616	9.33385	12.1715	14.4723	5.55213	5.67497	9.82593	5.80245	7.15411	5.76102	4.93216	7.02425	6.22824	2.46467	5.60851	4.29792	9.53914	5.44692	9.89691	9.90509	6.12474	5.40633	4.86839	1.48027	3.53356	9.30802	6.85425	1.08406	1.71809	8.42143	8.22429	3.8166	4.15381
1123	A7KAX9	ARHGAP32	A7KAX9_1123	ETTATGDPTHSNTTES	10.1287	4.08746	1.0635	5.57743	2.43296	10.545	7.17143	1.48027	11.7006	1.12433	3.91648	6.38232	1.03562	8.51104	9.91685	13.1503	3.55336	6.10915	8.92881	5.28688	9.91833	6.76168	5.27947	10.7426	4.50653	2.20789	6.09276	10.6954	6.33753	4.8885	3.45022	9.43181	4.90014	9.19308	1.07724	1.20163	9.89477	7.63183	4.89045	1.05658	1.65992	5.33199	6.16249	4.04789	4.58797
1124	A7KAX9	ARHGAP32	A7KAX9_1124	TTATGDPTHSNTTESG	11.8158	3.87873	0.757023	3.94017	0.678072	4.81558	2.95047	1.31034	9.14603	0.956057	3.62761	2.45943	0.871844	4.37712	3.55336	4.904	3.9222	6.68131	7.56247	6.48494	7.24451	7.22564	4.42559	5.26303	3.61117	2.60644	5.92719	4.69933	4.77663	4.48414	1.67807	6.58301	4.41549	4.57954	1.1177	1.36737	2.79494	7.80671	5.10056	1	1.5509	5.65793	6.30506	5.24603	4.39369
52	A8MSI8	LYRM9	A8MSI8_52	NPERIQQIIKRAIEDA	3.9607	4.33557	0.910733	6.5815	1	7.14303	0.613532	0.918386	4.95977	2.06695	5.51001	3.56438	1.07724	9.78808	8.65288	6.93628	5.08831	5.64068	7.19614	2.79701	4.0268	8.82982	5.68145	5.80142	4.96947	2.42761	5.57531	7.2033	10.1441	7.07436	3.44361	6.86071	9.32474	11.0827	10.8264	1.40599	3.43962	6.0376	8.4475	1.1375	1.87578	4.79701	4.29131	3.9241	4.23496
53	A8MSI8	LYRM9	A8MSI8_53	PERIQQIIKRAIEDAD	8.3583	4.97039	1.16992	7.19239	1.1375	6.89942	0.925999	1.98185	4.53978	1.07039	5.93852	2.54102	2.25096	9.24246	6.93133	7.32724	10.427	5.52136	12.0131	3.30597	6.34837	7.61419	7.3753	8.94419	8.82079	2.25701	6.26341	6.69014	10.387	8.23338	3.70598	7.51033	9.56383	11.4692	11.2311	1.52607	3.87283	5.78764	9.20293	0.9855	1.77821	5.55766	5.49474	3.99186	4.90977
54	A8MSI8	LYRM9	A8MSI8_54	ERIQQIIKRAIEDADW	4.6565	4.73769	0.933573	7.00776	0.765535	6.95222	0.485427	0.941106	5.30378	1.69153	9.21386	3.07211	2.33342	5.10601	6.4116	6.75756	5.47865	6.04177	11.9506	3.62059	6.30287	8.46365	7.45335	8.61504	10.2854	2.18587	6.46581	5.2765	9.30193	6.94521	3.1177	6.70418	8.73562	10.6975	10.3919	1.33914	3.06523	6.81147	7.89136	1.13093	1.74846	6.15603	5.76049	5.28799	6.34536
55	A8MSI8	LYRM9	A8MSI8_55	RIQQIIKRAIEDADWI	6.53465	4.22419	1.26303	4.67469	1.48543	6.92576	0.799087	1.33914	5.34518	1.34483	5.87184	4.18031	3.34767	6.72492	4.82883	5.48285	4.70432	6.18229	11.0765	2.74846	5.61442	5.55704	5.96255	6.60615	6.42844	2.63923	5.39197	4.04089	7.34438	7.25541	2.90111	5.01346	6.48913	8.48418	9.16895	1.59455	3.58135	5.26228	5.74174	1.36737	1.61353	4.67412	5.53885	4.67299	3.69711
56	A8MSI8	LYRM9	A8MSI8_56	IQQIIKRAIEDADWIM	4.14486	4.51475	1.44361	5.70598	4.24793	7.18735	0.748461	1.04963	5.25512	1.15056	8.46377	2.8679	2.09085	6.42962	10.2441	9.9698	4.39917	8.74715	12.2401	2.36457	8.06582	6.96428	6.95268	8.04963	8.21607	2.43296	6.0387	5.15259	9.13932	14.5026	3.64847	7.06921	8.13391	10.1446	8.96498	1.36177	7.65349	5.51475	11.3499	1.17632	1.69599	5.97039	6.69558	3.75702	4.65363
57	A8MSI8	LYRM9	A8MSI8_57	QQIIKRAIEDADWIMN	4.24565	5.11645	0.879706	5.80116	1.848	5.48768	1.09761	0.887525	5.17792	1.12433	7.89263	3.31325	3.05311	4.43296	6.3733	5.31506	3.89336	6.94404	12.6816	2.67356	7.42391	7.4002	7.55796	11.0745	8.61651	2.51602	7.42761	4.83137	8.32436	9.70008	2.31034	7.23285	5.22689	10.4454	1.69153	1.26903	4.48414	6.37695	7.91205	1.15704	1.69153	6.8857	7.08289	4.67864	5.393
58	A8MSI8	LYRM9	A8MSI8_58	QIIKRAIEDADWIMNK	4.68201	8.28072	2.15056	5.15583	1.80735	6.87517	1.34483	1.76553	6.72124	2.60881	9.70035	4.0197	4.87873	5.80529	8.43588	5.62264	5.14119	6.49841	11.7715	4.2032	7.56978	8.14369	7.03089	10.0505	7.8495	2.95977	7.44725	6.28707	8.85265	9.52769	2.75489	7.63597	5.89603	11.2647	1.53605	1.48027	4.30232	6.35173	7.43079	1.39506	1.63691	7.65785	8.05257	6.09698	6.20789
59	A8MSI8	LYRM9	A8MSI8_59	IIKRAIEDADWIMNKY	5.24184	7.09054	1.69153	6.16772	1.37851	7.46646	1.29866	4.04789	6.81134	2.44361	9.26861	4.69377	4.54102	5.4446	8.74126	6.68075	6.63996	7.68944	12.5215	5.28244	7.94994	9.57185	7.20906	9.31384	8.22579	4.60822	8.06727	7.11499	9.6108	12.6354	2.91839	7.51223	6.15603	10.6944	1.5656	1.62293	5.25172	6.17692	8.90072	1.65076	1.73552	7.89014	8.78369	5.55367	6.08406
60	A8MSI8	LYRM9	A8MSI8_60	IKRAIEDADWIMNKYK	4.50653	4.96486	3.4489	5.4138	3.32193	6.07253	2.83996	3.65535	6.22226	5.10601	8.56567	10.2649	4.2211	4.74578	7.42349	4.44824	5.12474	6.82413	10.2362	4.01257	6.9005	8.55444	6.85512	9.72023	6.4814	3.42895	7.60303	5.39403	5.77716	7.02126	2.72683	6.24165	4.90929	9.04731	1.60407	2.14078	4.71699	5.41718	6.36265	2.15704	3.22188	5.36457	6.21704	4.64386	4.84449
61	A8MSI8	LYRM9	A8MSI8_61	KRAIEDADWIMNKYKK	4.36247	6.89385	2.17951	6.88667	4.24793	8.27901	2.47508	7.59604	6.45763	6.44012	8.69516	9.5068	10.9433	4.6094	6.02081	4.37434	5.70072	8.29338	9.46773	4.18982	6.72438	7.34074	6.58692	8.98979	5.78319	3.92125	7.30378	5.77689	6.08683	7.61934	2.75489	6.904	5.35438	5.93876	1.85599	2.07039	3.488	10.2414	5.90617	1.73118	2.68257	5.48993	5.40293	4.18031	4.21412
62	A8MSI8	LYRM9	A8MSI8_62	RAIEDADWIMNKYKKQ	4.98322	5.90905	3.8748	5.79701	3.58496	6.43079	4.10685	5.27538	6.67765	4.32409	7.8289	10.0069	3.58135	5.67525	4.8485	5.0343	6.11873	7.45063	8.25243	4.88899	6.84862	8.81513	7.28586	9.48915	6.73877	4.46336	7.35553	5.97522	5.93475	8.16636	2.59694	6.07125	5.31107	6.62819	1.73118	1.97085	4.39163	6.27538	5.79364	1.848	4.07382	6.14139	6.14445	4.8748	6.24203
63	A8MSI8	LYRM9	A8MSI8_63	AIEDADWIMNKYKKQN	8.91537	8.18369	5.31868	8.78846	5.04439	10.2775	8.65839	10.4946	12.2512	7.14659	8.65012	10.3282	4.26153	11.1726	8.57194	11.1876	9.55204	8.31442	9.53376	6.52074	9.49181	7.03826	8.50795	9.3213	8.83851	7.7019	8.22689	9.2133	8.18735	9.05951	5.74039	7.18349	7.39446	9.78772	1.92979	1.80735	7.11697	8.96887	8.57935	2.42492	3.21723	9.44576	9.65483	6.61235	7.37556
29	A8MTY0	ZNF724P	A8MTY0_29	YRNVMLENYRNLVFLG	3.58856	3.40735	1.60881	2.76553	0.584962	3.25248	0.641546	0.765535	3.28836	1.04264	3.66107	2.09424	0.85599	3.66789	3.59096	3.53481	3.38957	3.98094	4.91361	2.31904	3.94298	3.96901	3.69711	4.20555	3.12267	2.38957	4.61941	3.64731	3.45549	3.74631	1.80323	3.77083	3.16832	4.0063	1.09085	1.26303	2.09424	3.66334	3.38957	0.933573	1.64616	3.09761	3.18428	2.74416	3.30159
30	A8MTY0	ZNF724P	A8MTY0_30	RNVMLENYRNLVFLGI	3.62644	3.55827	1.55582	2.854	0.765535	3.15381	0.773996	0.85599	3.59694	1.09761	3.60051	2.12763	0.815575	4.04963	8.26379	3.46074	3.43829	3.87774	5.08619	2.65764	3.86493	4.1102	4.0009	4.28021	3.27352	2.07382	4.78136	3.82375	3.53978	3.66448	1.68257	3.87086	3.54102	3.9982	1.07039	1.39506	2.32193	3.65992	3.62293	1.1177	1.91073	3.22651	3.3978	2.82375	3.34908
31	A8MTY0	ZNF724P	A8MTY0_31	NVMLENYRNLVFLGIA	3.488	3.41954	0.863939	2.96532	0.584962	2.96347	0.584962	0.594549	3.14078	1.0635	3.36036	2.09085	1.07039	3.79805	8.6318	3.29719	2.85599	3.55213	4.40054	1.81147	3.40327	3.90977	3.39917	3.63575	6.92683	1.91839	4.59574	3.62176	3.34483	3.68257	1.62293	3.84298	3.05311	3.58737	1.02148	1.22651	1.95233	3.62877	3.39917	1.11103	1.85997	3.05658	2.99095	2.69599	3.20006
32	A8MTY0	ZNF724P	A8MTY0_32	VMLENYRNLVFLGIAV	3.42223	3.33628	0.722466	2.72028	0.485427	2.78031	0.475085	0.823749	3.12433	0.863939	3.31034	2.07039	0.871844	3.5097	6.77518	3.15866	2.85	3.89724	4.10601	5.84624	3.22497	3.91934	3.32625	3.63923	3.14568	1.96347	4.41819	3.48156	3.20006	3.49825	1.58496	3.62877	2.94673	3.75168	1.09761	1.23879	2.33056	3.49057	3.2765	1.0635	1.55582	2.96901	2.91073	3.22959	3.46074
33	A8MTY0	ZNF724P	A8MTY0_33	MLENYRNLVFLGIAVS	3.44758	3.3147	1.05658	2.58496	0.485427	2.78869	0.356144	0.85599	3.14568	0.887525	3.19377	2.0635	0.739848	3.53978	6.89772	3.13422	2.83592	3.43962	4.02503	1.77821	3.26604	3.84499	3.33628	3.43563	2.94486	1.89918	4.56377	3.32912	3.27501	3.51096	1.61353	3.68818	2.8953	3.6017	1.04264	1.29866	2.07724	3.31034	3.18428	0.992768	1.70929	2.89724	2.88362	2.46205	3.07895
34	A8MTY0	ZNF724P	A8MTY0_34	LENYRNLVFLGIAVSK	3.98459	3.60407	1.52607	2.97636	1.32193	3.14893	0.790772	0.85599	3.27501	1	3.69265	2.38957	0.933573	3.75702	7.82458	3.25701	3.19061	3.77926	4.18349	1.92979	3.54844	4.11853	3.67016	3.81865	5.91456	2.63923	8.06296	5.23955	3.95699	3.97085	2.02857	4.02945	3.43563	4.67751	1.30451	1.50589	2.51854	3.55704	6.36615	1.28688	2.02503	3.23573	3.16992	2.87381	3.14078
35	A8MTY0	ZNF724P	A8MTY0_35	ENYRNLVFLGIAVSKP	3.904	3.62059	1.02857	2.89918	0.925999	3.15381	0.565597	0.992768	3.57289	1.24489	3.70044	2.34767	1.09085	3.87971	8.81849	3.26303	3.29866	3.56071	4.28762	1.96717	3.42626	3.91839	3.67582	3.56803	2.89142	2.36177	6.23362	4.04701	3.55213	3.851	1.74416	4.00988	3.24489	3.97361	1.16992	1.26903	2.30451	3.67694	7.0138	1.29278	1.87578	3.16992	3.0054	2.80529	3.08236
36	A8MTY0	ZNF724P	A8MTY0_36	NYRNLVFLGIAVSKPD	3.52482	3.37851	0.565597	2.69822	0.485427	2.84599	0.555816	0.782409	3.25852	1.07724	3.47638	2.23573	0.978196	3.63923	8.27001	3.24489	2.96717	3.36877	3.98914	1.80735	3.5435	3.87283	3.33056	3.65421	2.7761	1.98914	4.57228	3.37573	3.32048	3.77821	1.58496	3.77926	2.98003	3.65878	1.22651	1.25701	2.13093	3.2765	5.80607	1.20163	1.81967	3.0321	3.02503	2.54102	3.05311
37	A8MTY0	ZNF724P	A8MTY0_37	YRNLVFLGIAVSKPDL	3.73877	3.34483	0.83996	2.72028	0.765535	2.70044	0.823749	0.613532	3.19061	0.963474	3.23113	2.06695	0.863939	3.8166	8.82706	3.17153	2.99639	3.45812	4.35191	1.67807	3.32481	3.8953	3.78973	3.65306	2.70266	1.99277	4.58616	3.54967	3.9782	3.83794	1.61353	3.99548	3.1177	3.69933	1.04264	1.27501	2.26303	3.56316	6.10434	0.992768	1.80323	3.10601	2.99458	2.61589	3.12433
38	A8MTY0	ZNF724P	A8MTY0_38	RNLVFLGIAVSKPDLI	3.59694	3.49953	0.978196	2.76129	0.847997	2.87578	0.545968	0.799087	3.27798	1.20789	3.31615	2.15056	0.871844	4.39438	9.87158	3.43429	3.13914	3.50716	4.14405	1.85599	3.46989	3.853	3.57652	3.55827	2.83996	1.9486	4.7241	3.5741	3.68482	3.8166	1.4957	3.96255	3	3.76765	1.15056	1.43296	2.37016	3.44758	6.79273	0.992768	1.60881	3.15056	3.07553	2.53107	3.12928
39	A8MTY0	ZNF724P	A8MTY0_39	NLVFLGIAVSKPDLIT	3.64962	3.63575	0.918386	2.7137	0.765535	3.0072	0.584962	0.748461	3.16832	1	3.34199	2.09424	0.941106	4.02945	8.81275	3.26303	2.90497	3.43029	4.13175	1.94486	3.37156	3.8846	3.34767	3.53605	2.91456	2.01078	4.54535	3.53605	3.49442	4.07296	1.70487	3.82069	3.22033	3.70708	1.07039	1.28688	2.25096	3.48543	5.82018	0.992768	1.55582	3.07382	3.01614	2.53605	3.11437
40	A8MTY0	ZNF724P	A8MTY0_40	LVFLGIAVSKPDLITC	3.61235	3.48543	0.956057	2.68706	0.485427	3.2555	0.545968	0.748461	3.32048	1.21412	3.46467	2.0072	0.941106	3.71699	7.62461	3.29719	2.9782	3.32769	3.94017	1.8953	3.45286	3.88069	3.25096	3.53232	2.85	2.0072	4.59096	3.39643	3.55336	3.82782	1.53605	4.13832	3.09592	3.72465	1.07724	1.29866	2.24489	3.43296	3.74739	1.09761	1.82782	3.01257	3.0321	2.53605	3.10266
41	A8MTY0	ZNF724P	A8MTY0_41	VFLGIAVSKPDLITCL	3.56925	3.5509	0.575312	2.70929	0.765535	3.07382	0.344828	0.650765	3.18745	0.847997	3.22342	2.07039	0.659925	3.52607	3.14568	3.23419	2.87381	3.45286	3.9607	1.85599	3.27202	3.98914	3.28392	3.5509	2.82579	1.87184	4.48091	3.35614	3.2765	3.82375	1.70929	3.78031	2.89336	3.59335	0.963474	1.35614	2.02857	3.38957	3.16189	1	1.63227	3.10434	2.95233	2.49313	3.14241
42	A8MTY0	ZNF724P	A8MTY0_42	FLGIAVSKPDLITCLE	3.58616	3.38819	0.641546	2.75275	0.765535	2.9782	0.555816	0.765535	3.15218	1.02857	3.32769	1.9855	0.823749	3.49825	3.06178	3.17792	2.7866	3.45418	4.05658	1.59455	3.59694	3.87184	3.27947	4.38405	2.90689	1.99277	4.54659	3.35614	3.22805	3.79805	1.54102	4.0197	3.0018	3.75382	1.01436	1.15056	2.1177	3.46597	3.3505	1.04963	1.71809	3.11437	3.19849	2.50843	3.12433
43	A8MTY0	ZNF724P	A8MTY0_43	LGIAVSKPDLITCLEQ	3.853	4.17712	0.9855	2.83794	0.925999	3.51475	0.731183	0.632268	3.59335	0.879706	3.40327	1.9855	0.659925	3.70929	3.35473	3.36877	3.77294	3.49697	4.70155	1.63227	5.83592	3.9855	4.55766	4.17871	3.03386	1.97453	4.66789	3.62994	3.49825	4.23955	1.65076	3.93829	3.24945	3.93263	1.0635	1.26903	2.14078	3.36177	3.36036	1.0635	1.80323	3.45286	3.90785	2.78869	3.91361
44	A8MTY0	ZNF724P	A8MTY0_44	GIAVSKPDLITCLEQG	4.85699	7.14017	1.74416	3.54473	1.07039	5.64414	1.31034	1.03562	5.81378	0.847997	5.01257	2.32769	0.948601	7.05018	4.03914	4.90448	7.011	4.02237	6.33735	1.76977	9.04846	4.55643	5.87676	6.93734	3.75382	1.8679	5.36562	4.2854	4.15866	6.14221	1.93357	5.74712	3.91456	5.25437	0.970854	1.38957	2.66221	3.8953	4.61058	1.0635	1.53605	4.15543	4.55397	6.16189	9.82356
45	A8MTY0	ZNF724P	A8MTY0_45	IAVSKPDLITCLEQGK	4.79442	5.55182	1.61824	3.90111	1.26303	4.76182	1.774	0.847997	7.16581	1.01436	5.27687	2.70266	1.1635	4.76977	4.34908	4.08746	3.65878	5.98071	6.64818	2.25399	6.74779	5.44725	7.87369	6.01814	3.76977	2.46728	7.33342	6.02813	4.43962	6.64947	2.13093	5.41346	4.81301	9.52804	1.08406	1.52607	2.67807	3.60644	5.20711	1.57046	1.76977	5.85649	5.50144	4.20398	5.95489
46	A8MTY0	ZNF724P	A8MTY0_46	AVSKPDLITCLEQGKE	4.35685	4.03826	1.25096	3.69153	0.925999	4.55336	0.799087	0.910733	4.97085	0.918386	3.9991	2.10098	0.978196	4.9644	3.62059	4.95047	4.43296	4.0045	5.8902	1.82782	6.17453	4.61058	3.93168	6.46663	3.58737	3.65992	5.30159	4.17871	3.87381	5.43162	1.77821	4.45154	3.96532	5.51854	1.02857	1.36737	2.26604	4.05745	4.29939	1.07039	1.87578	4.27277	4.72083	4.08321	6.3512
47	A8MTY0	ZNF724P	A8MTY0_47	VSKPDLITCLEQGKEP	4.57894	4.77241	1.1375	3.60881	1.20163	3.97361	1.1177	0.9855	6.57758	0.941106	4.11103	2.32481	0.903038	5.36387	4.70764	4.47638	4.4019	5.70321	6.65492	1.91456	6.19731	5.51412	8.18814	7.31759	3.39643	2.37573	5.22728	4.57289	3.7301	5.17632	1.82375	4.64789	4.18745	4.59932	1.12433	1.43829	2.64386	4.10266	3.83895	1.16992	1.73552	5.20006	4.18745	4.73227	7.06296
48	A8MTY0	ZNF724P	A8MTY0_48	SKPDLITCLEQGKEPW	5.37051	4.08321	1.22033	3.67129	2.29278	3.62877	1.44361	0.918386	7.98339	2.56803	4.45154	2.45943	1.1375	10.6939	3.69488	4.41075	8.41798	4.72028	5.84975	3.68482	7.51207	5.71507	4.42156	8.0096	3.99639	1.98914	6.55658	4.49185	4.19061	6.1104	2.1177	5.62	4.16591	5.74039	1.20163	1.30451	3.12928	5.1334	4.33985	1.74416	1.96717	4.44559	4.18031	5.8382	8.02131
49	A8MTY0	ZNF724P	A8MTY0_49	KPDLITCLEQGKEPWN	5.84925	4.7761	1.65076	4.84298	4.08746	4.15704	1.16992	0.773996	7.19604	3.61471	5.50557	3.04264	1.45943	10.8942	3.78241	5.38578	7.54736	6.08598	6.94813	4.77663	7.30916	7.18071	5.72928	8.85596	4.14649	2.1177	8.13366	4.9782	7.67575	6.85823	1.83592	5.94205	4.35755	6.16531	0.948601	1.29866	2.83794	5.53512	4.81506	3.20633	1.76977	9.70991	8.70356	7.07382	7.33664
50	A8MTY0	ZNF724P	A8MTY0_50	PDLITCLEQGKEPWNM	5.62498	5.75034	1.42761	7.02558	3.45943	7.05799	1.89918	3.28244	8.09508	4.33842	6.72846	8.31859	2.57289	10.7405	4.37365	4.14241	7.38388	6.19081	8.24413	6.83175	6.99209	5.57864	6.95024	8.18616	8.44799	2.87578	10.1513	5.20516	10.2852	7.00753	1.98914	7.51104	6.53403	6.17692	1.27501	1.90304	6.34305	6.97762	6.6414	4.07382	1.9486	7.06996	6.39197	6.9279	5.53325
51	A8MTY0	ZNF724P	A8MTY0_51	DLITCLEQGKEPWNME	5.69321	4.75007	1.25096	4.99458	2.29278	3.85	1.88362	0.963474	8.26393	1.0635	5.31107	2.62293	1.39506	10.604	3.853	4.5008	3.97728	5.11645	7.35861	6.12578	7.0197	7.39849	5.39438	7.36728	4.35191	2.17632	6.83023	4.43162	4.56742	4.92457	1.82375	6.52591	5.27314	6.58841	1.1177	1.46989	6.29829	6.18269	5.00809	2.91265	1.78241	6.76686	6.30579	5.57954	4.54659
52	A8MTY0	ZNF724P	A8MTY0_52	LITCLEQGKEPWNMER	6.51144	4.70984	1.65992	4.8846	2.45943	4.78293	1.5656	0.895303	7.85269	1.29278	4.85	3.24641	4.9982	10.8277	4.96763	5.45812	4.52795	5.79571	7.5093	6.63517	6.31288	8.46389	6.63517	8.04128	4.43363	2.45418	5.48575	5.62936	4.54659	7.12226	2.28096	6.88044	5.46793	6.21665	1.1177	1.40599	6.60051	5.74228	6.68776	3.57168	1.774	5.93097	5.51916	6.72451	5.14282
53	A8MTY0	ZNF724P	A8MTY0_53	ITCLEQGKEPWNMERH	6.66704	5.00854	1.30451	4.74362	2.63227	5.25248	1.20789	0.925999	7.42794	0.963474	5.2589	2.90304	4.73227	11.0337	5.05398	4.92552	4.98413	5.75061	7.10905	6.96578	6.12908	7.16742	6.47476	6.43429	6.60051	2.48027	5.90713	5.64818	4.71094	7.28142	2.06005	7.30232	5.19967	6.62542	1.1635	1.49057	6.41752	5.63662	6.84235	4.49185	1.774	6.08108	6.04418	6.68776	5.46303
54	A8MTY0	ZNF724P	A8MTY0_54	TCLEQGKEPWNMERHE	6.47735	4.83542	1.3505	4.82018	2.63227	4.75114	0.903038	1.4957	7.88576	0.9855	4.96578	2.70708	4.47444	10.798	5.26341	4.40395	5.13709	6.0993	7.13083	7.01257	6.18071	6.78136	6.76964	6.00809	4.85848	3.27053	6.23917	4.98231	5.26153	7.22641	2.19219	7.65828	5.81121	8.46352	1.1635	1.26303	6.76222	5.84975	6.72601	3.65076	1.81558	6.0706	5.85997	6.24982	5.12515
55	A8MTY0	ZNF724P	A8MTY0_55	CLEQGKEPWNMERHEM	7.06145	5.70543	0.799087	5.23036	3.29278	4.95327	1.73118	1.08406	7.85287	1.23266	5.54936	3.25096	4.83086	10.9341	5.33735	5.13668	5.86245	5.99141	7.51798	7.4465	7.12856	5.89166	7.10863	7.01078	6.34323	3.42895	7.61073	5.3107	5.6985	7.51467	2.45943	7.97005	6.832	7.81583	1.23266	1.39506	7.45401	6.37643	8.10093	4.60644	1.79494	6.69	6.16007	6.32733	5.27202
56	A8MTY0	ZNF724P	A8MTY0_56	LEQGKEPWNMERHEMV	5.62615	4.47249	1.46989	6.03166	1.76553	4.04352	0.871844	0.731183	5.76553	1.18269	5.59305	3.52982	5.9521	10.6411	5.05702	4.87036	3.88753	4.64212	6.17053	5.85025	6.86332	5.45352	6.56925	6.21335	4.3147	2.86592	6.57153	5.15906	4.50271	8.05115	2.07382	6.96682	5.75355	7.3557	1.59455	1.39506	7.41532	5.60792	7.03342	4.0063	1.848	6.25852	5.15178	6.2077	4.81044
57	A8MTY0	ZNF724P	A8MTY0_57	EQGKEPWNMERHEMVA	6.03672	7.83042	2.12763	5.8189	2.29278	4.04352	0.584962	0.847997	5.67044	1.40599	5.18547	2.83996	6.22381	10.5403	5.78031	7.36335	7.0177	8.86102	7.05333	5.24717	9.10455	7.55773	5.96209	6.34518	4.8125	2.38681	7.56186	6.91121	5.47054	8.17797	2.34483	9.85543	5.96993	7.30086	1.38957	1.35614	7.21228	6.14098	7.39523	2.41143	1.89142	6.68972	7.14139	6.1014	4.53605
58	A8MTY0	ZNF724P	A8MTY0_58	QGKEPWNMERHEMVAK	7.18676	5.54813	1.42761	6.21548	3.32193	5.59485	1.33914	2.38681	6.84235	2.63459	6.12866	8.19761	7.23984	10.6564	6.01369	5.41583	7.1919	5.75622	6.48446	5.83314	6.76035	5.84925	6.87073	7.40386	5.40327	2.9222	9.19385	6.42945	5.91552	9.5246	3.95327	7.78653	7.04505	10.1099	2.17313	1.36177	7.33092	7.34935	7.43746	2.77189	3.56925	6.71548	6.18626	6.93699	5.19377
59	A8MTY0	ZNF724P	A8MTY0_59	GKEPWNMERHEMVAKP	5.69794	5.20203	2.06005	5.99842	3.45943	7.6893	2.23266	2.11103	7.43754	2.37016	6.91325	7.89245	7.90821	10.8129	6.09972	8.14405	11.0797	6.35826	7.77446	6.25701	7.95053	6.17013	6.85287	7.45861	6.70653	3.47897	9.70287	6.47281	6.19712	8.57686	4.02503	7.95193	7.58737	9.91289	1.68257	1.50589	6.97911	7.92166	7.69766	5.11894	3.33056	6.82273	6.19653	8.28448	7.68965
100	B2RUY7	VWC2L	B2RUY7_100	VEHNGCCPECKEVKNF	4.81813	4.84348	0.823749	3.61353	0.765535	5.73091	0.575312	1.02148	3.71589	1.1635	4.49761	2.26003	1.45943	4.37434	3.8885	4.2891	6.37295	8.51223	7.45845	8.76328	5.44261	4.91695	6.2502	6.76845	3.45812	2.71589	10.5646	5.26828	4.20555	7.92172	1.75275	4.45418	6.99209	5.59126	1.22033	1.45943	2.60881	5.79935	5.06609	1.08406	4.74201	4.55888	4.1334	3.58015	4.53107
101	B2RUY7	VWC2L	B2RUY7_101	EHNGCCPECKEVKNFC	5.30232	4.24336	1.01436	4.29939	0.847997	6.04243	0.367371	0.956057	4.75382	1.1375	4.59813	2.61824	0.879706	3.87774	3.41007	4.56864	5.27015	7.24593	5.4219	7.30524	5.4851	4.54782	5.8296	7.39043	3.43829	2.22959	6.8116	5.44095	3.70598	6.24812	1.53107	4.53232	4.31397	5.19849	1.0635	1.14405	2.62293	7.73322	4.393	1.07724	2.3505	4.03562	4.08661	2.91456	3.61235
102	B2RUY7	VWC2L	B2RUY7_102	HNGCCPECKEVKNFCE	5.88533	4.23726	1.65535	4.92979	1.07039	6.08937	0.505891	0.687061	4.30159	1.0072	4.95513	2.26303	0.815575	4.07468	3.44626	4.38128	5.52732	7.11676	5.70764	7.03474	5.46271	4.56925	5.67835	4.94298	3.52607	2.42761	6.62907	5.11312	3.79077	6.02525	1.4957	5.89409	4.34908	5.52262	1.03562	1.20789	2.854	3.78973	4.57713	1.13093	1.79077	4.12267	4.13586	3.07724	4.0063
103	B2RUY7	VWC2L	B2RUY7_103	NGCCPECKEVKNFCEY	5.86071	4.35826	0.918386	4.36457	1.20163	6.45269	0.641546	0.85599	4.77979	1.31034	5.43429	2.37573	0.731183	4.03738	3.54473	4.86987	5.98025	7.61132	6.53154	7.49362	5.66391	4.76129	5.58105	5.28466	4.14078	2.40054	6.31379	4.89433	3.73769	6.42206	1.58496	6.04483	4.06609	5.39094	1.04264	1.29866	2.70929	4.09677	4.87283	1	1.70487	6.4441	5.79961	3.28836	4.32984
104	B2RUY7	VWC2L	B2RUY7_104	GCCPECKEVKNFCEYH	5.9331	4.66391	0.871844	4.31325	0.765535	6.08534	0.250962	0.871844	4.48285	1.12433	5.20477	2.33342	0.757023	4.36737	3.51602	4.78031	6.19731	7.20085	5.97315	7.35447	5.74766	4.51096	5.49665	5.21956	3.71918	2.36177	5.69544	5.34944	3.84197	6.93452	1.67356	5.32157	4.1152	5.22843	1.1635	1.29866	2.93357	3.80426	4.89772	1.1375	1.51096	4.59932	4.75862	3.2854	3.97085
74	B2RUY7	VWC2L	B2RUY7_74	CPCVCALDGPVCDQPE	6.74376	5.20672	0.941106	5.10308	0.765535	5.69905	1.4957	0.895303	6.0993	1.07039	4.45549	2.06005	0.831877	4.25852	3.83794	4.43763	5.17911	4.89918	7.56423	2.07039	7.22622	4.97545	6.06975	5.68061	5.89458	2.12102	6.11541	4.29499	4.10098	4.65249	1.78241	6.98561	4.99367	4.73769	1.1375	1.1177	2.67582	3.93357	4.58316	1.11103	1.73552	4.94017	4.97911	4.19692	5.23228
75	B2RUY7	VWC2L	B2RUY7_75	PCVCALDGPVCDQPEC	6.86233	5.07553	0.847997	5.44493	1.07039	6.24222	1.4489	0.963474	5.58316	1.70487	4.75809	2.28392	1.03562	5.06609	4.19377	5.25285	6.03738	5.49697	7.6768	2.30159	7.02337	5.56803	6.53993	6.69237	5.41414	2.5008	6.44128	5.08066	4.77189	5.1375	1.81967	7.54241	5.88484	5.46532	1.25096	1.33342	2.79701	4.0268	5.88533	1.14405	1.83592	5.21218	4.80116	4.03914	5.16672
76	B2RUY7	VWC2L	B2RUY7_76	CVCALDGPVCDQPECP	7.10811	5.45845	1.82375	5.15502	0.925999	6.17053	1.20163	0.863939	5.64155	1.85599	4.82985	2.51349	1.10434	7.94726	3.83693	4.9528	5.65478	6.20906	7.57954	1.97085	7.50104	5.19928	6.90989	6.00966	5.8525	2.29278	6.41261	4.82579	4.5373	5.1035	1.79909	7.93858	5.60555	5.6372	1.08406	1.42223	3.06005	3.83086	5.69961	1.25701	1.83996	5.42391	5.45845	4.14405	5.13586
77	B2RUY7	VWC2L	B2RUY7_77	VCALDGPVCDQPECPK	6.40344	4.70819	3.51475	4.97269	1.58496	6.1014	1.65992	1.14405	5.49313	1.02857	4.80993	2.58737	1.03562	4.18666	3.77505	3.93074	4.03386	6.19692	6.85935	2.21412	4.9607	6.02591	11.9087	4.61412	3.65191	2.32481	6.98993	5.85823	4.61471	5.91672	2.08406	6.17752	4.22728	7.81282	1.25096	1.48543	2.9279	4.27798	4.67807	1.24489	3.34625	4.61058	4.43029	3.1375	3.9486
78	B2RUY7	VWC2L	B2RUY7_78	CALDGPVCDQPECPKI	5.62936	4.98413	0.722466	3.5097	1.1375	6.04177	1.35614	0.871844	5.57682	1.07724	4.39506	2.30743	0.918386	4.32841	3.43429	4.15704	4.32193	5.15947	6.17193	2.49825	5.20789	4.91791	6.48478	4.82833	4.83188	2.38957	7.16128	7.78477	4.34625	4.43095	2.09761	7.03419	4.95466	5.3147	1.13093	1.40054	2.93357	4.97591	4.36036	1.36177	2.32481	4.65535	4.47638	2.9855	3.96162
79	B2RUY7	VWC2L	B2RUY7_79	ALDGPVCDQPECPKIH	5.75061	5.08194	0.918386	4.43896	0.584962	5.16752	1.50589	0.933573	6.02636	0.903038	3.93357	2.41143	1.01436	4.0036	3.51854	4.43896	5.70321	8.53566	7.45845	8.66509	4.76075	4.77926	4.95233	5.8711	5.74012	2.26003	5.32876	5.80581	4.61117	4.79597	1.81147	5.62352	4.82833	4.68762	1.02148	1.39506	2.56316	3.90014	4.64847	1.28688	2.43296	5.89191	5.59634	3.70708	4.55643
80	B2RUY7	VWC2L	B2RUY7_80	LDGPVCDQPECPKIHP	5.2114	5.0009	1.32769	3.7939	1.43296	5.21917	1.87578	1.49057	6.92327	1.07039	4.58797	2.34199	0.9855	4.26604	3.32912	4.77505	3.61235	3.98459	5.91743	2.59694	4.52482	4.22574	4.45088	4.25399	3.07724	2.17632	5.40088	4.46858	3.98094	3.9782	2.19219	6.82158	5.08449	4.49761	1.12433	1.31034	2.44626	4.36177	4.19771	1.33342	2.10769	5.33914	4.9279	3.10434	4.20711
81	B2RUY7	VWC2L	B2RUY7_81	DGPVCDQPECPKIHPK	4.69377	4.11686	1.73985	4.09592	1.26303	4.19614	1.38957	1.30451	5	2.24184	4.59813	7.30661	1.70929	3.98732	3.43563	3.63227	4.44162	6.22843	6.18903	5.765	4.12102	4.33628	4.87578	5.00225	3.13422	2.78241	8.70335	7.58489	4.06867	5.93026	1.91456	5.32121	3.90014	6.60466	1.34483	1.59455	2.68257	3.98459	4.57592	1.25096	2.06005	6.76726	6.86084	4.36807	4.76607
82	B2RUY7	VWC2L	B2RUY7_82	GPVCDQPECPKIHPKC	4.67129	4.42089	2.14078	4.70653	2.40599	5.75221	2.81558	2.22959	5.90304	1.79494	4.86987	6.10685	1.37851	4.5404	3.97453	3.97911	5.31615	7.22381	9.22899	6.90821	10.0946	4.67525	7.43045	6.89312	5.75622	3.54226	8.58135	8.19574	4.96023	6.36107	2.36457	5.3572	4.58075	6.01502	1.55582	2.5656	3.12267	4.47962	5.09297	1.81147	2.36737	4.80271	5.28318	3.42761	4.14731
83	B2RUY7	VWC2L	B2RUY7_83	PVCDQPECPKIHPKCT	4.62877	4.42559	2.87774	3.6241	2.70044	5.48478	1.77821	2.04614	4.81044	1.9222	4.83188	5.61589	1.38405	4.20867	3.92979	4.08151	5.58346	6.67356	8.77647	5.71809	7.54288	5.8775	7.26181	8.60433	4.66164	3.01078	8.52282	7.86165	4.45812	6.3512	2.0321	6.28928	4.12846	5.01078	1.52105	1.88362	2.9241	4.72629	4.76818	1.43829	1.97453	5.36107	5.09719	3.25096	5.09845
84	B2RUY7	VWC2L	B2RUY7_84	VCDQPECPKIHPKCTK	4.28392	4.42358	3.34341	4.89918	3.45943	4.85699	2.61353	3.78555	5.30743	3.24184	6.07874	8.98271	2.14078	4.26003	4.09001	3.94298	3.74953	6.46809	6.79766	2.99639	5.40224	4.38819	4.95	8.2031	3.96993	2.76553	6.97108	4.94486	5.87406	4.91073	2.21723	5.20203	4.28983	5.27761	1.60407	1.9855	3.22651	3.98094	4.50526	1.45418	2.79909	4.05224	5.09887	3.78764	3.83693
85	B2RUY7	VWC2L	B2RUY7_85	CDQPECPKIHPKCTKV	4.42761	4.62761	3.14241	4.39712	2.8679	4.85997	3.56071	3.48671	5.32121	3.7366	6.91433	8.76434	1.8679	4.31687	4.15704	4.04002	3.96993	6.19771	6.9782	3.36317	5.74228	4.45812	5.0045	7.54055	3.71589	3	6.91061	5.20867	6.00585	5.00675	2.21101	5.11977	4.6017	4.93782	1.63691	1.848	3.39917	4.02591	4.60407	1.67356	3.12763	4.68145	5.13873	3.76235	4.03386
86	B2RUY7	VWC2L	B2RUY7_86	DQPECPKIHPKCTKVE	4.82324	4.31542	1.774	4.10518	1.1375	5.13873	1.1635	1.65076	4.69544	2.14078	6.0354	7.8967	1.19535	4.08321	3.90689	3.77083	4.28096	5.42122	6.9154	2.36457	4.9279	4.1914	4.77821	5.30816	3.35191	2.65764	7.83441	6.8947	4.61353	5.24831	2.1635	5.42526	3.74953	4.88069	1.41143	1.31615	2.73552	4.94673	4.48285	1.41143	1.94111	4.16672	3.849	3.47379	3.52982
87	B2RUY7	VWC2L	B2RUY7_87	QPECPKIHPKCTKVEH	4.53605	4.34127	1.60881	3.57168	1.48543	4.8495	0.970854	1.31034	4.27426	1.41143	5.30889	6.5744	1.14405	4.03562	3.44095	3.99367	5.46041	5.80374	7.08311	2.70929	5.06652	4.21101	4.98687	7.22718	3.56682	2.5509	7.34607	5.80271	4.15381	4.83086	1.96347	5.03254	3.79494	4.68482	1.56071	1.51602	2.49825	4.76394	4.1102	1.10434	1.93734	4.07125	4.04614	3.73877	3.76871
88	B2RUY7	VWC2L	B2RUY7_88	PECPKIHPKCTKVEHN	4.36387	4.16912	1.58015	4.22728	1.58496	5.28651	1.91839	2.24793	4.69766	2.83794	7.13556	9.16269	1.29866	4.08066	3.67469	3.72356	4.3067	5.70819	7.49458	2.99095	5.3844	4.26679	4.99729	7.59962	3.59216	2.5656	6.82235	5.12184	5.853	6.30561	2.12102	6.20026	4.61883	8.80336	1.52607	1.95233	3.17951	4.60644	4.90014	1.26303	2.17951	3.99095	4.35544	3.56438	3.97728
89	B2RUY7	VWC2L	B2RUY7_89	ECPKIHPKCTKVEHNG	4.60881	4.30743	1.45418	4.01703	1.1375	4.83137	1.40599	1.46989	5.26679	3.10098	8.08002	9.53329	1.46467	4.18269	3.85	3.79597	4.28614	5.79025	7.35218	2.62761	5.76235	4.23036	5.4002	7.9943	3.77716	2.69377	6.97499	5.47703	6.06609	6.19948	2.23879	5.94275	5.10727	8.35716	2.0072	1.54102	3.03386	4.98914	4.95327	1.43296	1.95233	3.84599	3.904	3.75702	3.91265
90	B2RUY7	VWC2L	B2RUY7_90	CPKIHPKCTKVEHNGC	4.99729	4.40395	2.0036	3.94298	1.20163	6.09677	1.53605	0.9855	5.68342	1.63691	5.97613	6.24926	1.37295	4.14812	3.72465	4.28688	4.55949	5.47184	6.69738	2.73335	5.37573	4.31034	5.6985	8.64274	3.85997	2.50589	6.15765	4.95466	4.33771	5.15704	2.10098	4.86344	3.74201	7.02802	1.18903	1.37295	2.79286	4.25927	4.33771	0.941106	2.10769	4.05485	4.35262	3.45154	4.10434
91	B2RUY7	VWC2L	B2RUY7_91	PKIHPKCTKVEHNGCC	5.28244	5.5598	2.8339	4.29057	1.26303	6.13381	1.22033	1.18269	5.83592	1.85997	5.44593	4.95838	1.17632	4.30232	3.69933	5.22766	3.90014	5.56468	6.77676	2.70044	5.74066	4.55888	6.36089	10.5236	3.9782	2.82375	5.55949	4.33271	3.76235	4.54102	1.76553	4.94486	4.23496	5.17033	1.17632	1.39506	3.00899	4.1127	4.74255	1.07039	1.80735	4.03562	4.25248	4.68594	4.54844
92	B2RUY7	VWC2L	B2RUY7_92	KIHPKCTKVEHNGCCP	5.58436	4.70764	1.45418	4.60348	2.07039	6.0798	1.12433	1.82375	5.56468	1.66903	5.76553	5.57077	1.30451	4.42962	3.82375	4.88509	4.60526	5.79675	6.76885	3.07553	4.80993	4.41886	7.78731	10.1143	4.17313	2.39506	5.48285	4.19298	3.95791	9.81373	1.90689	5.05094	4.47444	5.48285	1.3505	1.41143	2.82579	3.72356	7.24603	1.13093	1.9782	4.23649	5.26716	4.74846	3.95791
93	B2RUY7	VWC2L	B2RUY7_93	IHPKCTKVEHNGCCPE	5.99639	5.02591	1.50589	4.82731	0.678072	5.90521	0.731183	0.748461	4.40327	1.37295	4.32697	2.12102	0.895303	4.3512	3.36177	3.99729	3.75168	3.62761	5.27612	1.75702	4.81506	4.25927	4.91409	4.31832	2.95977	2.0635	5.40735	4.11936	3.67356	4.09255	1.64155	5.79935	4.17073	5.34127	1.26303	1.33342	2.66676	3.75809	5.23688	1.02857	1.57046	3.72683	4.07895	3.39094	3.35473
94	B2RUY7	VWC2L	B2RUY7_94	HPKCTKVEHNGCCPEC	7.20026	4.95606	2.09085	6.0009	1.848	6.49697	1.02857	0.613532	5.5245	1.23266	6.52779	3.0635	1.1177	5.72274	4.09085	5.71946	5.91672	4.14241	6.14731	1.848	6.3302	4.73715	6.26997	4.5552	3.51349	2.43563	6.59291	4.91552	4.29131	4.74631	1.70487	6.92351	5.91839	5.9222	1.15056	1.22651	2.98003	4.48091	6.12039	1.16992	1.95977	4.62644	4.96855	3.53854	4.25323
95	B2RUY7	VWC2L	B2RUY7_95	PKCTKVEHNGCCPECK	6.56224	5.02813	2.9241	5.79416	1.76553	6.29076	0.925999	1.83592	5.0691	1.82375	5.14568	4.9528	1.32769	4.337	3.65191	4.48929	5.15745	5.74631	6.68664	2.81762	5.45418	4.89869	6.98162	8.90442	3.91073	3	7.27305	5.32012	5.01881	6.19042	1.94486	5.7046	5.00045	9.35749	1.37295	1.52105	3.04089	4.33271	5.1206	1.41684	1.73985	5.36842	5.27687	3.51728	4.39506
96	B2RUY7	VWC2L	B2RUY7_96	KCTKVEHNGCCPECKE	7.06199	5.24945	4.84348	5.85425	2.8679	6.77505	3.05832	1.61353	6.01792	1.69599	5.07553	2.1375	1.43829	6.16007	4.60585	5.64847	4.99458	3.96901	6.11541	1.82782	4.76818	4.47249	5.94345	4.43829	3.26003	3.67469	7.91546	4.99458	5.7126	5.50335	1.89142	6.2604	5.13299	6.87517	1.22033	1.55582	3.40327	4.53107	5.80349	1.15056	1.91073	4.73173	3.97636	3.38405	3.74093
97	B2RUY7	VWC2L	B2RUY7_97	CTKVEHNGCCPECKEV	6.60259	5.04527	3.69153	5.46793	1.53605	6.09128	1.48027	1	4.4019	1.36177	4.73173	2.18587	1	5.03738	3.70819	4.78764	4.90111	4.45878	7.04516	2.07382	6.1916	4.72901	6.17293	4.90159	3.42895	2.69153	7.1811	4.12598	4.37921	4.9279	1.81147	6.54767	4.34696	5.374	1.15056	1.22033	2.97085	4.13586	4.69153	1.04963	1.7866	4.9855	4.52482	3.50843	4.49442
98	B2RUY7	VWC2L	B2RUY7_98	TKVEHNGCCPECKEVK	6.89069	5.34802	3.79805	6.25191	1.53605	6.26078	1.15704	1.25096	5.7126	1.15056	4.76713	2.7845	1.24489	4.49889	4.02591	4.72955	4.43896	6.47249	5.8748	5.56255	4.46271	4.92505	6.07746	5.08321	3.42358	4.00988	9.15773	7.35808	5.18982	7.74234	2.1177	5.40395	4.72465	7.5941	1.43829	1.44361	2.78031	4.93074	6.2485	1.47508	1.83188	5.01525	4.63807	2.9855	3.83996
99	B2RUY7	VWC2L	B2RUY7_99	KVEHNGCCPECKEVKN	6.88935	5.44526	4.01792	6.09001	1.96347	6.61235	1.44361	0.83996	5.14568	1.67807	4.84549	4.12846	1.21412	10.316	4.68145	4.12433	5.8999	8.68902	6.45286	8.60437	5.14608	4.68482	7.57153	5.96	3.49313	3.46205	9.00203	6.34979	4.61235	8.01458	2.14731	5.00585	4.0009	7.54867	1.20163	1.26303	2.64386	4.84197	5.5245	1.41143	1.79909	4.41414	3.68706	3.07039	4.02326
	ENST00000222462:493		ENST00000222462:493	AGNMTECSCDTTLQNG	5.51412	4.89288	1.24489	5.30524	1.43296	6.31759	0.641546	1.23266	3.92884	1.66448	4.31325	2.15704	0.941106	4.12681	4.11353	4.83895	6.68131	5.22265	7.54179	1.97453	6.47638	9.79688	5.9905	5.07296	4.28983	2.46205	5.37678	6.82807	5.86962	6.55336	1.91456	5.3194	5.80761	7.44774	1.09761	1.35614	4.83441	4.94205	9.36838	1.50589	1.74846	5.88923	5.99955	4.22497	4.80684
	ENST00000222462:493		ENST00000222462:493	CDTTLQNGGSASEGWH	7.41134	5.32157	1.04264	5.17353	1.48543	7.6858	0.790772	1.852	6.26791	1.28688	5.65363	3.87774	1.08406	4.26454	3.61117	4.05832	4.59694	4.39849	5.39541	2.07039	5.67073	4.6893	4.55949	4.38336	3.49057	2.61353	5.31759	5.02857	4.10434	4.24413	1.90304	4.92505	3.94298	6.09297	1.18269	1.37295	2.61824	3.84398	4.68762	1.31615	1.7137	4.66107	5.37539	4.12763	3.49313
	ENST00000222462:493		ENST00000222462:493	CSAGNMTECSCDTTLQ	5.15015	4.53419	1.10434	3.74416	0.584962	6.15462	0.411426	0.871844	4.21412	1.04264	5.17871	2.30451	0.879706	4.02148	3.29425	4.2426	4.06178	4.08321	6.88838	1.75702	5.94626	4.78241	5.32589	5.00988	3.90497	2.02148	5.05007	3.81762	3.73444	4.79338	2.19849	5.20203	3.89724	4.3505	1.07039	1.32769	3.0268	3.78136	4.63285	1.10434	1.80323	5.15745	4.63052	3.11936	4.01346
	ENST00000222462:493		ENST00000222462:493	CSCDTTLQNGGSASEG	6.74712	5.17353	2.95606	6.10182	1.07039	6.95861	1.8679	3.93546	6.03738	1.61353	5.88753	6.82845	1.62293	6.61309	5.16952	6.2386	4.55827	5.37226	6.80349	1.85599	7.23611	5.39849	6.05485	5.19061	4.08916	2.33628	5.33271	6.50287	4.91073	5.07468	1.69153	6.51049	5.89651	8.58523	1.26303	1.32193	2.51854	3.88362	5.45779	1.09761	1.82782	5.6565	4.90785	3.86493	4.76553
	ENST00000222462:493		ENST00000222462:493	DTTLQNGGSASEGWHW	5.59246	4.41684	0.815575	3.69153	0.584962	4.29792	0.464668	1.41143	4.41143	0.903038	4.57833	2.98185	1.07724	4.20085	3.41143	3.70598	3.57531	4.96394	6.2151	1.87971	6.04439	8.11998	4.04352	4.39917	3.16511	2.14405	5.0321	6.87787	4.01703	3.99095	1.66448	4.88606	3.49057	5.48349	1.09761	1.38957	2.30159	3.60881	3.88655	1.09085	1.58015	4.95652	5.20945	3.89627	3.94953
	ENST00000222462:493		ENST00000222462:493	ECSCDTTLQNGGSASE	6.02059	4.41007	1.71809	5.12474	0.925999	6.37121	0.956057	3.49442	5.03254	1.20789	4.93829	6.81263	0.948601	5.67553	4.1643	5.02148	3.9542	5.69181	6.13689	1.84398	6.478	5.43095	6.08023	5.45681	4.27426	2.24489	5.49729	6.94193	4.93876	4.56864	1.65992	5.80374	6.29572	9.12177	1.22651	1.17632	2.50843	4.05485	5.04527	1.12433	1.65076	5.79857	4.51096	3.75489	4.45878
	ENST00000222462:493		ENST00000222462:493	GNMTECSCDTTLQNGG	4.95373	4.46728	1.54102	4.03914	1	6.35297	0.748461	1.07724	4.11187	1.33914	5.52419	2.58976	0.978196	4.33628	4.04963	4.23113	3.94953	3.81147	7.27715	2.01436	6.19515	7.00574	5.68173	5.25323	4.0365	2.26604	5.04177	4.87971	5.59455	4.19535	1.79077	5.12391	5.04527	6.07146	1.11103	1.18903	3.61353	4.02945	7.19771	1.07039	1.69153	5.74335	4.46923	3.8339	4.56377
	ENST00000222462:493		ENST00000222462:493	LQNGGSASEGWHWGGL	6.15462	4.43229	1.20163	3.87873	1.07039	4.69655	0.815575	1.70044	4.67129	1.20789	4.30378	3.21878	0.903038	5.11312	3.57773	4.39025	3.60881	4.58376	5.75889	2.36457	4.93452	4.34483	4.76235	4.57954	3.47897	2.27202	5.07039	4.47768	3.70155	4.73118	1.51096	4.71644	3.75061	5.87652	1.22033	1.37295	2.49057	3.89239	4.04527	1.16992	1.51602	3.78555	4.0505	4.20555	4.3067
	ENST00000222462:493		ENST00000222462:493	MTECSCDTTLQNGGSA	4.84599	5.51412	0.925999	3.76871	0.485427	6.06286	0.799087	2.60407	4.57894	1.62293	4.78241	2.29572	1.05658	4.14812	3.49313	4.03826	11.1404	4.81609	6.76607	1.73552	5.94837	5.35262	6.56468	5.38853	4.23802	2.24184	6.2804	4.54164	4.72955	6.53947	1.848	6.15015	6.2926	7.94685	1.05658	1.36177	2.68257	4.02857	6.93345	1.15704	1.76129	5.56438	4.77083	3.92029	4.24336
	ENST00000222462:493		ENST00000222462:493	NGGSASEGWHWGGLLR	3.85499	3.53356	0.765535	2.8953	0.847997	3.07724	0.790772	1.11103	3.54967	1.17632	3.82273	2.18903	1.21412	4.07724	3.50716	3.69711	3.01614	3.72356	4.56194	2.09424	3.59216	3.93074	3.71149	3.7126	2.96532	2.27501	4.58496	3.3978	3.41414	3.54844	1.62761	3.75382	3.01078	3.67243	1.04963	1.38957	2.12763	3.36597	3.29719	0.963474	1.76129	3.23266	3.64616	2.91839	3.32481
	ENST00000222462:493		ENST00000222462:493	NMTECSCDTTLQNGGS	5.32769	4.37226	1.28096	3.95047	1.1375	5.48929	0.505891	2.18587	4.1819	1.58015	4.98732	2.43829	0.978196	4.30961	3.27053	4.42761	4.7252	5.34979	6.7447	1.99277	6.31488	5.71177	6.07916	5.30524	5.33307	2.22342	7.05507	4.18982	6.15826	4.94953	2.6017	5.68706	4.43829	8.73884	1.09085	1.36177	3.0993	4.05398	7.30497	1.05658	1.69153	8.122	7.1979	4.64674	4.72792
	ENST00000222462:493		ENST00000222462:493	QNGGSASEGWHWGGLL	4.79857	3.78241	1.0635	3.07211	0.678072	3.40871	0.687061	0.910733	3.91552	1.11103	3.72137	2.12763	0.782409	4.65421	3.36597	4.17313	3.26303	3.70819	4.75702	2.17313	4.40463	4.0009	3.87676	3.74846	3.04439	1.93357	4.74739	3.74631	3.37712	3.81865	1.59932	3.99639	3.50208	4.18666	1.02857	1.3505	2.12102	3.80012	3.67694	1.16992	1.68706	3.60881	3.67582	3.27352	3.57773
	ENST00000222462:493		ENST00000222462:493	SAGNMTECSCDTTLQN	5.30998	4.73823	1.02857	5.64703	1.1375	8.15649	0.823749	9.14323	4.33342	0.895303	4.82528	2.12102	0.871844	3.79286	6.35279	4.69711	3.49185	3.80012	6.90352	1.75702	6.76818	4.88996	4.73877	4.3067	3.3978	2.07382	4.75542	3.95606	4.47444	6.3127	1.95606	6.88862	3.65306	7.02148	1.1375	1.1635	2.61117	4.80787	6.11936	1.02857	1.73552	4.55152	4.28392	2.74846	3.6837
	ENST00000222462:493		ENST00000222462:493	SCDTTLQNGGSASEGW	7.81858	4.852	1.02857	4.75382	1.07039	5.97911	0.933573	2.02503	5.73796	1.19535	4.70432	5.31723	0.918386	4.79753	3.53356	4.55336	4.72137	5.63314	6.56621	1.85997	7.04407	5.09001	5.30159	4.69209	4.07211	2.37573	5.50398	5.47249	4.50843	4.67976	2.0036	6.29572	5.67186	7.84386	1.3505	1.43829	2.488	4.40871	5.58826	1.16992	1.58976	5.66278	5.26416	4.13422	4.58316
	ENST00000222462:493		ENST00000222462:493	SCSAGNMTECSCDTTL	4.69432	4.80529	0.85599	3.60407	0.847997	6.30214	0.485427	0.871844	3.66334	1.08406	5.22612	2.22959	1.1375	3.8846	3.29425	4.0268	3.60999	3.98732	6.7939	1.848	5.06523	4.67412	4.87184	4.85798	4.05224	2.1177	5.22497	3.58976	3.77716	5.36457	2.15056	4.9814	3.67469	4.2555	1.09761	1.43296	2.59932	3.7939	5.25512	1.02148	1.7137	4.72846	4.04002	2.77821	4.0063
	ENST00000222462:493		ENST00000222462:493	TECSCDTTLQNGGSAS	6.13072	4.7301	1.34483	4.42089	0.925999	5.42358	1.08406	4.57289	4.57107	1.16992	6.23228	2.16992	0.910733	7.08926	3.91169	5.62673	5.12887	5.22033	6.82107	1.96717	6.58886	5.90111	6.54102	7.68166	4.27352	2.39232	6.25077	6.55674	5.37643	8.20031	1.88753	6.44228	5.33056	8.60981	1.08406	1.29866	2.51854	4.23266	5.08704	1.09085	1.65535	5.66363	4.66789	4.20085	4.89918
	ENST00000222462:493		ENST00000222462:493	TLQNGGSASEGWHWGG	6.76461	5.37712	1.04264	4.45418	0.765535	8.29774	0.555816	1.18269	4.70266	1.43829	4.42895	3.65076	0.992768	4.80064	3.56316	4.22959	4.66789	4.68145	6.54551	2.25096	5.6476	4.60466	5.49217	4.86938	3.46467	2.27202	5.31143	5.29939	3.8268	5.39506	1.65992	5.54874	4.42492	7.3361	1.20789	1.26903	2.72901	3.88362	4.74201	1.09085	1.63691	4.56864	4.78712	4.18824	3.9364
	ENST00000222462:493		ENST00000222462:493	TTLQNGGSASEGWHWG	6.84423	4.19061	1.07039	3.96532	0.584962	4.46467	0.765535	1.09085	4.56133	1.1375	3.84097	3.47249	0.790772	4.29131	3.36877	3.91743	4.04876	4.53605	5.73823	2.17313	5.49249	4.52419	5.15906	4.49633	3.27501	2.0321	5.07168	6.44162	3.71918	4.19928	1.8679	4.81147	3.92029	6.42945	1.20789	1.3505	2.47249	3.52482	4.10434	1.20163	1.58496	4.05485	4.63691	4.24641	3.80219
	ENST00000230859:1584		ENST00000230859:1584	ALWMQIWETSQGVGRG	4.89579	4.52544	2.60881	4.02768	1.58496	4.65878	1.94111	1.76129	5.41583	2.15381	5.55336	3.05311	1.75702	5.01257	6.00787	5.39609	5.45943	5.40769	6.80529	3.70929	5.96255	4.75007	5.63401	7.58924	4.07895	2.51349	5.44626	5.56986	4.32048	6.07082	2.03562	5.98709	4.69933	5.62732	1.34483	1.74416	3.7866	7.59999	6.42156	1.23879	1.98914	6.24755	6.37521	6.12969	6.02901
	ENST00000230859:1584		ENST00000230859:1584	ANALWMQIWETSQGVG	6.96382	5.03826	2.70487	4.89821	0.765535	3.79494	0.83996	1.09761	4.42492	1.32193	6.27836	2.81762	1.3505	4.93026	6.38267	4.72574	4.71809	5.40327	6.79948	2.07382	6.42727	5.0751	5.96255	5.55305	3.61117	2.4957	6.00315	6.50605	4.74201	5.66107	1.76129	6.19495	6.20183	6.22477	1.31615	1.61824	3.90497	9.11067	6.0691	1.08406	2.21101	6.66945	7.18706	4.82018	5.02148
	ENST00000230859:1584		ENST00000230859:1584	AWIQPEQKGPANALWM	8.72035	8.84699	7.95826	8.94682	2.60881	7.3156	2.65992	1.76553	8.61666	3.0635	11.4095	5.66078	5.90014	7.3692	7.6252	8.03249	8.94743	9.86692	14.1635	9.69248	12.914	8.3015	11.3913	10.1244	9.85162	4.09085	8.64663	7.73268	8.8649	11.1577	3.08066	8.8947	7.52966	8.89427	2.13093	1.7137	8.59928	8.17158	8.40994	5.4353	2.27202	7.86059	7.32301	9.43018	8.80303
	ENST00000230859:1584		ENST00000230859:1584	DPRVAWIQPEQKGPAN	7.67122	6.87873	5.70293	7.71651	1.37851	6.72069	1.82375	1.1177	8.16481	2.66676	10.6638	4.85898	2.7137	6.13832	5.14853	6.86047	12.404	7.47265	13.5918	3.12433	12.6868	7.30697	10.4073	9.06229	8.57459	3.53107	9.34536	7.14486	8.28577	10.9981	2.32769	8.5667	5.72383	8.09534	1.50589	1.66448	4.43896	8.11868	8.15639	3.86295	2.04963	8.5472	8.13791	8.19061	7.895
	ENST00000230859:1584		ENST00000230859:1584	EQKGPANALWMQIWET	5.6605	5.21839	3.08236	6.40344	0.584962	4.10685	1.25096	0.594549	5.7271	1.28096	8.39789	3.68706	0.895303	6.14405	5.15218	6.09255	6.41481	5.11686	7.89221	2.16027	8.61055	4.95513	7.02746	5.82349	4.37365	2.81147	6.6522	4.82222	7.81647	7.083	6.65864	8.50609	4.29792	5.96417	1.26903	1.49057	2.47768	5.21335	6.25946	1.15704	2.03562	8.10261	8.15623	6.53154	5.25323
	ENST00000230859:1584		ENST00000230859:1584	GPANALWMQIWETSQG	7.34394	4.67525	1.82375	5.43496	0.925999	4.42694	1.1375	1.23879	6.19239	1.24489	5.5245	2.73985	1.09085	4.57652	4.50398	5.71754	6.15826	4.88655	7.3587	2.05311	7.02735	5.53107	5.35544	4.89724	3.7366	2.59694	5.47962	4.7845	5.42928	5.63256	1.95233	5.36527	4.04614	4.95745	1.1375	1.42761	2.63923	7.22882	6.59111	1.23879	1.85997	6.11666	6.52482	4.73769	4.53543
	ENST00000230859:1584		ENST00000230859:1584	IQPEQKGPANALWMQI	8.09408	7.88728	8.10559	7.76454	1.53605	6.89154	1.32769	0.713696	7.99039	1.58015	11.0817	3.8885	1.92979	6.29701	6.76394	7.16882	7.95198	7.69565	14.5969	3.32048	12.7242	8.04576	11.2252	10.196	10.2384	2.46728	7.9542	7.53862	8.57894	11.092	6.59216	9.79447	4.82579	7.71576	1.74846	1.46989	3.46467	7.20565	7.98282	4.10098	1.90689	6.74994	5.60496	8.77475	8.03793
	ENST00000230859:1584		ENST00000230859:1584	KGPANALWMQIWETSQ	5.74712	4.65821	1.79077	5.26529	0.925999	4.24413	0.823749	0.748461	5.64904	1.79494	7.21004	2.75275	1.09085	5.87603	4.65592	5.15623	3.87774	4.9982	7.92831	2.1635	6.34926	6.12391	5.08704	5.13791	3.854	2.55336	5.29315	4.69599	6.28077	6.85212	1.9855	4.99774	3.89239	5.852	1.21412	1.52607	2.72465	5.92172	6.8296	1.21412	1.86394	8.16922	8.96093	6.43229	4.09085
	ENST00000230859:1584		ENST00000230859:1584	LWMQIWETSQGVGRGG	6.26754	8.94465	4.15785	6.19417	3.32193	7.33619	2.20163	2.8953	6.96659	8.27659	7.13268	4.34483	1.83592	6.45631	7.83175	8.35597	6.26997	6.20203	7.27687	5.40565	6.27538	4.89627	6.35562	6.11061	4.5741	3.49185	7.75462	6.33575	6.92327	6.61162	6.1469	7.61758	6.11998	6.69181	1.65076	1.95233	7.31669	7.9802	7.24527	1.73985	2.10098	6.26397	5.84875	5.5741	4.6792
	ENST00000230859:1584		ENST00000230859:1584	MDPRVAWIQPEQKGPA	7.81115	6.0027	2.72901	6.6359	1	4.79753	1.09761	1.0635	6.91564	3.24184	9.66912	4.26379	2.41143	5.81506	6.1819	6.31452	8.58485	7.0072	10.5713	2.51602	12.5153	5.64904	8.28086	7.75014	6.28873	2.74201	7.35676	6.17353	5.44593	8.73596	2.01792	10.1894	4.76818	5.80478	1.30451	1.42223	4.57894	7.73268	7.43104	2.37016	1.73118	7.21111	6.42777	6.29149	5.80838
	ENST00000230859:1584		ENST00000230859:1584	NALWMQIWETSQGVGR	4.57289	4.31832	1.51602	3.69599	1	3.92505	0.83996	1.45418	4.61235	1.3505	4.47444	2.84197	0.948601	4.32337	4.17871	5.24336	4.54967	4.8495	5.94181	2.28096	5.32553	4.58195	4.62761	4.52982	3.67807	2.48027	5.48543	5.00764	4.32337	6.55121	2.08066	5.65621	4.15543	5.01391	1.25701	1.52607	3.03914	7.03529	4.95931	1.45418	1.85997	5.09297	4.46858	3.79597	4.1177
	ENST00000230859:1584		ENST00000230859:1584	PANALWMQIWETSQGV	5.81967	4.45286	1.23879	5.46565	1.26303	5.41616	0.739848	4.3512	5.14364	1.40599	4.58135	2.42761	1.41684	4.63981	4.6017	4.28318	5.0054	5.44062	8.5281	3.12267	5.81224	4.9486	6.12164	6.00697	3.7137	2.76977	5.03914	5.8089	4.91313	7.52066	2.34767	7.17353	5.26679	5.04045	1.0635	1.45943	2.9542	7.11228	5.84423	1.28096	1.86394	5.92148	5.14771	4.45286	4.14812
	ENST00000230859:1584		ENST00000230859:1584	PEQKGPANALWMQIWE	5.49602	6.14221	3.4957	7.42198	0.847997	6.05485	1.88362	1	6.39951	1.82782	8.51798	4.88362	1.38405	6.66832	4.71809	5.77426	7.22062	5.66732	12.634	3.22805	12.0881	4.91409	8.54643	10.0247	7.37921	3.62293	6.41464	5.39506	7.24355	7.18844	2.38681	8.64544	6.13545	6.60259	1.11103	1.52105	4.90689	5.6985	6.56026	1.67356	1.848	7.41709	7.01313	6.82642	5.26604
	ENST00000230859:1584		ENST00000230859:1584	PRVAWIQPEQKGPANA	6.98322	7.14109	4.34554	8.94641	3.90689	5.71672	3.78031	3.41143	6.75756	3.36036	9.14593	7.13996	3.75596	5.84599	5.21684	8.90111	6.3466	6.83706	13.0149	5.12928	12.1063	5.76075	8.66231	8.74967	7.08545	3.13258	8.91824	7.54164	8.27687	10.5366	2.6017	8.0068	8.29834	8.75077	1.60881	1.9855	7.02713	7.79058	8.56579	4.55397	3.20633	6.95047	6.0045	12.4891	12.131
	ENST00000230859:1584		ENST00000230859:1584	QKGPANALWMQIWETS	5.48446	5.30488	3.05485	7.03254	0.925999	4.47638	0.887525	0.85599	5.97751	1.21412	8.2546	3.5097	1.0072	6.00383	4.21956	5.44361	6.70556	4.17153	7.82528	2.23266	5.32481	4.7366	5.61058	5.77479	4.32337	2.58496	6.08449	4.47314	7.00282	6.96717	2.0036	6.12019	3.68482	5.74335	1.17632	1.29866	2.42223	4.31759	5.25172	1.20163	2.12763	7.66888	7.71781	7.89051	4.63343
	ENST00000230859:1584		ENST00000230859:1584	QPEQKGPANALWMQIW	6.41464	5.49153	3.63807	8.16988	1.07039	4.95699	1.10434	0.650765	5.45713	0.992768	9.38163	3.37295	0.978196	5.2604	4.851	4.42626	12.4157	8.23084	15.0851	3.22342	12.7354	8.60578	10.7259	10.655	11.0961	2.20477	7.44012	7.17503	7.56735	10.0165	1.81967	7.85275	3.85599	6.41971	1.21412	1.54597	2.82375	6.12825	7.20085	4.24184	1.774	5.03518	4.88801	8.50954	8.38089
	ENST00000230859:1584		ENST00000230859:1584	RVAWIQPEQKGPANAL	10.9166	6.96993	4.81352	7.2076	4.52356	6.95245	4.40599	2.86592	7.71411	4.54411	10.6087	7.57781	4.15056	5.78241	5.72247	6.44609	6.90521	6.95977	12.8842	4.92077	12.3362	9.93737	9.7374	10.2578	8.01134	3.50716	8.83115	7.52943	8.07436	10.7094	2.6017	7.7961	7.57947	7.61265	5.87946	2.23266	5.6946	7.24155	7.78084	4.4957	3.09592	6.17592	6.64039	9.75097	8.32314
	ENST00000230859:1584		ENST00000230859:1584	VAWIQPEQKGPANALW	7.96596	7.54944	6.09233	7.65943	1.53605	5.56285	1.19535	0.773996	7.6427	1.59455	10.8434	4.56377	3.20163	5.94369	6.2466	7.26857	7.4165	8.42299	14.068	3.58256	12.7824	8.07911	10.8349	9.53317	9.42124	2.94111	8.16395	7.35147	8.47488	10.695	2.34483	8.96064	6.42341	8.01452	1.64155	1.62761	5.67694	8.23587	7.84273	5.0781	1.99277	7.67849	6.93003	8.67108	8.38059
	ENST00000230859:1584		ENST00000230859:1584	WIQPEQKGPANALWMQ	8.49458	9.42343	7.72758	13.3915	3.07039	7.92255	4.94111	1.46467	9.81453	3.77505	11.6528	5.43296	5.05355	7.97917	8.54955	8.6931	9.48681	9.0604	14.5469	5.51759	12.9071	8.39008	11.5422	10.4477	10.2887	3.79597	8.40067	7.91576	9.01033	11.1029	3.26153	9.21582	7.13781	8.4731	2.28392	1.46989	8.07398	8.18646	8.47017	5.20828	2.29278	7.81833	7.46001	9.94759	8.84953
	ENST00000230859:1584		ENST00000230859:1584	WMQIWETSQGVGRGGV	5.92029	6.39592	2.90111	5.07724	1.76553	6.32553	2.69599	1.79494	7.60777	4.12763	6.41836	3.94486	1.41684	7.83548	6.80271	6.13217	5.86839	6.20379	8.12516	5.0237	6.0332	5.24146	7.06953	6.3293	4.56986	3.51349	11.7783	6.45434	6.48752	6.69794	2.3978	7.2266	5.58767	7.13484	1.47508	1.94486	4.18666	7.77689	7.68972	1.73985	2.50589	6.32103	6.04527	5.12681	4.89288
	ENST00000269305:444		ENST00000269305:444	AKSVTCTYSPALNKMF	5.24222	5.03122	3.60051	5.00988	3.58496	3.74846	2.05658	2.44361	5.29315	3.5097	7.74187	4.87332	1.83996	5.81404	3.9644	4.87873	4.12846	7.03188	6.82998	3.30597	6.4441	4.67864	5.25323	4.78973	4.17473	3.22342	7.09982	5.08789	4.89288	7.26707	2.81762	5.24869	4.73769	6.08619	1.80735	1.848	3.63227	4.35685	7.67037	1.63691	2.79909	5.12391	6.27128	4.57954	6.09276
	ENST00000269305:444		ENST00000269305:444	AKTCPVQLWVDHTPAR	4.06178	4.66164	0.978196	3.39094	0.765535	3.43962	0.344828	0.83996	3.61471	1.09761	4.19771	3.10769	1.13093	5.38853	3.5373	3.70377	3.08406	3.93074	6.04243	2.28096	4.22265	4.35685	8.24688	5.20281	3.488	2.15056	5.84172	4.29719	3.73444	8.43713	2.13093	5.46891	3.41549	4.0781	1.26303	1.42223	2.86196	3.48543	5.23879	1.1375	1.83592	3.74201	3.61589	3.97545	5.83188
	ENST00000269305:444		ENST00000269305:444	ALNKMFCQLAKTCPVQ	4.13011	4.18507	2.89918	4.15947	2.51096	3.96532	2.75916	2.75275	4.8515	2.91073	7.20692	5.52669	1.59455	4.32337	4.13914	5.18785	3.98914	5.97751	7.02303	3.84097	5.99594	5.13545	9.65578	7.56666	3.5435	2.7137	6.06652	4.51665	5.749	5.81992	2.40599	6.98197	7.83181	5.54195	1.62761	1.77821	3.69377	7.3466	4.7241	2.09085	3.1177	4.48671	5.24413	4.08576	3.80323
	ENST00000269305:444		ENST00000269305:444	CPVQLWVDHTPARHPR	4.25096	4.11853	1.80735	3.18428	2.1375	4.19061	1.19535	1.37295	4.1177	1.26903	4.84599	2.8953	1.54102	4.88899	4.18428	4.16108	3.22959	4.23649	5.42928	3.50462	4.20006	4.22419	6.96821	5.53107	3.19535	2.14731	5.09887	3.80116	3.78869	6.55136	2.03914	4.49633	3.52105	3.99186	1.41684	1.4957	2.50335	3.50843	3.88166	1.33914	1.82375	3.74953	3.70708	4.07125	7.6494
	ENST00000269305:444		ENST00000269305:444	CQLAKTCPVQLWVDHT	4.04002	3.9782	0.650765	3.38681	0.485427	3.14893	0.823749	0.739848	4.88655	1.12433	3.70487	2.09424	0.85599	3.76129	3.30451	3.32193	2.96532	3.89239	4.62585	2.01436	3.82985	4.26003	8.03155	4.10014	3.06178	1.97085	4.64616	3.48156	3.57894	3.74846	1.54597	4.97774	3.84298	4.08406	1.07724	1.33914	2.23879	3.59216	3.72028	0.941106	1.86394	3.55213	3.47897	5.19928	6.45039
	ENST00000269305:444		ENST00000269305:444	CTYSPALNKMFCQLAK	5.47444	5.33092	4.9472	5.8525	4.70044	4.91361	4.86196	4.76977	5.22882	4.63807	5.5345	4.86987	4.28983	5.16912	5.0343	4.75862	4.62469	6.62877	6.86468	5.06393	6.3665	4.7666	5.81813	5.15664	4.01078	4.74524	8.12024	5.98413	5.42391	6.05355	3.32769	5.47021	4.66391	6.58782	2.38128	2.88166	4.29131	4.41346	6.0376	2.80941	4.57228	5.41109	6.35067	4.92837	4.37643
	ENST00000269305:444		ENST00000269305:444	FCQLAKTCPVQLWVDH	3.64386	3.51475	0.765535	2.96717	0.485427	2.91073	0.443607	0.632268	3.16511	0.632268	3.43563	1.83188	1.02857	3.62059	3.04963	3.3505	2.88947	3.44626	4.20867	1.98914	3.36177	3.99005	7.41802	3.53356	3.0635	1.90304	4.45483	3.36737	3.36597	3.61589	1.87971	4.34056	2.93734	3.6792	1.08406	1.35614	2.21412	3.38819	3.28392	1.09085	1.60881	3.18587	3.0635	2.95791	6.78934
	ENST00000269305:444		ENST00000269305:444	GTAKSVTCTYSPALNK	5.69237	4.48929	3.42761	4.56803	3.32193	4.04963	3.9486	2.37295	8.32139	2.7845	4.82477	4.87971	2.37295	6.66078	3.65878	4.87135	4.1035	6.33896	6.02569	2.86987	5.70099	4.47638	4.39917	5.34873	3.37851	2.87971	7.87492	5.79779	4.73118	6.00607	2.75489	4.92837	4.34696	5.87504	1.86394	2.05658	3.63575	4.38612	10.4318	1.7866	3.0993	4.09677	5.00899	3.79805	4.31759
	ENST00000269305:444		ENST00000269305:444	HSGTAKSVTCTYSPAL	4.0045	3.50589	0.773996	3.04789	1.32193	3.34625	0.871844	0.464668	3.48156	1.1177	3.47768	2.29866	0.970854	3.60999	3.17473	3.30305	3.22497	3.73985	4.32048	2.36457	3.83592	3.99186	3.56925	3.99277	2.93734	2.32769	5.25248	3.849	3.52231	4.32625	1.83188	3.83491	3.23266	4.02148	1.02857	1.52105	2.61117	3.46467	3.80323	1.17632	1.76553	3.17632	3.40599	2.86592	3.66903
	ENST00000269305:444		ENST00000269305:444	KMFCQLAKTCPVQLWV	3.87578	3.5373	1.29278	3.05832	1.07039	2.94111	0.545968	0.659925	3.29278	1.10434	3.58376	2.26903	1.0072	3.63227	3.12102	3.27053	3.17473	4.33985	4.91217	2.21101	3.65764	4.35473	4.05224	4.13504	3.10434	1.97085	4.75489	3.52482	3.39369	3.6241	1.87184	3.89045	2.93923	3.67129	1.1177	1.36737	2.22651	3.5008	3.59574	1	1.91839	3.49313	3.11437	2.74631	3.23113
	ENST00000269305:444		ENST00000269305:444	KSVTCTYSPALNKMFC	5.13955	4.46467	1.59932	5.50906	2.03562	3.55827	2.09085	1.44361	4.30597	1.65992	5.21723	3.53107	1.25096	4.72738	3.76553	4.16189	3.5373	6.29829	5.45088	2.86987	5.47573	4.33485	4.88166	4.47832	3.72574	2.51349	5.7866	4.17233	4.17473	5.36842	2.22033	4.32769	3.80839	4.90545	1.36737	1.80323	3.11603	3.84197	6.75689	1.66448	2.41143	4.0063	4.05745	3.58376	5.14486
	ENST00000269305:444		ENST00000269305:444	KTCPVQLWVDHTPARH	3.99005	4.32409	0.941106	3.15704	1	3.38681	0.887525	1.16992	3.63227	1.02148	3.80323	2.72247	1.04264	4.04264	3.36877	3.70155	3.23419	3.64616	4.63052	2.28392	3.5472	4.32265	7.7709	4.07382	3.37016	1.95977	4.92837	3.68145	3.56803	4.05485	1.7137	3.95606	3.13093	3.87283	1.09761	1.22651	2.17951	3.57652	3.66789	1.20789	2.04963	3.32769	3.27053	3.0197	4.04701
	ENST00000269305:444		ENST00000269305:444	LAKTCPVQLWVDHTPA	5.87135	3.89724	1.20163	4.07639	0.378512	3.24336	0.400538	0.594549	3.59216	1.42761	3.73769	4.10852	0.773996	3.91552	3.20945	3.37712	2.93168	3.77716	5.01391	2.02857	3.55213	4.28392	9.08791	3.98459	2.9982	1.90689	4.67751	3.50335	3.58616	4.97591	1.55582	4.74255	3.29572	4.00899	1.19535	1.33342	2.62994	3.62176	3.98368	1.09085	1.70487	3.83289	3.17632	3.59216	6.45992
	ENST00000269305:444		ENST00000269305:444	LHSGTAKSVTCTYSPA	5.34412	3.66448	1.35614	3.04789	0.485427	3.43829	0.963474	0.695994	3.488	1.30451	3.75061	3.58616	0.887525	3.53978	3.20163	3.2854	3.14078	3.8339	4.67073	2.04963	3.66789	4.15866	3.69933	3.82273	2.97085	2.15381	5.62936	4.17473	3.61353	5.33735	1.80323	4.46009	3.36457	3.80839	1.07724	1.29866	2.12763	3.41819	3.90014	1.01436	1.81147	3.32481	3.26754	2.81558	3.6311
	ENST00000269305:444		ENST00000269305:444	LNKMFCQLAKTCPVQL	3.98641	4.06005	1.25701	8.12645	1.76553	3.26303	1.1177	1.32769	3.94205	1.61824	4.46009	3.2765	1.36737	6.472	7.874	12.7873	3.70708	5.49697	5.99118	3.02857	5.25437	6.1981	6.43246	4.69544	4.11936	2.47249	5.89482	4.15137	9.78779	6.37347	2.18903	5.99594	10.1255	4.99639	1.43296	1.74846	3.13586	5.13217	4.66221	1.57046	2.67129	3.93168	5.31252	3.7148	3.50589
	ENST00000269305:444		ENST00000269305:444	LWVDHTPARHPRPRHG	4.04614	3.94767	1.22651	3.22342	1.58496	3.72683	1.37851	1.12433	3.74953	1.59455	4.11103	2.42492	1.04963	10.2463	3.63343	3.90111	3.36457	4.3147	4.79649	3.24184	3.79701	4.21723	3.59813	4.10518	3.34341	2.18903	5.30743	3.65076	3.77083	3.98094	2.0072	4.13093	3.40463	3.85499	1.38405	1.39506	2.73552	3.62293	3.56316	1.15704	2.27202	3.44095	3.26754	2.94486	3.43162
	ENST00000269305:444		ENST00000269305:444	MFCQLAKTCPVQLWVD	3.48929	3.38681	0.807355	2.75489	0.378512	2.82782	0.454176	0.422233	2.99458	0.879706	3.31325	2.24793	0.807355	3.55336	2.9782	3.12267	2.926	3.46205	4.58676	1.80735	3.51602	4.14405	8.94008	3.7301	3.00899	1.88362	4.3427	3.31615	3.28244	3.57531	1.58976	4.57773	3.10769	3.83491	1.07039	1.26303	2.06695	3.37851	3.39643	0.992768	1.99639	3.25096	3.09085	6.93628	10.5963
	ENST00000269305:444		ENST00000269305:444	NKMFCQLAKTCPVQLW	3.78869	3.57894	0.815575	3.04614	0.584962	2.91265	0.695994	0.933573	3.39643	1.25096	3.66562	2.26003	0.823749	3.65421	3.07211	3.30451	2.93168	3.85499	4.55766	2.35614	3.65878	4.02945	3.69153	3.79597	3.01257	2.13422	4.71644	3.60881	3.73877	3.62527	1.97085	4.01436	3.23266	3.849	1.0635	1.52607	2.14731	3.3799	3.7666	1.15704	1.96717	4.06005	3.60051	3.12598	3.38405
	ENST00000269305:444		ENST00000269305:444	PALNKMFCQLAKTCPV	4.37921	4.42358	2.05658	6.0691	1.88753	4.24108	1.14405	1.5656	4.47184	2.22342	8.11733	4.43962	1.83592	4.37156	3.99639	3.76129	3.77505	6.16932	7.72042	3.82477	5.65507	6.66888	5.33199	6.62498	3.6427	2.61589	6.12184	4.49185	5.01926	5.46761	2.53854	5.28244	5.03518	5.03782	1.7866	1.68706	3.33771	4.44361	4.77873	1.34483	2.21723	4.43496	5.07382	4.38198	4.1152
	ENST00000269305:444		ENST00000269305:444	PVQLWVDHTPARHPRP	4.14486	4.31107	2.12763	3.42223	1.76553	4.26303	0.925999	1.4489	4.41278	1.59455	4.62877	3.43563	1	4.97911	4.23649	3.9855	5.6565	4.57531	11.2499	3.45943	4.16189	4.89724	5.6427	9.74697	4.29131	2.14731	4.88166	3.78555	3.83491	3.95977	1.90689	6.11187	3.73227	4.37504	1.35614	1.59932	2.852	4.04089	4.0197	1.46467	1.96717	5.17153	4.91552	4.09592	6.44907
	ENST00000269305:444		ENST00000269305:444	QLAKTCPVQLWVDHTP	3.74739	3.6565	0.85599	3.21101	0.678072	3.04963	0.464668	0.85599	3.25399	1.01436	3.53356	2.02503	0.871844	3.80735	3.20945	3.27501	3.1375	3.68032	4.27426	1.59455	3.70377	4.08661	9.00045	3.80219	2.98003	2.06005	5.12267	3.46074	3.43429	3.79181	1.66448	4.15299	3.21101	3.74416	1.07724	1.18269	2.34199	3.46467	3.58135	1.09085	1.70044	3.22033	3.17632	3.30889	5.93852
	ENST00000269305:444		ENST00000269305:444	QLWVDHTPARHPRPRH	4.1635	4.14731	0.970854	3.41684	1.1375	3.9486	0.992768	1.02857	4.17552	0.948601	4.46989	2.80116	1.0072	10.1228	3.9855	4.12681	3.05658	4.44029	4.96671	3.28688	3.86987	4.15543	4.02237	4.02148	3.12433	2.10098	4.91265	3.52356	3.57894	3.97636	2.04614	4.18428	3.35473	4.18903	1.27501	1.53107	2.62761	3.76447	3.65191	1.15056	2.20789	3.39917	3.40871	3.14405	3.47119
	ENST00000269305:444		ENST00000269305:444	SGTAKSVTCTYSPALN	4.66221	3.94111	1.18903	4.21257	1.1375	3.80012	0.815575	0.704872	4.45154	1.22651	4.15462	3.07211	1.05658	5.35826	3.44493	4.61589	3.18428	4.0054	5.12639	2.10769	4.85699	4.41684	4.54473	4.42425	3.32481	2.24793	6.27538	4.40735	3.80012	6.41718	1.75702	4.09592	3.37295	4.92647	1.0072	1.32193	2.56803	3.88947	4.44493	1.02857	1.7866	4.01167	3.59455	5.01703	5.57954
	ENST00000269305:444		ENST00000269305:444	SPALNKMFCQLAKTCP	4.18507	4.03386	2.16672	6.02503	1.63227	4.37226	1.34483	1.69599	4.15704	2.46205	6.8505	4.62994	2.14405	4.02591	3.93452	4.15785	3.8679	6.88874	7.26894	4.60703	5.73525	5.43463	9.64505	5.2426	3.81455	2.80116	6.85574	5.58856	4.55766	5.09043	2.3978	4.60999	4.21645	5.16752	1.62761	1.82782	2.76553	4.16027	4.2891	1.61353	2.82375	4.0635	4.03738	3.48671	3.73552
	ENST00000269305:444		ENST00000269305:444	SVTCTYSPALNKMFCQ	5.23611	5.44394	2	7.09276	1	4.19219	1.09085	1.29866	3.9607	2.22959	4.49249	2.25096	0.918386	4.37504	3.34767	3.80839	3.59216	5.21801	6.12846	2.64847	7.18408	4.35262	4.30451	4.16189	3.20945	2.53107	5.9222	4.33342	3.91456	5.11061	1.87971	4.23036	3.93168	5.58045	1.1177	1.32193	2.68706	3.9982	8.41227	1.37851	2.10098	4.18507	3.90785	3.5008	4.2765
	ENST00000269305:444		ENST00000269305:444	TAKSVTCTYSPALNKM	6.0468	4.95652	4.36597	5.6453	2.63227	4.48285	3.43296	2.59932	4.39025	2.94298	5.03474	4.82579	1.65992	6.21393	3.76765	4.66562	4.32553	6.8846	6.83769	3.5097	6.96763	4.38612	4.78869	4.77979	4.11103	3.24489	8.31768	5.63604	5.18269	7.47127	2.71149	4.93734	4.70155	6.12391	1.81967	2.05658	3.72137	4.28096	8.37621	1.96347	3.57773	4.26303	4.80012	4.33127	4.85947
	ENST00000269305:444		ENST00000269305:444	TCPVQLWVDHTPARHP	4.87627	4.92267	1.23266	3.62644	1.07039	3.97636	0.903038	0.978196	3.96255	1.15704	4.65592	3.33771	1.09085	4.44228	3.72137	4.12515	4.01167	3.9542	5.10685	2.15381	3.9982	4.26978	8.71648	5.00495	3.22033	2.29866	4.90833	3.851	3.81967	4.06264	1.98914	6.27575	3.5509	4.20085	1.14405	1.46467	2.56071	3.60288	4.15543	1.18269	1.81967	4.03386	4.01881	6.01681	8.29618
	ENST00000269305:444		ENST00000269305:444	TCTYSPALNKMFCQLA	4.79753	5.34873	2.41954	6.95907	0.847997	4.04614	1.02857	0.62293	3.86196	1.25701	4.57773	2.36457	1.1375	4.16591	3.62877	3.7301	4.00899	5.60318	6.47654	3.0321	7.60533	4.41414	4.28244	4.54597	3.30012	2.58256	5.95257	4.39985	3.92979	5.35896	1.9782	4.59991	3.56438	4.91791	1.11103	1.52607	2.88557	3.75489	7.32382	1.43296	2.31615	3.91839	3.76977	3.41414	3.9782
	ENST00000269305:444		ENST00000269305:444	TYSPALNKMFCQLAKT	7.05268	8.0268	4.7447	5.35226	4	4.88313	4.11686	4.10852	4.85748	3.99367	5.04045	4.33628	3.90497	4.8885	4.32841	4.64847	4.45418	6.69766	6.44112	4.76394	7.46205	4.59036	5.17073	4.72028	3.65191	3.37712	7.76765	6.33771	5.1102	5.32193	3.10266	5.04352	4.37921	5.33414	2.26003	2.19219	4.02059	4.49121	7.55252	2.47249	4.13668	4.50779	5.27612	4.60407	4.14405
	ENST00000269305:444		ENST00000269305:444	VQLWVDHTPARHPRPR	4.32048	3.7126	1.27501	3.2854	1.20163	3.9782	0.823749	1.37295	4.22033	1.35614	4.62936	2.74846	1.76553	4.68482	4.32553	4.05224	3.45022	4.39643	5.58286	3.37434	4.09001	4.25323	4.09761	4.45022	3.46336	2.39232	5.15987	3.96809	3.9782	4.6605	2.28392	4.13093	3.45154	4.02326	1.32769	1.48543	2.41954	3.7301	3.6017	1.15056	2.13093	3.5373	3.60881	3.36036	3.86493
	ENST00000269305:444		ENST00000269305:444	VTCTYSPALNKMFCQL	4.34056	4.23036	2.01436	5.89045	1.1375	3.54226	1.04264	0.757023	3.8953	1.11103	3.93263	2.53356	1.04264	3.81865	3.09761	3.75061	3.5435	4.94813	5.75061	2.87578	6.44128	4.1643	3.88362	4.15299	3.62176	2.26003	5.52888	4.25927	3.77821	4.25323	1.77821	4.67412	3.45812	4.78241	1.08406	1.32769	2.49057	3.65992	6.59976	1.29866	1.87578	3.62059	3.39232	3.07382	3.67694
	ENST00000269305:444		ENST00000269305:444	WVDHTPARHPRPRHGH	4.41616	4.49057	1.39506	3.34483	0.678072	3.86987	0.555816	1.08406	3.90977	1.02857	4.39369	2.45418	1.28096	8.50239	7.23879	4.09761	3.19061	4.19849	4.40803	2.89142	3.88753	4.00988	3.91169	3.86394	3.09592	2.45681	4.93734	3.64731	3.79701	4.30012	2.02148	4.16591	3.57894	4.05224	1.52105	1.32193	2.50589	3.69488	3.57289	1.10434	2.09424	4.76765	8.35346	8.46601	4.20711
	ENST00000269305:444		ENST00000269305:444	YSPALNKMFCQLAKTC	6.62877	8.04067	3.0993	5.27761	3.21723	4.68482	2.02148	2.31904	4.16752	2.36177	4.52669	3.39506	2.0635	4.33414	3.94205	4.03034	4.45615	5.75275	7.05734	4.36247	8.2182	4.32769	4.39643	5.10014	3.73877	2.96901	6.06437	4.53978	4.48543	4.59276	2.74631	4.68426	3.90014	4.81865	1.59932	1.96717	3.11936	4.1127	4.61412	1.74846	3.31615	4.64386	4.9458	3.91552	4.10685
	ENST00000269305:448		ENST00000269305:448	AKSVTCTYSPALNKMF	5.37156	4.76977	3.88753	4.6311	3.07039	3.88069	3.36457	1.96347	5.41447	2.71809	7.80787	4.72192	2.22959	5.6017	4.17473	4.60881	4.0321	6.97945	6.46303	3.15056	6.25908	4.57107	5.26266	4.69209	4.06178	2.53356	7.31696	5.05398	5.26115	7.43288	2.5008	5.03958	4.48285	5.87086	1.75702	2.01078	3.99729	4.16511	7.50661	1.7866	2.56071	5.24031	6.45664	4.22651	5.50016
	ENST00000269305:448		ENST00000269305:448	AKTCPVQLWVDSAPAS	4.57773	7.24327	1.07724	5.02059	2.45943	5.64472	0.963474	1.04963	5.18229	1.26303	6.10664	2.67356	1.08406	7.71046	3.7301	5.09592	4.81198	7.38388	6.68398	2.23266	5.91025	5.48993	10.8618	6.62936	5.68004	2.13093	7.08884	6.58692	8.12283	8.18913	1.87184	7.34492	6.8107	6.40939	1.29278	1.53107	4.86295	5.50621	6.72588	1.18269	1.926	4.94953	5.76977	7.27947	9.2928
	ENST00000269305:448		ENST00000269305:448	ALNKMFCQLAKTCPVQ	4.16591	3.99639	2.73552	4.41143	2.63227	4.11187	2.15056	2.488	4.58316	2.16027	7.13525	5.5659	1.81147	4.33771	3.8885	5.0955	3.87971	6.26866	7.11343	4.1635	6.03386	4.97361	9.72204	7.7097	3.76977	2.72683	6.06307	4.32841	5.12639	5.72247	2.82985	7.02004	7.76818	5.6401	1.85997	1.83188	3.34199	7.48478	4.89821	1.4489	2.97085	4.97315	5.15826	3.9486	3.86295
	ENST00000269305:448		ENST00000269305:448	CPVQLWVDSAPASAPW	5.20359	4.5472	1.73552	4.73444	2.3505	4.21101	0.650765	2.95233	3.92884	5.6017	4.32625	5.22843	2.17313	7.24982	3.68706	4.42223	4.29352	8.05039	7.52951	4.25248	6.60851	4.69377	10.155	7.24954	6.80232	2.31615	5.2891	4.23879	9.04029	6.70446	1.90304	5.79571	6.93746	6.51759	2.90689	1.49057	5.81096	4.77189	5.09085	1.09085	1.76129	5.3844	6.67878	9.73787	12.1273
	ENST00000269305:448		ENST00000269305:448	CQLAKTCPVQLWVDSA	3.76022	3.9486	0.687061	3.54473	0.847997	2.91456	0.62293	0.815575	3.30743	0.963474	3.49697	2.19535	0.871844	3.62761	3.09424	3.28983	3.12102	3.77716	4.33199	1.848	3.66562	4.38612	9.71735	3.99367	3.17951	1.86394	5.0036	3.57046	3.64155	6.95791	1.59932	6.31288	3.29866	4.64847	1.0072	1.26303	2.28392	3.40463	3.849	1.21412	1.57531	3.43029	3.42761	4.50271	7.80678
	ENST00000269305:448		ENST00000269305:448	CTYSPALNKMFCQLAK	5.59365	5.374	4.84298	6.15785	4.80735	5.393	4.92125	4.79649	5.02281	4.63749	5.59932	4.84599	4.41549	5.08619	5.09592	4.71425	4.84197	6.66107	7.07852	5.18824	6.51128	4.76818	5.50398	5.15178	3.68482	4.61648	8.4797	6.09022	5.142	6.1914	3.40599	5.21179	5.05832	5.94345	2.48027	2.56071	3.92695	4.54226	5.80452	2.65764	4.75061	5.18626	6.4888	5.06134	4.22882
	ENST00000269305:448		ENST00000269305:448	FCQLAKTCPVQLWVDS	3.47638	3.30159	0.910733	2.9241	0.485427	2.80116	0.526069	0.704872	3.04963	1.29278	3.28836	1.96717	0.773996	3.62644	3	3.14893	2.9982	3.47379	3.97269	1.74846	3.37851	4.18666	9.28515	3.6427	2.93357	1.91456	4.94767	3.37434	3.45549	4.0365	1.62293	4.49633	3.24184	3.92884	1.17632	1.32769	2.32769	3.36317	3.42492	1.09761	1.84398	3.12433	2.98732	3.40599	7.26913
	ENST00000269305:448		ENST00000269305:448	GTAKSVTCTYSPALNK	5.31107	4.37504	3.06005	4.16912	2.65535	4.0635	3.85798	2.59932	8.39335	2.61824	4.35755	4.9279	2.08406	6.63952	4.08236	4.93499	4.22882	6.42324	6.0343	2.95606	5.96555	4.51665	4.51412	5.44261	3.80735	2.95606	7.85972	5.83946	4.63517	5.69098	2.64155	4.85649	4.55704	6.01391	2.17632	2.1635	3.66221	4.21335	10.4718	2.27798	2.83188	4.18349	4.9279	3.62527	4.31179
	ENST00000269305:448		ENST00000269305:448	HSGTAKSVTCTYSPAL	3.75596	3.46858	1.55582	2.95791	0.847997	3.30597	0.594549	0.782409	3.41414	1.12433	3.45549	2.28983	1	3.5656	3.23113	3.33914	3.00899	3.75275	4.40735	1.91456	3.49697	4.02326	3.53232	4.07382	2.85	2.10434	5.27873	3.78031	3.5435	4.17552	1.86394	3.83188	3.36457	4.12515	0.9855	1.3505	2.31904	3.488	3.98732	1.14405	1.56071	3.30451	3.59813	2.79286	3.50716
	ENST00000269305:448		ENST00000269305:448	KMFCQLAKTCPVQLWV	3.76129	3.47897	1.0635	3.0036	1.43296	2.90689	1	0.62293	3.25248	0.871844	3.48671	2.0036	0.918386	3.59813	3.10936	3.23266	3.20006	4.20085	4.7366	1.87971	3.44095	4.37921	3.85798	4.04002	3.13258	2.12102	4.65535	3.47249	3.32193	3.6427	1.69599	3.74524	3.17792	3.59932	1.1177	1.39506	2.46728	3.41278	3.5373	1.23879	1.67807	3.40735	3.13258	2.75916	3.31034
	ENST00000269305:448		ENST00000269305:448	KSVTCTYSPALNKMFC	4.84197	4.37016	3.29719	5.31723	1.37851	3.78869	2.52857	1.32769	4.31397	1.61353	5.58946	3.67582	1.37851	4.80735	3.76553	4.01078	3.64386	6.17233	5.75889	3.12267	5.50779	4.36107	5.16471	4.488	3.60999	2.38128	5.75782	4.4121	3.98459	5.02901	2.26903	4.33056	3.57531	4.9331	1.31034	1.90689	2.70044	3.69822	7.05355	1.38957	2.57531	3.97085	4.1152	4.1235	4.82833
	ENST00000269305:448		ENST00000269305:448	KTCPVQLWVDSAPASA	4.50398	6.02614	1.852	5.66647	2.1375	3.69599	0.505891	1.01436	4.31687	2.01078	4.29425	2.7137	1.19535	7.29131	3.88557	8.25186	4.24717	7.70536	5.4266	2.12763	5.48414	6.45582	10.8535	5.63401	6.46907	2.13093	4.92077	6.79403	8.26397	8.19835	1.82782	6.80993	6.92065	6.56742	1.66448	1.39506	3.69822	5.54535	5.58406	1.23266	2.06005	4.26529	5.40803	7.53387	9.64014
	ENST00000269305:448		ENST00000269305:448	LAKTCPVQLWVDSAPA	5.99729	4.20163	1.34483	5.08406	1.32193	3.14568	0.807355	0.765535	3.30889	1.36177	3.58737	2.0635	0.895303	4.43962	3.20633	3.64039	3.14893	4.59574	4.74685	1.79494	3.87086	4.58376	10.6841	4.46467	3.17473	1.95233	4.52732	3.61235	5.62293	6.5043	1.76553	6.95617	4.48285	4.62352	1.11103	1.26903	2.71809	3.84699	5.09592	1.16992	1.64155	3.77294	3.60526	5.16551	7.81359
	ENST00000269305:448		ENST00000269305:448	LHSGTAKSVTCTYSPA	5.30561	3.54102	1.33914	3.31759	1.1375	3.46858	0.594549	0.687061	3.37295	1.13093	3.72683	2.52356	1.03562	3.6241	3.31179	3.38267	3.19377	3.77083	4.66732	1.91456	3.774	3.97911	3.70819	3.84499	3.17473	2.15056	5.56803	4.22882	3.69265	5.4138	1.75702	4.46205	3.22959	3.853	1.1375	1.43829	2.21723	3.52105	4.22497	0.956057	1.62293	3.35614	3.23726	2.71589	3.41549
	ENST00000269305:448		ENST00000269305:448	LNKMFCQLAKTCPVQL	4.17393	4.09508	1.61824	8.03854	1.32193	3.40463	1.05658	1.25096	3.97269	1.36177	4.51033	3.43829	1.72683	6.50335	8.09455	12.7989	3.41278	5.18943	5.88606	2.97269	5.49217	6.15299	6.18507	4.52293	4.1819	2.48543	6.52325	4.34908	9.85529	6.33825	2.53356	6.0505	10.1147	5.23074	1.32193	1.46989	3.24793	5.39472	4.90256	1.37295	2.11437	4.05398	5.30305	3.98368	3.50335
	ENST00000269305:448		ENST00000269305:448	LWVDSAPASAPWPSTS	8.15821	7.16672	3.31034	7.24973	3.45943	6.82934	3.30012	1.94486	8.86183	2.64386	12.1642	4.60763	1.70929	9.43671	9.55334	9.20567	8.99458	10.4692	9.93895	5.72274	8.82314	8.95149	7.8475	7.9493	8.45409	5.0955	10.4889	9.04491	9.76404	9.4096	2.45681	7.9479	8.44415	8.91701	2.31615	2.43296	5.00675	8.79623	8.56803	1.62761	1.90689	7.53776	7.17023	7.93375	8.2546
	ENST00000269305:448		ENST00000269305:448	MFCQLAKTCPVQLWVD	3.55459	3.32193	0.863939	2.72247	0.925999	2.82171	0.411426	0.411426	3.03738	0.918386	3.23113	2.14078	0.773996	3.48285	3.04963	3.14731	3.0036	3.40054	4.50271	1.70929	3.56682	4.05658	8.87332	3.79909	3	1.83592	4.43696	3.38957	3.47379	3.56803	1.63691	4.49761	3.23573	3.85699	0.963474	1.15056	2.08406	3.26003	3.4489	1.02857	1.56071	3.17792	3.0197	6.87246	10.3424
	ENST00000269305:448		ENST00000269305:448	NKMFCQLAKTCPVQLW	3.8166	3.46205	0.956057	3.17632	1.07039	2.98185	0.722466	1.02148	3.36597	1.24489	3.42089	2.20477	0.831877	3.55949	3.24031	3.30597	3.04264	3.87086	4.85649	2.45154	3.849	4.04264	3.81558	4.04876	3.02326	2.33342	4.65478	3.6565	3.78136	3.74416	1.72683	3.79701	3.26003	3.70819	1.04963	1.46467	2.20789	3.4489	3.61117	1.03562	1.75702	4.25096	3.32337	2.9782	3.5008
	ENST00000269305:448		ENST00000269305:448	PALNKMFCQLAKTCPV	4.38267	4.20006	1.53107	6.12619	2.37851	4.17632	1.67356	1.58976	4.60526	2.32193	8.24968	4.32841	1.96347	4.39643	4.17473	3.84197	4.43363	6.22593	7.7845	3.22805	5.43363	6.81455	5.00495	6.17413	3.87184	2.73552	6.62264	4.54473	4.7021	5.34731	2.33914	5.09508	5.16912	5.07895	1.90689	1.77821	3.46597	4.24565	4.70984	1.58976	2.61824	4.1375	4.94345	4.79129	4.61176
	ENST00000269305:448		ENST00000269305:448	PVQLWVDSAPASAPWP	6.12908	6.19633	1.83188	6.38146	2.848	5.82451	0.632268	1.76977	7.26819	2.52356	11.9579	4.1643	1.69153	7.18011	5.78633	6.13935	8.65942	8.96446	10.9735	6.92801	7.49514	5.78084	8.82375	11.2213	7.20887	2.90304	5.65277	6.66718	9.27792	8.09629	1.84398	7.32328	7.09159	7.73383	4.92647	1.94486	5.14527	6.35509	6.72697	1.56071	1.774	6.83162	7.02115	8.95844	10.3017
	ENST00000269305:448		ENST00000269305:448	QLAKTCPVQLWVDSAP	3.62293	3.76341	0.782409	3.86196	0.678072	3.20633	0.443607	0.790772	3.24489	0.903038	3.61235	2.30451	1.18269	4.11187	3.23266	3.43563	3.41278	3.9279	4.49442	1.66903	4.0036	4.33842	10.4239	4.62819	2.89724	1.91839	4.9542	3.65764	3.68818	4.0993	1.67356	5.18269	3.57046	4.49889	1.26303	1.40599	2.52607	3.49057	3.96993	1.03562	1.64155	3.30305	3.1811	4.46989	7.5245
	ENST00000269305:448		ENST00000269305:448	QLWVDSAPASAPWPST	7.3746	7.09866	2.80323	7.31452	3.90689	5.46923	1.68706	1.38957	8.80129	3.36877	12.4546	3.80012	2.12102	8.94939	9.7611	7.46923	7.63568	10.4293	9.35021	5.8505	8.35478	6.849	6.90159	6.84084	8.85156	6.71781	8.47094	8.13103	10.1736	9.07486	2.14731	7.62542	8.37469	8.71455	1.23879	2.82782	5.19101	9.01695	8.16385	1.41143	1.73985	7.08916	7.00158	7.28633	6.51254
	ENST00000269305:448		ENST00000269305:448	SGTAKSVTCTYSPALN	4.37434	3.74416	1.41684	3.87873	0.847997	3.85898	1.04963	1.25096	4.10685	1.21412	4.10266	2.46728	1.02857	5.53792	3.45549	4.4522	3.26604	4.04789	4.87627	2.12102	4.5292	4.30378	4.22728	4.41684	3.09085	2.43829	6.65163	4.07296	3.72137	6.19338	1.75702	4.16511	3.27352	4.74416	1.25096	1.13093	2.54102	3.96162	4.36527	1.1177	1.57046	3.82375	3.48929	4.80993	4.81301
	ENST00000269305:448		ENST00000269305:448	SPALNKMFCQLAKTCP	4.30524	4.0917	2.54844	5.95163	2.51096	4.31325	1.28096	1.8953	4.10266	2.4489	7.02989	3.50716	1.38957	4.33557	4.23879	3.97269	4.05398	6.95594	7.34154	4.72738	5.50398	5.61912	9.66452	4.9514	3.68145	3.06178	7.16611	4.88166	4.52795	4.92125	2.34199	4.34908	4.09001	4.8674	1.48543	1.7866	3.48414	4.16189	4.12763	1.46467	2.64386	3.89336	4.27128	3.57168	3.88557
	ENST00000269305:448		ENST00000269305:448	SVTCTYSPALNKMFCQ	5.35614	5.33949	2.10769	6.79999	1.53605	4.46271	1.07724	1	3.82171	2.26903	4.45746	2.7137	1.10434	4.78031	3.43829	3.78973	4.07895	5.39917	6.33396	2.90497	7.27873	4.24717	4.49378	4.12928	3.68257	2.42761	5.99481	4.50462	4.10685	4.81096	1.76977	4.60822	4.4363	5.849	1.1635	1.47508	2.78031	3.72137	8.60214	1.28688	1.99277	4.59395	3.99005	3.74953	4.28096
	ENST00000269305:448		ENST00000269305:448	TAKSVTCTYSPALNKM	6.6858	5.06867	4.18587	5.90231	3.58496	4.67976	3.20163	2.63691	4.61471	3.38819	5.18349	5.42291	1.8953	6.33038	4.28021	4.70099	4.42156	6.70764	7.10077	3.88753	7.36457	4.4522	4.85599	5.22535	3.64386	3.12433	8.0926	6.01792	5.04002	7.66931	2.96532	5.2075	4.93782	6.20183	1.61824	2.04963	3.95233	4.58556	8.62739	2.0036	3.2765	3.96162	4.87234	4.7148	6.4614
	ENST00000269305:448		ENST00000269305:448	TCPVQLWVDSAPASAP	5.06178	5.98868	2.88557	5.88411	4.16993	4.73173	1.22033	1.24489	4.79805	2.10769	5.15015	2.59694	1.59455	8.03952	4.50271	6.05268	5.56468	9.2899	6.80542	3.07553	6.87455	5.20555	10.8239	7.00518	7.66598	2.55827	5.25739	5.01391	9.04097	8.34474	1.8679	7.2765	8.02148	7.86326	3.38819	1.93734	4.10182	6.8716	6.62015	1.49057	2.34767	4.94251	5.9404	9.34236	11.6299
	ENST00000269305:448		ENST00000269305:448	TCTYSPALNKMFCQLA	4.97911	4.91552	1.82375	6.68832	0.925999	4.18587	0.941106	1.28688	3.68818	1.43829	4.46597	2.75702	0.895303	4.25927	3.5656	3.80426	4	5.73823	6.5735	2.9855	7.57667	4.34908	4.36036	4.80426	3.5008	2.49057	5.99684	4.42962	3.8679	5.33807	2.02503	4.57289	3.45812	5.03254	1.15704	1.41684	2.50335	4.01078	7.71651	1.08406	1.83188	4.55275	3.851	3.7666	3.82883
	ENST00000269305:448		ENST00000269305:448	TYSPALNKMFCQLAKT	7.14303	8.03502	4.79129	5.01837	4	4.87578	3.15866	4.00809	4.55643	3.99005	5.03826	4.765	3.36317	5.06048	4.84398	4.69711	4.71973	6.40939	6.56468	4.52293	7.6319	4.74631	4.95699	4.96625	3.55336	4.1152	7.81051	5.9697	5.09212	5.08321	2.83996	5.03738	4.62819	5.45878	2.02857	2.31034	4.28983	4.65535	7.67051	2.20163	4.00988	4.44692	5.41244	4.14975	4.19614
	ENST00000269305:448		ENST00000269305:448	VQLWVDSAPASAPWPS	9.3192	6.44294	1.89142	6.53916	2.58496	4.86295	1.5509	1.21412	8.8867	1.57531	13.0471	3.13093	1.35614	8.25578	10.0569	6.94028	6.43546	9.68944	9.2087	4.16832	8.0864	6.33181	6.58811	6.41312	8.68191	3.13586	7.51183	7.48422	9.83118	8.77528	2.02503	7.7952	7.76792	8.01391	1.37295	2.0036	3.72356	8.14384	7.46997	1.14405	1.97453	6.4187	6.61162	7.02625	6.51254
	ENST00000269305:448		ENST00000269305:448	VTCTYSPALNKMFCQL	4.40395	4.35191	1.57046	5.79701	0.765535	3.58856	0.613532	1.10434	3.97085	1.5008	3.83491	2.27202	1.04963	3.83491	3.39369	3.60288	3.28836	5.62556	6.10476	2.80529	6.91001	4.19771	3.89724	4.24108	3.5656	2.31325	5.57319	4.11936	3.8339	4.31615	1.85997	4.53605	3.29866	4.40599	1.09085	1.31034	2.32193	3.59455	6.74376	1.45943	2.21101	4.20242	3.50843	3.488	3.82375
	ENST00000269305:448		ENST00000269305:448	WVDSAPASAPWPSTSS	8.18636	7.886	4.21801	7.67158	2.90689	6.89918	3.51728	2.04614	9.26522	5.36667	12.3631	5.47411	2.41414	9.29432	9.51061	9.55574	10.9863	11.404	9.80224	6.46025	8.72526	10.368	7.75842	7.64176	8.60106	6.1179	9.84557	8.64176	9.97837	9.75706	2.81762	8.14675	8.85705	9.19957	2.19219	2.31325	5.9991	9.25977	7.94175	1.70044	1.852	8.49281	8.28165	8.09577	7.81333
	ENST00000269305:448		ENST00000269305:448	YSPALNKMFCQLAKTC	6.59544	7.93121	3.22651	4.90641	2.74416	4.72629	2.55336	2.58256	4.26454	2.87971	4.58676	3.12928	2.13422	4.17473	3.90497	3.83086	4.55704	5.96532	7.33029	4.30305	8.23487	4.54411	4.67299	5.35226	3.64155	3.41414	6.23764	4.46205	4.5741	4.65306	2.28096	4.3978	4.12184	4.90737	1.58496	1.99639	3.06178	4.10852	4.61824	1.5509	3.5008	4.98185	5.02281	3.83693	3.78241
	ENST00000269305:450		ENST00000269305:450	AKSVTCTYSPALNKMF	5.30524	5.04089	3.63575	5.13463	3	3.87578	1.90304	2.5435	5.35191	2.99095	7.73417	4.8268	2.70044	5.66619	4.09761	4.87234	3.75061	7.15694	6.59365	3.17473	6.14384	4.55827	4.9905	5.66789	4.1035	2.93734	7.01413	4.83036	5.23458	7.1417	2.62059	5.49217	4.80581	5.59455	1.83592	1.99277	3.37573	4.5008	7.79922	1.8953	2.71809	5.00988	6.30049	4.16189	4.99141
	ENST00000269305:450		ENST00000269305:450	AKTCPVQLWVDSTPAR	4.22805	4.74255	1.47508	3.61117	0.584962	3.76977	0.956057	0.790772	4.1819	1.35614	4.42089	4.48671	1.01436	5.44427	3.6017	3.94486	3.33771	4.56255	6.52638	2.64386	4.55397	4.54782	9.85052	5.85723	3.853	2.02857	6.20359	4.3978	4.71864	9.27496	2.28096	6.49506	3.68482	6.13278	1.22651	1.36737	3.09424	3.69042	5.95582	1.19535	1.71809	3.96993	3.78031	5.33807	6.78437
	ENST00000269305:450		ENST00000269305:450	ALNKMFCQLAKTCPVQ	4.2032	4.05572	3.16832	4.23113	2.82782	3.76129	2.54597	2.67582	4.77768	2.69377	7.21247	5.68173	2.1375	4.27277	3.95791	4.99594	4.29572	6.22342	7.22468	4.66732	5.9357	5.07082	9.71137	7.69975	4.33914	2.88557	6.30761	4.25626	5.48027	5.71094	2.47508	6.90448	7.92914	5.78346	1.99639	2.05311	3.15704	7.49705	4.90352	1.7866	3.66903	4.75649	5.25701	4.20867	3.89336
	ENST00000269305:450		ENST00000269305:450	CPVQLWVDSTPARHPR	4.43696	4.09761	1.39506	3.53854	1.37851	4.06695	1.13093	1.60407	4.25776	1.4489	5.18903	3.52732	1.62761	5.01033	4.21568	4.15299	3.46336	4.5292	5.76474	3.40871	4.19061	4.22882	8.67126	5.71727	3.15704	2.21723	5.03386	3.94953	3.97545	7.12856	2.26003	4.51916	3.42492	4.68538	1.31615	1.46989	2.87971	3.54844	3.85599	1.22033	1.93357	3.83491	3.77189	5.10811	8.83336
	ENST00000269305:450		ENST00000269305:450	CQLAKTCPVQLWVDST	3.82782	3.82985	0.925999	3.37573	0.263034	2.926	0.790772	0.678072	5.4489	0.941106	3.47897	2.05311	0.978196	3.59694	3.08406	3.27202	3.01078	3.75702	4.44692	1.83996	3.84298	4.19456	9.28861	4.22033	3.04614	2.12102	4.65992	3.47897	3.65535	3.78764	1.73118	4.90304	3.14405	4.30305	1.22651	1.19535	2.31325	3.58135	3.9982	1.05658	1.85599	3.5008	3.39643	5.76845	6.66363
	ENST00000269305:450		ENST00000269305:450	CTYSPALNKMFCQLAK	5.53387	5.86617	4.69544	6.24184	4.64386	5.00675	5.04133	5.11853	5.36877	4.86493	5.74873	4.91982	4.71809	5.16471	4.75221	4.75168	4.7252	6.53776	6.78921	5.56102	6.53605	4.79025	5.54102	5.6241	4.06437	5.08364	8.32971	6.14364	5.28392	6.09824	3.46858	5.52732	4.71699	6.1643	2.16672	2.60881	4.36247	4.36877	6.22014	3.0197	4.90014	5.12143	6.34305	5.09761	4.39025
	ENST00000269305:450		ENST00000269305:450	FCQLAKTCPVQLWVDS	3.48156	3.34056	0.847997	2.85	0.584962	2.81558	0.765535	0.62293	3.06005	0.782409	3.24184	1.87971	0.807355	3.58015	2.91073	3.21412	2.97085	3.34341	4.04701	1.59455	3.22342	4.10601	9.048	3.66448	2.76341	1.81967	4.76924	3.35614	3.39506	3.87381	1.55582	4.36317	3.07211	3.73335	1.0635	1.33914	2.10434	3.38405	3.27947	1.1375	1.55582	3.17473	3.07724	3.14241	7.15583
	ENST00000269305:450		ENST00000269305:450	GTAKSVTCTYSPALNK	5.37608	4.50208	4.0027	4.59276	3.23266	4.20555	3.71809	2.99639	8.39476	3.88557	4.77558	5.01525	1.81147	6.67497	3.7866	5.12019	4.18587	6.1467	6.2485	3.65306	6.05507	4.4121	4.66562	4.86987	3.5472	2.49057	7.84524	5.41075	4.71699	5.96324	2.854	5.01748	4.46074	5.87652	1.59932	1.90304	3.70487	4.21335	10.4219	1.76977	2.88557	4.09677	4.99955	4.04264	4.32912
	ENST00000269305:450		ENST00000269305:450	HSGTAKSVTCTYSPAL	3.853	3.45286	1.26303	3.20477	1.07039	3.31179	0.748461	0.731183	3.42761	0.871844	3.6792	2.50589	1.20163	3.55827	3.07382	3.36036	2.90689	3.87873	4.49121	2.01078	3.95606	4.05918	3.58737	3.94953	3	2.41954	5.28281	3.9279	3.47768	4.47573	2.07039	3.97545	3.24336	4.27873	1.03562	1.25701	2.3505	3.60999	4.01078	1.15056	1.71809	3.37295	3.46597	2.78031	3.67807
	ENST00000269305:450		ENST00000269305:450	KMFCQLAKTCPVQLWV	3.80632	3.48156	1.17632	2.85	0.584962	2.91648	0.400538	0.594549	3.38957	0.659925	3.52231	2.02503	0.863939	3.51728	3.09592	3.32912	3.15056	4.20006	5.04089	2.26903	3.65191	4.29425	3.7148	4.04963	3.20163	1.95606	4.70929	3.74953	3.36036	3.55213	1.52607	3.87774	3.14893	3.5741	0.992768	1.31615	2.5008	3.33199	3.58376	1.14405	1.81967	3.40327	3.16511	2.70929	3.33056
	ENST00000269305:450		ENST00000269305:450	KSVTCTYSPALNKMFC	4.63981	4.851	2.8339	5.38059	1.48543	3.82273	1.4489	1.48543	4.42089	1.96347	5.4614	3.22033	1.43829	4.51349	3.74953	3.9279	3.64962	6.63778	5.41583	3.19535	5.85997	4.45286	4.90207	4.5509	4.06178	2.49313	5.82528	4.19061	4.00988	5.0993	1.95233	4.45549	3.71809	4.84398	1.43296	1.48027	2.75916	3.70377	7.32876	1.33342	2.11103	3.96347	4.14323	3.49825	4.88947
	ENST00000269305:450		ENST00000269305:450	KTCPVQLWVDSTPARH	4.12928	3.87578	1.25701	3.33628	0.584962	3.15866	0.454176	1.08406	3.51223	1.07039	3.9542	2.84398	1.1375	4.02237	3.31615	3.67469	3.22497	3.96625	5.04701	2.17951	3.488	4.76394	9.25894	4.18903	3.14405	2.07382	4.78346	3.67469	3.6893	4.0365	1.67356	4.11853	3.26604	5.54195	1.16992	1.38957	2.61117	3.70044	3.72465	1.29866	1.848	3.42089	3.52982	3.36317	5.12019
	ENST00000269305:450		ENST00000269305:450	LAKTCPVQLWVDSTPA	6.12722	3.93546	1	4.25323	1	3.12763	0.823749	0.83996	3.44228	1	3.69933	4.7252	0.739848	4.02857	3.12763	3.42761	3.23266	4.14323	5.22226	1.75275	3.89045	5.02503	10.3912	4.26454	3.03562	1.87971	4.57592	3.69488	4.36947	4.85	1.70929	5.44791	3.79286	4.23419	1.1635	1.32193	2.34199	3.59813	5.17513	1.09085	1.60407	3.76022	3.38819	4.65592	7.37417
	ENST00000269305:450		ENST00000269305:450	LHSGTAKSVTCTYSPA	5.1914	3.61589	1.20789	3.09255	0.847997	3.66562	0.790772	0.799087	3.46205	1.43296	3.67469	2.62994	0.807355	3.53356	3.13586	3.43162	3.07211	3.75702	4.47638	1.94111	3.72574	4.0018	3.60881	3.774	3.05311	2.23266	5.35685	3.74953	3.69822	4.83744	1.70044	4.52732	3.22651	3.86592	1.09761	1.34483	2.10769	3.65421	4.0018	1.08406	1.73552	3.28392	3.20789	2.7137	3.50589
	ENST00000269305:450		ENST00000269305:450	LNKMFCQLAKTCPVQL	4.08491	4.10769	1.45418	7.95919	1.63227	3.44228	1.72247	1.15056	3.97177	1.79077	4.44758	3.99639	1.62761	6.74685	8.08034	12.8562	3.44095	5.45943	6.00742	2.93734	5.63081	5.83542	6.24012	4.93687	4.15137	2.39506	6.09845	4.31397	9.74932	6.16972	2.66221	6.39249	10.1903	5.01078	1.45418	1.70044	3.18903	5.13832	4.41143	1.41684	2.38957	4.09508	5.43463	3.96625	3.61941
	ENST00000269305:450		ENST00000269305:450	LWVDSTPARHPRPRHG	4.22033	3.9542	1.28096	3.34483	1.07039	3.5741	1.23879	0.918386	3.67694	1.85599	4.16752	3.41954	1.43296	10.2832	3.6241	3.9644	3.20633	4.12267	5.17233	3.11603	3.94486	4.29719	3.87283	4.31107	3.01614	2.22651	5.31832	3.76129	3.69488	3.99186	1.94486	4.10014	3.36317	4.03826	1.19535	1.37851	2.46989	3.89045	3.59574	1.48543	2.13093	3.3505	3.3978	3.10266	3.46336
	ENST00000269305:450		ENST00000269305:450	MFCQLAKTCPVQLWVD	3.42626	3.30012	0.948601	2.80529	0.485427	2.6893	0.555816	0.757023	3.09761	0.887525	3.3147	1.96347	0.948601	3.44361	2.94673	3.22651	3.12267	3.40463	4.38888	1.75275	3.5435	4.10936	8.97925	3.61235	3.06523	1.88753	4.38198	3.34341	3.38819	3.59096	1.52105	4.75168	3.08406	3.89627	1.25096	1.23266	2.02503	3.43829	3.43296	1.02148	1.51096	3.22959	3.05658	6.77545	10.33
	ENST00000269305:450		ENST00000269305:450	NKMFCQLAKTCPVQLW	3.85997	3.56316	1.16992	3.15866	1.26303	2.83188	0.695994	0.765535	3.33342	1.15056	3.47508	2.31034	0.704872	3.54597	3.09424	3.32769	3.19219	4.0027	4.54411	2.48543	3.57289	4.01167	3.69042	4.0993	3.38819	2.16027	4.68874	3.55827	3.70044	3.68594	1.88753	3.89918	3.19692	3.7845	1.22651	1.37851	2.52607	3.5656	3.81865	1.27501	1.79909	4.30012	3.50335	2.93923	3.37156
	ENST00000269305:450		ENST00000269305:450	PALNKMFCQLAKTCPV	4.23189	4.12433	2.03562	5.90231	3.05311	3.91934	1.59455	1.25096	4.67186	2.01436	8.12335	4.20945	2.15704	4.1914	3.79494	3.84197	4.05485	6.44261	7.75261	3.32481	5.75061	6.71026	4.85599	5.96486	3.68482	3.21878	6.03628	4.7761	4.65707	5.57743	2.35614	5.13586	5.11894	5.05788	1.61824	1.85997	2.85599	4.73606	4.76235	1.7137	2.5656	4.60407	5.20046	4.77873	4.31976
	ENST00000269305:450		ENST00000269305:450	PVQLWVDSTPARHPRP	4.25776	4.24717	2.17313	3.45154	2.1375	4.44294	1.33342	1.63227	4.73606	1.79909	5.07468	3.72356	1.56071	5.12143	4.15543	4.12433	6.4187	5.47508	11.3589	3.47897	5.38509	4.97865	6.8695	9.84086	4.38888	2.09424	4.99186	4.0505	4.12019	4.37226	2	6.29976	3.75489	6.93805	1.53605	2	2.71809	4.57833	4.57773	1.38957	1.94111	6.11458	5.66903	4.93404	7.04341
	ENST00000269305:450		ENST00000269305:450	QLAKTCPVQLWVDSTP	3.61117	3.69599	0.978196	3.58856	0.765535	3.14241	0.378512	0.62293	3.34625	0.807355	3.40599	2.13422	1.04963	3.74631	3.28983	3.33485	2.99458	3.83188	4.20789	1.91839	3.70929	4.2891	10.102	4.2765	2.93923	1.81147	4.85649	3.49313	3.97911	3.65421	1.70929	4.61765	3.34767	3.83895	1.18903	1.54102	2.37573	3.35755	3.5008	0.9855	1.80735	3.19377	3.0635	3.63227	6.7845
	ENST00000269305:450		ENST00000269305:450	QLWVDSTPARHPRPRH	4.33842	4.12019	2.0321	3.45549	1.67807	4.36737	0.970854	1.45418	4.13832	1.91456	4.78503	3.05311	1.29866	10.1322	3.82171	4.20163	3.17951	4.6893	5.07596	3.26754	3.80116	4.0781	3.64039	4.06178	3.27501	2.16027	4.92505	3.56803	3.89433	3.904	1.95233	4.10769	3.16672	6.21374	1.13093	1.42761	2.71149	3.55704	3.7866	1.50589	2.21412	3.44228	3.32625	3.04089	3.40735
	ENST00000269305:450		ENST00000269305:450	SGTAKSVTCTYSPALN	4.43095	3.74846	1.14405	3.7126	1.80735	3.95699	1.11103	1.18269	4.38681	0.963474	4.18745	2.77189	1.10434	5.59276	3.59455	4.79805	3.19061	4.20867	4.91839	1.89142	4.60822	4.32625	4.36737	4.49185	3.3505	2.39506	6.21062	4.4822	3.76977	6.19535	1.75702	4.02148	3.47897	4.96394	1.09085	1.26903	2.45943	3.88557	4.44692	1.20789	1.63227	3.86888	3.52857	4.1127	4.95187
	ENST00000269305:450		ENST00000269305:450	SPALNKMFCQLAKTCP	4.2765	3.904	1.95977	5.98345	2.26303	4.35262	1.64616	1.41143	4.1334	1.69153	6.81992	4.45549	1.45943	4.31832	4.17393	3.99095	3.9222	6.9855	7.48921	5.19495	5.58767	5.60021	9.7238	5.43763	3.80323	2.79909	7.01636	5.06523	4.54844	4.91982	2.33056	4.46532	4.01167	4.96532	1.65992	2.02148	3.50843	4.10182	4.49633	1.43296	3.01792	4.18269	4.19377	4.05745	3.70819
	ENST00000269305:450		ENST00000269305:450	SVTCTYSPALNKMFCQ	4.73335	5.10559	1.91456	6.89688	1.67807	4.04527	1.25096	1.13093	3.72792	1.70487	4.29646	2.59694	1.15704	4.50843	3.30451	3.78869	3.68257	5.61117	6.20984	2.44095	7.23534	4.26228	4.51791	4.14078	3.59813	2.40871	6.0492	4.40395	3.86888	4.82222	1.90689	4.59932	3.74846	5.62264	1.22033	1.66903	2.46989	3.89239	8.24603	1.37295	2.10098	3.9458	3.75382	3.63343	4.07296
	ENST00000269305:450		ENST00000269305:450	TAKSVTCTYSPALNKM	6.50271	5.04963	4.27128	5.55305	3.80735	4.48671	3.65306	3.1635	4.77558	3.88362	5.34979	5.64241	2.08066	6.02259	4.27202	4.749	4.45418	6.61648	6.67582	2.69377	7.0676	4.53294	5.04352	5.40259	3.62644	3.38543	8.23184	6.44741	5.22304	7.56621	3.10936	5.01614	5.15866	5.96	1.70044	2.13093	3.9364	4.26379	8.64904	1.69153	3.06005	4.1643	5.02237	4.42626	5.37851
	ENST00000269305:450		ENST00000269305:450	TCPVQLWVDSTPARHP	4.67751	5.04045	1.43829	3.65764	1.67807	4.18903	0.815575	1.26903	3.97728	0.992768	4.55888	3.61706	1.32193	4.37365	3.59096	4.13258	3.96255	4.33771	5.20555	2.1375	4.02326	4.44758	10.1429	5.78084	3.22497	2.09761	4.74685	3.80116	4.19692	4.23266	1.98185	6.79662	3.9514	6.03848	1.43829	1.4957	2.90111	3.69265	4.52857	1.53605	1.9486	4.43763	4.27202	6.87811	9.0628
	ENST00000269305:450		ENST00000269305:450	TCTYSPALNKMFCQLA	5.0993	5.05441	1.73985	6.90171	0.925999	3.76235	0.722466	1.08406	3.65191	1.76553	4.44956	2.19849	1.24489	4.18745	3.55582	3.66221	3.79805	5.73308	6.66092	2.92029	7.55735	4.37851	4.21335	4.75702	3.7939	2.41684	6.76434	4.25927	3.9364	5.22574	1.85997	4.33914	3.82069	4.96855	1.27501	1.67807	2.68482	3.6241	7.72158	1.29866	2.10769	3.9782	3.73769	3.63691	3.89239
	ENST00000269305:450		ENST00000269305:450	TYSPALNKMFCQLAKT	6.91205	7.8653	4.55827	5.37539	4	4.85848	4.0063	3.68482	4.67469	4.16832	5.19614	4.28983	3.51979	4.7126	4.45022	4.75328	4.0365	6.52982	6.41481	4.40259	7.85175	4.55582	4.82273	4.9364	3.64731	3.79286	7.75662	6.36247	5.16752	5.32301	2.90111	4.9528	4.75221	5.90881	2.22651	2.22342	3.52356	4.52607	7.46009	1.98185	4.06781	4.42962	5.40429	4.46009	4.43363
	ENST00000269305:450		ENST00000269305:450	VQLWVDSTPARHPRPR	4.76129	3.95327	1.58015	3.22342	2.23266	3.76447	1.44361	1.23266	4.21956	1.76553	4.85549	3.41278	1.38405	4.84197	4.42559	4.17871	3.47119	4.57773	5.53823	4.05572	4.4121	4.50335	4.19535	4.31252	3.51728	2.30451	5.05224	3.93168	3.81762	5.17951	2.0635	4.33271	3.31179	6.39643	1.46989	1.60407	2.76553	3.69599	3.88362	1.25096	1.93357	3.61235	3.65535	3.56438	3.98185
	ENST00000269305:450		ENST00000269305:450	VTCTYSPALNKMFCQL	4.42559	4.14568	1.4489	5.17513	1.26303	3.73769	0.895303	0.9855	3.71699	1.39506	3.84599	2.31034	0.978196	3.85499	3.34199	3.59455	3.42358	5.23802	5.62234	2.51096	6.20183	4.15866	3.82273	4.07125	3.38405	2.15381	5.54998	4.13832	3.85499	4.26003	1.75702	4.5735	3.41549	4.58075	1.09085	1.53605	2.19849	3.51979	6.95466	1.29866	1.72247	3.81865	3.38267	3.24489	3.84298
	ENST00000269305:450		ENST00000269305:450	WVDSTPARHPRPRHGH	4.57894	4.58376	1.28688	3.50462	1.1375	4.0635	0.85599	1.02148	3.94953	1.32193	4.19849	2.65535	0.895303	8.6616	7.42433	4.21956	3.34767	3.99367	4.85499	2.99639	3.94673	4.0268	3.854	4.09592	3.0993	2.34483	4.94345	3.69822	3.82171	4.0045	1.69153	4.29205	3.848	4.00899	1.38957	1.43829	2.5656	3.62293	3.77716	1.14405	2.13093	5.27984	8.6616	8.69474	4.53419
	ENST00000269305:450		ENST00000269305:450	YSPALNKMFCQLAKTC	6.64789	7.96774	3.23419	4.67751	2.74416	4.82222	2.53107	1.76553	4.12681	2.90111	4.51412	3.27202	1.98914	4.51223	3.73985	3.73118	4.21878	5.85175	7.26997	4.20398	8.49117	4.5373	4.76818	5.2114	3.46989	2.75916	6.54952	4.57954	4.37365	4.58556	2.38405	4.7148	3.99639	4.64674	1.57531	1.86394	3.14241	3.85699	4.42021	1.60881	4.08576	4.2555	4.67976	3.73227	3.96347
	ENST00000269305:453		ENST00000269305:453	AKSVTCTYSPALNKMF	5.34483	5.4663	2.63691	5.08576	3.01792	4.0045	3.19535	1.74846	5.55735	2.70487	7.72853	4.7666	1.90689	5.55612	4.09001	4.42425	4.0505	7.15805	7.1636	3.28244	6.25663	4.48929	5.42459	4.74416	4.18982	2.52607	6.59902	4.98322	4.96855	7.19131	2.60407	4.96947	4.24413	5.83719	1.69153	1.8953	3.38267	4.43296	7.64285	2.10434	2.84197	5.22805	6.45566	4.61941	5.90207
	ENST00000269305:453		ENST00000269305:453	AKTCPVQLWVDSTARH	4.0781	5.02813	1.02148	3.27501	0.678072	3.67243	0.722466	0.948601	3.56682	0.903038	4.0993	2.31615	0.863939	5.07639	3.6017	3.60288	2.98185	4.53667	5.11312	1.87184	4.05137	4.20789	8.15431	5.47379	3.50462	2.03914	5.13463	3.80839	3.90689	4.69488	1.67356	5.3466	3.17313	4.10266	1	1.32769	2.30159	3.78973	4.25172	0.925999	1.76977	3.99367	4.36737	3.85898	5.56377
	ENST00000269305:453		ENST00000269305:453	ALNKMFCQLAKTCPVQ	4.21101	3.97085	2.41414	4.28021	2.45943	3.76235	2.17632	2.18269	4.80168	2.31034	7.05344	5.63256	1.7866	4.15299	3.74093	4.64616	3.89918	6.22554	6.97682	4.42694	5.74766	5.1639	9.69401	7.36475	3.852	2.9241	6.22168	4.54659	5.26566	5.71918	2.71149	7.08289	8.05371	5.87455	1.71809	2.30159	3.65421	7.22362	5.13955	1.90304	3.18428	4.42761	4.88069	3.99186	3.79701
	ENST00000269305:453		ENST00000269305:453	CPVQLWVDSTARHPRP	4.48736	4.20555	1.59455	3.67582	1.26303	4.94017	1.0635	1.70044	4.97774	1.37295	6.33896	4.18031	1.95977	5.59604	4.61176	4.1819	6.28614	7.21053	6.35966	4.65191	4.42291	4.59932	9.30556	7.54249	3.85	2.33628	4.96023	3.72792	6.80206	5.29389	1.852	5.14241	4.69321	5.07339	3.38819	1.70929	7.03353	5.76951	4.93876	1.63227	1.852	5.45187	5.98185	7.57637	10.6517
	ENST00000269305:453		ENST00000269305:453	CQLAKTCPVQLWVDST	3.7666	3.91648	0.978196	3.41007	0.584962	2.9542	0.879706	0.765535	5.23419	0.963474	3.4019	2.08406	0.970854	3.64847	3.15543	3.21257	3.10266	3.89918	4.53169	1.79909	3.77716	4.25096	8.95646	4.17313	3.01792	1.82375	4.65306	3.46728	3.8166	3.63807	1.66448	5.44692	3.27501	4.09592	0.978196	1.23266	2.1375	3.60644	3.77505	0.941106	1.852	3.47897	3.37295	4.84097	7.14608
	ENST00000269305:453		ENST00000269305:453	CTYSPALNKMFCQLAK	5.65277	5.37156	4.67073	6.1639	4.64386	4.97499	5.11395	4.64674	5.28392	4.75756	5.21296	4.9397	3.99458	5.41819	5.32984	4.4363	4.1177	6.52544	6.84812	5.24982	6.40105	4.82222	5.15299	5.23343	3.96809	4.48285	8.21267	6.39386	5.15097	5.91815	3.23419	5.08576	4.61589	6.21529	2.63691	3.18269	4.18903	4.29499	6.34749	2.94298	4.85997	5.52795	6.17592	5.24982	4.4363
	ENST00000269305:453		ENST00000269305:453	FCQLAKTCPVQLWVDS	3.47249	3.33771	0.9855	2.854	0.378512	2.79286	0.565597	0.565597	3.03386	0.978196	3.27352	2.02857	0.823749	3.54473	2.95977	3.17473	2.94298	3.44361	4.04963	1.66448	3.30305	4.1334	9.01008	3.66562	2.9486	1.87971	4.79753	3.35614	3.43829	4.05224	1.76129	4.68986	3.17792	3.83895	0.910733	1.26903	2.24184	3.38681	3.55459	1.11103	1.60407	3.17951	3.04614	3.29278	7.13227
	ENST00000269305:453		ENST00000269305:453	GTAKSVTCTYSPALNK	5.10727	4.41007	4.02945	4.34696	3.05311	4.25323	3.55949	2.5656	8.34851	2.70487	4.22188	4.86938	2.45418	6.56499	3.96625	4.65592	3.71039	5.92837	5.71315	3.02148	5.37051	4.45878	4.36737	4.69321	3.54844	3.05658	7.91468	6.20653	4.56682	5.95536	2.77189	4.63807	4.40735	5.88509	1.87184	2.11437	3.88557	4.35191	10.5003	1.79494	3.06867	3.93263	4.82375	4.08661	4.3067
	ENST00000269305:453		ENST00000269305:453	HSGTAKSVTCTYSPAL	3.9222	3.49313	1.28096	2.94673	0.678072	3.24336	1.23266	0.847997	3.48027	1.12433	3.57289	2.72247	1.04264	3.61235	3.17153	3.34483	3.02503	3.82883	4.44095	1.95606	3.68482	4.13011	3.48671	3.97085	2.90689	2.40871	5.40939	3.86987	3.59455	4.40871	1.59932	3.97545	3.16027	4.0018	1.1375	1.43829	2.46467	3.45812	3.80219	1.08406	1.74416	3.37712	3.47508	2.79286	3.41819
	ENST00000269305:453		ENST00000269305:453	KMFCQLAKTCPVQLWV	3.87381	3.5509	1.12433	2.95047	0.765535	3.01792	0.584962	0.659925	3.23573	1.09085	3.53605	2.08066	0.963474	3.51349	3.13586	3.23879	3.1127	4.31904	4.86245	2.38681	3.60288	4.35191	3.91743	3.89142	3.17153	1.97453	4.71809	3.47638	3.26454	3.60999	1.65535	3.74416	3.02503	3.61235	0.970854	1.61824	2.31904	3.37295	3.6893	1.15056	1.55582	3.33914	3.05137	2.85	3.16832
	ENST00000269305:453		ENST00000269305:453	KSVTCTYSPALNKMFC	4.79025	4.73173	2.56316	5.30195	2.10434	3.774	1.54597	2.05311	4.27053	1.68706	5.5008	3.96255	1.31615	4.74255	3.50716	4.04439	3.58496	6.07403	5.65907	2.96532	5.7666	4.37573	4.95745	4.29939	3.41007	2.32481	6.08343	4.04002	4.19377	5.0321	2.13093	4.27202	3.7148	5.07425	1.41143	1.70487	2.68706	3.79701	7.24992	1.47508	2.22959	3.70598	4.04527	3.53605	5.30415
	ENST00000269305:453		ENST00000269305:453	KTCPVQLWVDSTARHP	4.31976	4.54288	1.32193	3.53481	1.26303	4.07382	0.815575	0.956057	4.0027	1.0635	5.35297	2.58496	1	4.23036	3.45022	3.74524	3.47249	6.27034	4.94439	2.22959	3.76553	4.81147	8.95513	5.9697	3.72792	1.9222	4.97865	3.64386	3.84499	5.4002	1.69599	6.3203	3.49825	4.16027	1.07039	1.5656	2.64616	3.5472	4.1152	1.52607	1.83188	4.87184	5.30488	3.68032	5.6097
	ENST00000269305:453		ENST00000269305:453	LAKTCPVQLWVDSTAR	3.58256	3.6017	0.970854	3.41143	0.847997	3.22651	0.411426	0.815575	3.59813	0.823749	3.76235	2.21723	0.879706	4.05832	3.45812	3.45681	3.13914	4.74308	5.77716	1.72247	3.53107	4.17632	8.16882	5.32337	3.30305	2.07039	4.66562	3.56438	4.1152	9.17839	2.22959	5.10392	3.38267	4.36036	1.02857	1.59932	2.63459	3.57652	4.69265	1.10434	1.60881	4.22574	4.49825	3.26754	4.8802
	ENST00000269305:453		ENST00000269305:453	LHSGTAKSVTCTYSPA	5.14975	3.56194	1.14405	3.1127	0.678072	3.27202	0.641546	0.641546	3.47379	1.54597	3.58856	3.04789	0.933573	3.56438	3.13586	3.36597	2.9782	3.76553	4.3978	2.0036	3.61117	3.9542	3.59096	3.82782	2.98914	2.10098	5.29352	4.02591	3.72574	5.15056	1.85997	4.42291	3.28688	3.75702	1.16992	1.44361	2.30159	3.70155	4.1416	1.1177	1.88362	3.26303	3.27501	2.69822	3.56803
	ENST00000269305:453		ENST00000269305:453	LNKMFCQLAKTCPVQL	3.97361	4.14649	2.04264	7.93263	1.20163	3.41954	0.9855	1.23266	3.91552	2.57046	4.29792	3.31325	1.33914	6.47362	8.07114	12.792	3.33914	5.52576	5.78921	2.80735	5.57561	5.9644	5.92457	4.49825	4.29572	2.49825	6.05398	4.36807	9.86814	6.19869	2.53107	6.21975	10.1452	5.27724	1.17632	1.62761	3.07895	5.10014	4.94439	1.57046	2.61824	4.36737	5.06134	3.6311	3.61235
	ENST00000269305:453		ENST00000269305:453	LWVDSTARHPRPRHGH	4.22728	4.38198	1.01436	3.34483	0.925999	3.84197	0.731183	0.739848	3.91361	1.54102	4.58737	2.65306	0.790772	8.13899	7.1532	3.91361	3.14078	4.10434	4.48736	3.08066	3.58015	4.0781	4.10182	4.10098	3.14078	2.24184	6.39111	3.75489	3.60763	3.94953	1.848	4.03562	3.27947	4.0036	1.22651	1.50589	2.48543	3.60288	4.07125	1.07039	1.88753	4.93121	8.29126	8.02059	4.62761
	ENST00000269305:453		ENST00000269305:453	MFCQLAKTCPVQLWVD	3.43429	3.34767	0.62293	2.78869	0.584962	2.76765	0.432959	0.704872	2.9855	0.739848	3.27352	1.97085	0.963474	3.48671	2.9542	3.1375	3.03386	3.52231	4.51854	1.64155	3.59932	4.06264	8.91558	3.47768	2.97085	1.95233	4.33771	3.37016	3.38543	3.58856	1.55582	4.54288	3.22033	3.70487	1.09761	1.22033	2.32193	3.46858	3.44095	1.0072	1.64155	3.31179	3.02857	6.60866	10.4031
	ENST00000269305:453		ENST00000269305:453	NKMFCQLAKTCPVQLW	3.6792	3.47638	1.09085	3.27798	1	2.8679	0.704872	0.863939	3.23113	0.895303	3.49185	2.18269	1.02148	3.61589	3.0321	3.30889	3.11603	3.86096	4.69599	2.19219	3.73335	3.97269	3.86196	4.02326	3.12267	2.01078	4.62234	3.48543	3.77716	3.69711	1.848	4.0018	3.13422	3.68818	1.09085	1.25096	2.41414	3.49313	3.59694	1.22033	1.79077	3.99639	3.48156	3.49185	3.38405
	ENST00000269305:453		ENST00000269305:453	PALNKMFCQLAKTCPV	4.19849	4.08746	2.19219	6.3466	1.32193	4.54967	1.63227	1.83996	4.32265	2.42492	8.24417	5.19298	1.76129	4.51349	3.97728	3.70044	3.85499	5.82197	7.70376	4.10266	5.40769	6.66434	5.19022	5.73606	3.92029	2.62059	6.32769	4.62644	5.06781	5.65277	2.05311	5.22689	5.29792	5.22226	1.99639	1.84398	3.86592	4.26978	4.75489	1.43296	2.70487	4.4121	5.05918	4.61648	4.07125
	ENST00000269305:453		ENST00000269305:453	PVQLWVDSTARHPRPR	4.33842	3.8166	1.67807	3.54844	1.88753	4.19928	0.887525	1.66903	4.57773	1.70929	5.28762	3.02326	1.04264	4.73173	4.17552	4.1819	3.60526	5.56986	10.4757	3.8953	4.36387	4.43296	5.24527	8.00433	3.9241	2.26903	5.00585	3.79597	3.88947	4.61765	2.05311	4.8515	3.43429	4.14405	1.60881	1.42223	2.79494	3.6427	3.8953	1.5509	2.0321	4.82375	5.1914	3.32481	4.95373
	ENST00000269305:453		ENST00000269305:453	QLAKTCPVQLWVDSTA	3.59574	3.59335	0.871844	3.6017	0.678072	2.93923	0.422233	1.02857	3.28983	0.757023	3.47768	1.88753	0.918386	3.70929	3.27352	3.24336	3.02326	3.68482	4.30378	1.71809	3.60881	4.11187	9.53459	4.4363	2.78031	1.97085	4.92647	3.60526	3.90014	4.4489	1.64155	4.52732	3.35191	4.15381	1.1375	1.25701	2.29572	3.5008	3.9644	1.09085	1.60407	3.48285	3.2765	3.26003	6.42643
	ENST00000269305:453		ENST00000269305:453	QLWVDSTARHPRPRHG	4.20006	3.89045	1.9486	3.2032	0.847997	3.88753	0.925999	0.863939	4.34554	1.1375	5.45286	3.02326	2.19849	10.3168	3.81147	4.05832	3.5097	4.58856	4.92505	3.13914	3.83592	4.18745	4.12433	4.43563	3.15704	2.34483	5.1639	3.75702	3.68032	4.05485	2.08066	4.15218	3.22497	4.1811	1.37851	1.42761	2.67129	3.78973	3.86691	1.30451	1.78241	3.95977	4.39094	3.15218	3.82579
	ENST00000269305:453		ENST00000269305:453	SGTAKSVTCTYSPALN	4.58556	3.75168	1.28096	4.22419	1.37851	3.97177	1.10434	0.722466	4.42962	1.17632	4.31687	2.42761	0.85599	5.56986	3.64616	4.83441	3.34767	3.9991	5.08151	2.16027	4.92125	4.2032	4.41414	4.34056	3.32481	2.48285	6.58286	4.57289	3.68594	6.26604	1.9222	4.13996	3.73227	5.13586	1.18903	1.33342	2.46989	4.15623	4.40463	1.18903	1.52607	3.848	3.7866	4.7148	5.61648
	ENST00000269305:453		ENST00000269305:453	SPALNKMFCQLAKTCP	4.27128	4.0009	2.35896	5.99095	1.48543	4.56377	1.29278	2.21723	4.14649	2.19219	6.97418	3.92884	1.66448	4.20633	3.97361	3.90785	4.02148	6.93026	7.40293	4.50462	6.02636	5.41718	9.69455	4.87086	4.17712	2.86394	7.24003	5.69293	4.54659	4.80012	2.64616	4.69321	4.04963	5.03298	1.55582	1.7137	3.15704	3.93452	4.62936	1.58496	3.0018	4.12598	4.17951	3.63227	3.81044
	ENST00000269305:453		ENST00000269305:453	SVTCTYSPALNKMFCQ	5.08534	5.1639	2.47249	6.97968	1.1375	3.9486	1.24489	1.23266	3.59455	1.59455	4.43763	2.57531	1.3505	4.5097	3.36877	3.81558	3.54967	5.45746	6.30415	2.47768	7.30497	4.27053	4.18349	4.18031	3.21878	2.47249	6.03078	4.58075	3.87184	4.61176	2.08746	4.34056	3.89045	5.39678	1.28096	1.42223	2.88166	3.78973	8.26711	1.32193	2.03914	4.33557	3.84298	3.63691	3.81455
	ENST00000269305:453		ENST00000269305:453	TAKSVTCTYSPALNKM	6.38802	4.84046	3.93263	5.35226	3.45943	4.39643	2.6017	1.83996	4.42962	3.24793	5.21179	5.08449	2.90689	6.30396	4.09761	4.82426	4.08236	6.84674	6.73105	3.05485	7.1817	4.64443	5.16511	5.73064	3.57046	3.08406	8.08699	5.85275	5.18428	7.54288	2.80735	5.15299	4.70321	6.13134	2.02148	2.13422	4.05745	4.27575	8.30227	1.95977	3.21101	4.53605	4.85898	4.55213	5.20085
	ENST00000269305:453		ENST00000269305:453	TCPVQLWVDSTARHPR	4.23802	4.09677	2.02857	3.36317	2.10434	4.18745	1.43829	1.25096	4.56255	1.22651	5.43796	3.27352	1.24489	4.70543	3.73552	4.0798	3.24945	4.85449	4.98868	2.31904	3.95606	4.21878	8.2095	5.49506	3.2854	2.29866	4.97591	3.97177	3.60051	7.38258	1.89918	4.20867	3.24031	4.25172	1.25701	1.46467	2.49313	3.71039	4.07895	1.22033	1.83188	4.04439	4.17552	4.62527	6.8301
	ENST00000269305:453		ENST00000269305:453	TCTYSPALNKMFCQLA	5.15664	5.142	2.10434	6.65635	0.925999	3.74093	0.895303	1.40599	4.02059	1.53107	4.37712	2.60644	1.1177	4.04876	3.48543	3.71699	4.2426	5.49953	6.59081	3.02148	7.65335	4.32193	4.19456	4.73985	3.46989	2.24793	5.98664	4.44692	3.9607	5.02945	1.87184	4.56682	3.70044	4.96993	1.22651	1.35614	2.67356	3.75489	8.07756	1.27501	2.18587	3.89918	3.65191	3.66221	3.95233
	ENST00000269305:453		ENST00000269305:453	TYSPALNKMFCQLAKT	7.05387	8.01056	4.54288	5.36807	3.90689	5.32229	3.80735	4.34341	4.42358	4.04527	4.95977	4.73931	2.96717	4.71205	4.69321	4.45352	4.21412	6.63735	6.42626	4.58496	7.83112	4.47184	4.72192	4.59753	3.55827	3.79077	7.71397	6.29517	4.774	5.24679	3.1811	4.86394	4.63749	5.55275	1.78241	2.29866	3.6792	4.35473	7.35085	2.32193	4.22033	4.21335	5.29241	4.91552	4.22882
	ENST00000269305:453		ENST00000269305:453	VQLWVDSTARHPRPRH	4.95093	4.50208	1.32193	3.51223	0.765535	3.8953	0.632268	1.20789	3.85898	0.948601	4.84348	2.60881	1.18269	9.7226	3.79701	4.11187	3.2765	4.64328	5.25927	2.93734	3.8748	4.23496	3.74739	4.54226	3.39643	2.07724	4.93404	3.80941	3.61706	4.04701	2.17313	4.0063	3.43029	4.21878	1.18903	1.29278	2.46205	3.5656	3.66562	1.29866	1.92979	3.86196	3.76765	3.51854	3.94298
	ENST00000269305:453		ENST00000269305:453	VTCTYSPALNKMFCQL	4.48285	4.41481	1.70929	5.85524	0.765535	3.66334	0.659925	0.807355	3.98914	1.25096	4.25852	2.66221	1.12433	3.89142	3.44493	3.71039	3.36457	5.16551	5.93734	2.70266	6.68173	4.22188	3.91169	4.15056	3.76871	2.28688	5.63517	4.34908	3.82477	4.42962	1.68257	5.0036	3.54102	4.89676	1.1375	1.48543	2.24489	3.64962	6.90689	1.21412	2.21723	4.2426	3.51854	3.30451	3.69488
	ENST00000269305:453		ENST00000269305:453	WVDSTARHPRPRHGHL	3.98732	4.27947	1.28096	3.03386	0.584962	3.76129	0.739848	0.933573	4.18824	1.24489	4.59932	2.51602	1.14405	8.00439	9.039	3.84599	3.20633	3.85798	4.79286	2.31325	4.10266	3.95513	4.0197	4.02945	3.26303	2.24793	4.7301	3.63227	3.7666	3.83794	1.95233	4.20477	3.61117	4.29719	1.29278	1.51602	2.44361	3.45812	3.68257	1.11103	1.86394	7.50811	9.16166	8.81157	5
	ENST00000269305:453		ENST00000269305:453	YSPALNKMFCQLAKTC	6.38595	7.83845	3.96901	5.39025	2.20163	4.39369	2.06695	2.98732	4.15543	2.29572	4.67186	3.71699	1.95233	4.43763	3.85898	3.90881	4.14649	5.81532	7.24622	4.43095	7.97951	4.49313	4.93168	4.87971	3.73444	3.08576	6.3302	4.4121	4.60051	4.79701	2.9542	4.57471	4.18428	4.85898	1.58015	2.01078	3.39094	4.18031	4.28762	1.48543	3.31179	4.22188	4.8674	3.851	3.91169
	ENST00000269305:454		ENST00000269305:454	AKSVTCTYSPALNKMF	5.31904	4.916	3.51854	5.11936	2.96347	3.92315	2.5509	1.98914	5.45022	2.14731	8.08926	4.73064	1.81558	5.56255	4.11853	5.16672	3.91265	7.00045	6.84662	3.01436	6.32229	4.4822	5.19101	5.28355	4.18745	2.62059	7.27808	4.89918	4.926	7.17951	2.43296	5.15137	4.55766	5.66562	1.65535	1.99639	3.49185	4.34483	7.59902	1.54102	2.8679	5.00809	6.4048	4.92315	5.5472
	ENST00000269305:454		ENST00000269305:454	AKTCPVQLWVDSTPAS	4.17153	6.33932	0.933573	4.70376	0.584962	4.86691	0.669027	0.879706	5.43829	1.05658	5.29719	6.16511	1.02148	6.083	3.35614	4.43496	3.93357	4.92884	6.48333	2.02857	4.90785	5.26115	10.7429	5.90569	3.84699	1.96347	6.95198	5.1635	6.41193	6.64169	1.73118	6.94451	4.14649	5.0063	1.53107	1.35614	4.05745	3.88069	6.2213	1.28688	1.64616	3.96901	4.43095	6.67143	8.46271
	ENST00000269305:454		ENST00000269305:454	ALNKMFCQLAKTCPVQ	4.23726	3.9607	2.73118	4.32409	2.67807	3.63227	1.76977	2.15056	4.80426	2.41143	7.28568	5.90063	1.91073	4.07639	4.08151	4.87332	3.82579	6.16712	7.02713	4.65019	5.97039	5.08321	9.71246	8.01764	3.67356	2.82782	6.08002	4.34341	5.39266	5.81352	2.39506	7.06178	7.78627	5.26341	1.77821	2.30743	3.36317	7.1914	4.79181	1.60881	3.0268	4.54844	5.10518	4.03826	3.83794
	ENST00000269305:454		ENST00000269305:454	CPVQLWVDSTPASAPW	4.68986	3.92029	1.09085	4.55336	0.485427	3.44626	0.594549	2.17313	3.69042	4.5735	4.04789	6.00787	1.68257	4.81404	3.34767	3.66448	3.35473	4.93876	6.6388	3.9514	5.79571	4.52982	9.94775	6.91719	3.22342	2.15381	4.90159	3.82375	4.88264	4.0018	1.60881	4.85997	4.7939	5.22535	1.51096	1.30451	4.48478	4.4614	4.1635	1.22651	1.80735	4.46009	5.23955	8.97791	11.5061
	ENST00000269305:454		ENST00000269305:454	CQLAKTCPVQLWVDST	3.87873	3.75168	0.669027	3.5008	0.485427	3.12763	1.0072	0.555816	5.61883	0.678072	3.43563	2.01436	0.956057	3.81558	3.15381	3.28096	3.15381	3.774	4.30086	1.79077	3.59694	4.27575	9.1601	4.08066	3.03738	2.0036	4.61117	3.47768	3.78031	3.74846	1.72683	5.11478	3.1811	4.18428	0.978196	1.1635	2.26303	3.43962	3.96625	1.08406	1.65992	3.49697	3.24793	5.21062	7.07916
	ENST00000269305:454		ENST00000269305:454	CTYSPALNKMFCQLAK	5.45582	5.20555	4.54535	6.33307	4.80735	4.98459	4.96023	4.78869	5.14893	4.90593	5.32373	5.09592	3.92695	5.11894	4.89385	4.72192	5.04177	6.7021	6.86096	5.24831	6.04592	4.86394	5.17832	5.15259	4.05832	4.63923	8.11218	6.40752	5.36107	5.83162	3.26754	5.0917	4.30086	6.42341	2.854	2.57773	4.42962	4.53667	5.65878	3.34625	4.77189	5.17792	6.20535	4.62	4.38267
	ENST00000269305:454		ENST00000269305:454	FCQLAKTCPVQLWVDS	3.43296	3.33628	0.641546	3.08916	0.378512	2.79909	0.516015	0.565597	3.02503	0.807355	3.26754	1.95233	0.83996	3.58135	2.94486	3.13914	2.90689	3.49185	4.00988	1.63227	3.38957	4.11853	9.09445	3.62761	2.85798	1.8679	4.77189	3.34341	3.48543	4.15056	1.7137	4.37504	3.03562	3.77926	1.11103	1.30451	2.18587	3.39917	3.4019	0.903038	1.70929	2.98732	3.01078	2.92979	7.29407
	ENST00000269305:454		ENST00000269305:454	GTAKSVTCTYSPALNK	5.51665	4.61353	3.80632	4.36667	3.30743	4.25927	3.76341	2.79701	8.37968	3.36737	4.47508	4.98823	1.852	6.64068	3.9991	4.63807	3.94767	6.32175	6.04941	3.45812	6.69947	4.49761	4.84699	5.18666	3.21723	3.34767	7.91713	5.98368	4.55152	6.14262	2.77189	4.90881	5.00585	5.92005	1.75702	1.83592	3.72356	4.29057	10.4017	1.54597	2.72901	4.49633	5.03166	4.0027	4.38957
	ENST00000269305:454		ENST00000269305:454	HSGTAKSVTCTYSPAL	3.78555	3.47768	1.02857	2.96901	1.1375	3.1811	0.941106	0.773996	3.47768	1.01436	3.57289	2.14078	1.09085	3.6427	3.21568	3.27352	3.04264	3.68706	4.32841	1.8953	3.73227	4.00809	3.7137	3.71039	2.88362	2.23573	5.34944	3.85898	3.53854	4.31325	1.70487	3.82579	3.26754	4.12846	1.04264	1.31034	2.23573	3.41819	3.78346	1.0072	1.73118	3.45154	3.43962	2.87184	3.65191
	ENST00000269305:454		ENST00000269305:454	KMFCQLAKTCPVQLWV	3.76022	3.42089	0.687061	2.852	0.678072	2.80735	0.748461	1.08406	3.34483	0.970854	3.50716	2.04963	0.956057	3.61824	3.01078	3.30451	2.93923	4.33056	4.79701	1.99639	3.6017	4.35614	3.87184	3.80116	2.98368	1.9486	4.749	3.53481	3.30597	3.59096	1.75275	3.78973	3.03562	3.61471	0.970854	1.40599	2.16992	3.36597	3.39643	1.10434	1.76553	3.37156	3.10936	2.64616	3.31034
	ENST00000269305:454		ENST00000269305:454	KSVTCTYSPALNKMFC	4.8125	4.49761	2.68032	5.52576	1.76553	3.62059	1.37851	2.03562	4.78869	2.04264	5.56438	3.76977	1.3505	4.53605	3.64731	4.08491	3.69265	6.12226	5.53138	2.81352	5.68986	4.36527	4.64789	5.19495	3.76977	2.39232	5.93664	4.27501	4.09761	5.20477	2.16672	4.17792	3.77505	5.13586	1.51602	1.71809	2.9542	3.75168	6.52763	1.20163	2.22651	3.9486	4.24108	3.80735	4.55275
	ENST00000269305:454		ENST00000269305:454	KTCPVQLWVDSTPASA	3.99186	4.78241	1.0072	4.85748	0.584962	3.7126	1.15056	1.3505	4.51412	1.56071	3.87283	6.21684	1.18269	4.08066	3.59096	7.48953	3.93923	4.97774	5.50016	2.24489	4.56316	6.02436	10.6761	4.72955	3.32625	1.8953	4.76288	4.04264	5.72219	6.86678	1.95977	5.81198	4.59813	5.08789	1.30451	1.42223	2.88753	3.60407	4.45943	1.17632	1.70487	3.80116	4.11686	6.58737	9.01371
	ENST00000269305:454		ENST00000269305:454	LAKTCPVQLWVDSTPA	5.98573	4.17792	0.887525	4.53045	0.678072	3.17473	0.485427	0.62293	3.53978	1.31034	3.43563	4.42962	0.790772	4.13422	3.11103	3.4489	3.02148	4.23496	5.22959	1.78241	4.24108	5.0045	10.5435	4.22033	3.12267	2.12763	4.56377	3.66676	4.19614	4.97131	1.60881	5.33878	3.62644	4.23113	1.15056	1.20789	2.40599	3.50843	4.93263	1.12433	1.65992	3.65076	3.28392	4.65249	7.3137
	ENST00000269305:454		ENST00000269305:454	LHSGTAKSVTCTYSPA	5.55612	3.62877	1.08406	3.21101	0.263034	3.52482	0.704872	0.879706	3.57652	1.46989	3.64731	2.48285	0.933573	3.59455	3.05485	3.38405	3.07382	3.9241	4.50398	1.9855	3.91169	4.01792	3.55213	3.8846	3.0072	2.07382	5.30488	4.35966	3.72901	5.2589	1.82375	4.37782	3.30597	3.99186	1.1177	1.27501	2.33342	3.53107	4.19849	1.11103	1.98185	3.32625	3.33056	2.87381	3.39369
	ENST00000269305:454		ENST00000269305:454	LNKMFCQLAKTCPVQL	4.06437	4.23955	1.5008	8.03535	1.43296	3.40871	1.04264	1.4489	3.76022	1.48027	4.6017	3.59455	1.23266	6.50732	8.0077	12.8846	3.6837	5.30816	6.20281	3.27501	5.69014	6.17273	6.0993	4.53978	4.51538	2.28392	6.14568	4.24565	9.86865	6.22477	2.18903	6.31016	10.1919	4.95327	1.45943	1.56071	3.13586	5.20906	4.89191	1.61824	2.38957	4.20945	5.46923	3.71589	3.48414
	ENST00000269305:454		ENST00000269305:454	LWVDSTPASAPWPSTS	7.64328	6.75328	1.79077	6.6768	1.32193	5.79025	1.94111	1.17632	8.44588	1.79494	12.3918	7.13986	1.04264	8.18294	10.0058	9.08361	8.34159	7.69947	8.96052	3.34908	7.65256	7.8315	6.8009	7.3156	6.45566	5.33842	9.84087	8.00163	8.19417	6.93251	2.09424	7.38327	6.28059	8.2547	1.37851	1.72247	3.70044	7.6211	7.52623	1.18269	1.70487	6.70667	6.53013	6.25644	6.45664
	ENST00000269305:454		ENST00000269305:454	MFCQLAKTCPVQLWVD	3.42626	3.28392	0.748461	2.85599	0.378512	2.79077	0.790772	0.695994	3.04789	0.748461	3.31615	2	1.11103	3.56316	2.96901	3.20789	3.10098	3.49697	4.48543	1.60407	3.54597	4.18982	8.93784	3.80219	3.01436	1.74846	4.33557	3.43296	3.39094	3.67243	1.50589	4.62117	3.18269	4.01346	0.970854	1.28096	2.13093	3.38405	3.46597	1	1.67807	3.18587	3.12598	6.45828	10.4285
	ENST00000269305:454		ENST00000269305:454	NKMFCQLAKTCPVQLW	3.79701	3.53356	1.33914	3.29425	0.765535	2.98732	0.669027	0.757023	3.17313	0.918386	3.45943	2.30451	1.26903	3.5435	3.04439	3.30451	3.17313	3.85798	4.70155	2.42761	3.58976	4.02148	3.6837	3.91073	3.0635	2.1635	4.52105	3.57168	3.6311	3.63227	1.73985	4.01436	3.24641	3.75809	1.07724	1.34483	2.28688	3.5097	3.4489	1.10434	1.97453	3.93168	3.40871	3.08576	3.36597
	ENST00000269305:454		ENST00000269305:454	PALNKMFCQLAKTCPV	4.21335	4.16832	2.15381	6.12887	2	4.22651	2.41684	1.37851	4.55213	1.48027	8.19293	4.85898	1.98914	4.31325	4.02768	3.82477	3.67469	6.34979	7.68032	3.488	5.82299	6.88056	5.38647	5.70183	3.90593	2.54597	6.38698	4.70598	4.60407	5.47119	2.28392	5.25512	5.1177	5.12309	1.4957	1.76129	3.43696	4.35544	4.86443	1.63227	2.41684	4.38405	4.98823	4.53916	4.34412
	ENST00000269305:454		ENST00000269305:454	PVQLWVDSTPASAPWP	5.92077	5.80012	1.41143	6.26491	0.485427	5.40803	0.799087	1.59932	6.99492	1.53107	12.1914	6.11998	1.29278	5.32409	4.95187	5.41886	8.24027	7.55382	10.8216	6.92184	6.60125	5.6744	8.48929	11.0625	5.44956	2.95233	5.4489	6.31886	5.95722	5.50716	1.774	7.55919	6.13648	6.97934	3.11437	1.82375	4.12763	5.55643	5.88874	1.10434	1.68257	6.28114	6.5659	8.77037	10.1147
	ENST00000269305:454		ENST00000269305:454	QLAKTCPVQLWVDSTP	3.70044	3.57046	1.13093	3.79181	0.485427	2.97636	0.650765	0.765535	3.3505	0.863939	3.60763	2.44095	0.739848	3.85	3.34341	3.33914	3.17792	3.79597	4.26679	1.74416	3.99458	4.31107	10.1817	4.23266	2.91456	1.91073	5.06048	3.50843	3.82782	3.74631	1.67356	4.66846	3.18745	3.97361	1.15704	1.17632	2.15381	3.44095	3.64847	1.1635	1.69153	3.12763	3.18745	3.40735	6.75101
	ENST00000269305:454		ENST00000269305:454	QLWVDSTPASAPWPST	7.26012	6.89676	1.79494	7.02945	1.26303	5.0045	1.40054	0.978196	8.52317	1.82375	12.7208	7.04341	1.54597	6.40037	10.2486	7.07339	5.81916	7.77248	8.70622	4.24717	7.22072	7.60459	6.16631	6.35209	5.88313	6.70667	8.03936	6.80168	7.74826	6.69042	2.07382	7.19042	6.12701	8.27025	1.21412	1.94111	3.45943	7.52599	7.31134	1.21412	1.90304	6.72083	6.54504	6.24888	5.30415
	ENST00000269305:454		ENST00000269305:454	SGTAKSVTCTYSPALN	4.31687	3.70929	1.65992	4.1177	1.26303	3.71149	0.83996	1.07039	4.49697	1.73552	4.23113	2.57531	0.83996	5.45812	3.5435	4.86245	3.12763	4.17073	4.97315	1.87971	4.76713	4.28021	4.42559	4.3067	3.34341	2.43296	6.66534	4.71809	3.89336	6.07168	1.80735	4.10182	3.58015	5.02059	1	1.25701	2.42492	3.848	4.35332	1.02148	1.83592	3.50462	3.88557	4.72465	4.8212
	ENST00000269305:454		ENST00000269305:454	SPALNKMFCQLAKTCP	4.43363	4.09592	2.53605	6.07532	2.16992	4.10518	1.80735	2.40327	3.98185	1.80323	6.84009	4.51223	1.83592	4.21412	4.1334	4.16752	3.93074	6.69738	7.63452	4.59753	5.85674	5.60703	9.74204	4.91409	3.81044	2.8679	7.08937	5.19731	4.75596	5.13463	2.08746	4.48543	4.34696	4.774	1.59455	1.93734	3.61706	4.26903	4.56377	1.65076	2.77821	4.05572	4.30378	3.91552	3.77926
	ENST00000269305:454		ENST00000269305:454	SVTCTYSPALNKMFCQ	4.73769	5.29425	2.37295	7.05961	1.07039	3.98823	0.85599	1.09761	3.79909	2.13093	4.31542	2.51854	1.18269	4.37016	3.25852	3.74093	3.64155	5.61265	6.28429	2.90304	7.0634	4.24031	4.31615	4.21101	3.55827	2.41954	5.97476	4.20711	3.73769	5.1206	1.92979	4.36877	3.926	5.51665	1.48027	1.4489	2.52356	3.93168	8.07446	1.39506	2.08066	3.98641	3.69822	3.53978	4.14486
	ENST00000269305:454		ENST00000269305:454	TAKSVTCTYSPALNKM	6.22997	5.14364	4	5.53419	3.18587	4.44559	3.27947	2.24793	4.83794	3.19219	5.19614	5.39129	2.01078	6.29333	4.30597	4.71809	4.20006	6.83428	6.92089	2.74846	6.6851	4.4822	5.14445	5.03562	3.75809	3.15704	8.18512	5.65105	4.88753	7.502	2.68482	4.99548	4.67582	6.09761	1.94486	1.90689	3.69488	4.47314	8.62344	1.70044	3.10936	4.07296	4.98368	4.55643	5.33235
	ENST00000269305:454		ENST00000269305:454	TCPVQLWVDSTPASAP	4.35544	4.72028	1.38957	5.57864	0.847997	4.13093	0.871844	1.53605	4.26604	1.11103	4.37365	6.42945	0.918386	4.68032	3.78869	4.89191	3.80941	6.77834	6.25058	2.35332	6.07361	5.39917	10.6143	6.37643	4.16993	2.31904	5.15623	4.48929	5.92291	4.97957	2.09424	6.9814	6.49969	6.81109	2.37573	1.72247	3.24184	4.10434	5.29462	1.37295	2.03914	3.91361	4.27873	8.595	10.9552
	ENST00000269305:454		ENST00000269305:454	TCTYSPALNKMFCQLA	5.42626	5.26379	1.64616	6.97189	1.37851	3.90497	0.722466	0.85599	3.65878	1.47508	4.36457	2.56316	1.27501	4.23113	3.58256	3.73335	3.62877	5.6879	6.58376	2.81558	7.68664	4.39575	4.52231	4.8485	3.74416	2.70487	6.12039	4.43229	3.91839	5.20124	1.94111	4.61176	3.58135	4.88362	1.1375	1.40599	2.53356	3.72356	8.23654	1.22651	2.03562	4.27947	3.82069	3.62994	3.86096
	ENST00000269305:454		ENST00000269305:454	TYSPALNKMFCQLAKT	6.91421	8.1267	4.8212	5.32301	4.16993	4.81096	3.74631	4.09339	4.96486	3.59694	5.17233	4.4614	3.80012	4.77241	4.69488	4.41886	4.53294	6.48059	6.81724	3.56071	7.73166	4.57289	4.93829	4.95093	3.91265	3.75489	7.62095	5.8392	5.0751	5.27687	3.13093	5.16551	4.56986	5.60851	1.89918	2.25096	4.43563	4.37365	7.5549	2.44626	4.25096	4.35191	5.77952	4.8953	4.21412
	ENST00000269305:454		ENST00000269305:454	VQLWVDSTPASAPWPS	9.06302	6.19849	1.48543	5.96694	0.765535	4.50016	1.11103	1.22651	8.53056	1.15056	13.1526	6.71864	1.3505	4.90833	10.4621	6.71452	4.36317	7.51657	8.79142	2.02857	7.33834	6.88862	5.50016	5.31433	7.71163	3.22805	7.27798	6.04658	7.02735	6.02525	2.02148	7.67857	5.50938	7.5205	1.25096	1.66448	2.58496	6.26491	6.83756	1.18269	2.04614	5.39815	5.83693	6.04811	5.82043
	ENST00000269305:454		ENST00000269305:454	VTCTYSPALNKMFCQL	4.60644	4.32553	1.67356	5.67243	1.37851	3.62994	1.23266	1.32769	3.60526	1.97085	4.03298	2.63923	0.970854	3.853	3.37434	3.5373	3.41684	5.12515	6.06242	2.59932	6.70335	4.21568	3.96809	4.22265	3.44361	2.41143	5.37191	4.08831	3.90881	4.33056	1.70487	4.64616	3.46858	4.68089	1.26303	1.53605	2.75275	3.69042	6.71905	1.11103	2.1375	3.87873	3.52356	3.27798	3.81147
	ENST00000269305:454		ENST00000269305:454	WVDSTPASAPWPSTSS	7.93764	7.29232	3.04264	7.41709	1.32193	6.27053	2.31034	1.42223	8.97565	5.15299	12.5724	7.65971	1.51602	7.51144	10.1848	9.40022	10.9274	7.82852	9.53086	4.28244	8.24317	10.5154	7.43946	7.6359	6.86864	6.32643	10.0756	8.12034	9.00039	8.17008	2.45418	7.99994	8.19815	8.92867	1.4957	1.63691	5.35156	8.53726	7.64364	2.17632	2.07039	9.14004	8.62414	7.29205	7.21578
	ENST00000269305:454		ENST00000269305:454	YSPALNKMFCQLAKTC	6.65507	7.72642	2.9486	5.18428	2.51096	4.18507	2.14078	2.0036	3.9982	2.37016	4.30743	3.17951	2.07382	4.37156	3.61706	3.91552	4.40463	6.02126	7.05713	3.51096	8.10308	4.42895	4.55582	4.85947	3.71918	2.91456	6.16792	4.46009	4.37712	4.48349	2.17632	4.51349	4.16189	4.62994	1.48543	1.69599	3.22805	3.97911	4.43363	1.81558	3.71039	4.13093	4.68089	3.89724	3.92695
	ENST00000269305:455		ENST00000269305:455	AKSVTCTYSPALNKMF	5.15056	4.97728	2.64847	4.80838	3.30743	4.05918	2.9222	1.81558	5.64645	2.96532	7.83093	5.43563	1.98914	5.84825	4.08321	4.76924	3.66334	6.99073	6.83693	2.53107	6.45335	4.65306	4.90256	4.96625	3.98368	3.06005	6.72874	4.68314	5.17632	7.35738	2.87184	4.86938	4.56377	5.87578	1.74416	1.81147	3.28983	4.2817	7.9414	1.53605	2.70929	5.16912	6.37347	4.04439	5.43496
	ENST00000269305:455		ENST00000269305:455	AKTCPVQLWVDSTPPA	7.07328	6.24565	1.5656	5.18785	0.678072	4.8748	0.678072	1.32769	5.63952	1.64616	5.52638	5.98003	0.83996	6.0993	3.45022	4.25626	4.0045	8.55405	6.46956	2.06695	5.81352	5.25626	10.6617	6.30561	3.78555	2.23266	6.98185	4.73064	5.79986	6.00068	1.96347	7.65671	4.80168	5.24717	1.23266	1.72247	4.0268	3.88753	6.70363	1.35614	1.926	4.24565	4.35896	6.94848	8.64674
	ENST00000269305:455		ENST00000269305:455	ALNKMFCQLAKTCPVQ	4.17073	4.19771	3.18269	4.07468	2.20163	3.67694	2.58015	2.75275	4.82426	2.46205	7.0045	5.43663	1.88753	4.34625	4.1152	5.11395	3.98003	6.19357	7.04483	4.27053	6.0268	4.96671	9.69125	7.42559	3.7761	2.73552	6.13443	4.50653	5.40259	5.58586	2.81558	7.04691	7.93204	5.44758	1.65992	1.88362	3.81147	7.29912	4.81044	1.68257	3.2854	4.02857	5.09592	3.86888	3.81967
	ENST00000269305:455		ENST00000269305:455	CPVQLWVDSTPPARHP	4.92837	5.00045	1.0072	3.8166	1.32193	4.04089	1.03562	1.48543	4.49506	1.35614	4.9241	5.3837	1.3505	5.59126	4.5472	4.27426	5.21568	8.16481	7.09508	3.42761	5.55674	4.93452	10.5353	7.95315	3.42492	2.24184	5.12515	4.06178	6.25739	5.01792	1.70487	7.31768	5.62088	6.56484	3.80219	1.54102	6.47281	4.26454	5.68566	1.38405	2.01792	5.98982	5.90038	9.10737	11.4458
	ENST00000269305:455		ENST00000269305:455	CQLAKTCPVQLWVDST	3.72356	3.7666	0.650765	3.26153	0.584962	3.01257	1.18903	0.910733	5.40463	1.19535	3.44493	1.85599	1.04264	3.72028	3.15381	3.26604	3.10936	3.65191	4.55888	1.76129	3.7301	4.25475	9.15972	4.04614	3.13258	1.9782	4.59216	3.47768	3.70044	3.58496	1.64616	5.22997	3.18587	4.10601	1.04963	1.48027	2.18269	3.45681	3.79181	1.18269	1.74416	3.43962	3.37851	5.12639	6.79207
	ENST00000269305:455		ENST00000269305:455	CTYSPALNKMFCQLAK	5.13134	5.59842	5.11103	6.2149	4.70044	5.03386	4.63459	4.96162	5.21101	4.76394	5.28096	5.25172	4.4363	5.06523	4.79649	5.01167	4.68538	6.81019	6.76514	5.46467	6.59738	4.9222	5.85649	5.33163	4.03474	4.75756	8.0284	5.88093	5.47573	6.0365	3.37295	5.45483	4.75542	6.15947	2.0036	3.16992	4.53045	4.51349	5.95629	2.90497	4.64731	5.10769	6.13566	5.16591	4.19849
	ENST00000269305:455		ENST00000269305:455	FCQLAKTCPVQLWVDS	3.47508	3.36737	0.879706	2.86987	0.378512	2.84599	0.275007	0.678072	3.07895	0.863939	3.24641	2.0072	0.83996	3.49697	2.99639	3.13258	2.80941	3.47249	4.16672	1.73985	3.32048	4.24717	9.21203	3.66789	3.12598	1.83592	4.7703	3.41143	3.48285	3.90304	1.73118	4.40054	3.11603	3.82985	1.07724	1.14405	2.08406	3.34625	3.55459	1.07724	1.95233	3.13258	3.10434	3.22959	7.43162
	ENST00000269305:455		ENST00000269305:455	GTAKSVTCTYSPALNK	5.99073	4.51979	3.34908	4.32193	2.48543	4.50843	4.04439	2.16672	8.40139	2.81762	4.46271	4.60526	1.63227	6.81442	4.04527	4.53792	4.03914	5.90063	5.89845	3.54102	6.09149	4.53107	4.78031	5.45582	3.44095	3.12102	7.85767	5.99232	5.03738	5.96047	2.81967	4.85699	4.58496	6.21199	2.21101	2.1177	4.40463	4.06609	10.5137	1.93357	3.07211	4.40122	4.79025	3.74846	4.29425
	ENST00000269305:455		ENST00000269305:455	HSGTAKSVTCTYSPAL	3.88264	3.4957	0.773996	3.04963	1.80735	3.38405	0.641546	0.669027	3.54597	0.941106	3.55213	2.28392	0.687061	3.5656	3.24336	3.31179	3.22651	3.80941	4.31976	1.9855	3.88655	4.01703	3.60999	3.93734	2.99095	2.22651	5.39985	3.95233	3.5741	4.23726	1.70044	3.85798	3.28244	4.13914	1.1375	1.36177	2.34199	3.52607	3.87971	1.22033	1.8679	3.42761	3.60051	2.89336	3.65535
	ENST00000269305:455		ENST00000269305:455	KMFCQLAKTCPVQLWV	3.86888	3.47768	0.83996	3.03034	1.1375	2.98003	1.04264	0.650765	3.17153	1.61353	3.59096	2.17951	0.941106	3.64731	3.12598	3.24641	2.9855	4.19456	5.05007	2.12433	3.56438	4.39094	4.19219	3.88166	3.18745	1.926	4.75489	3.52482	3.39506	3.5656	1.61824	3.85	3.04264	3.59216	1.09085	1.38957	2.28392	3.49313	3.62994	1.22033	1.89918	3.37016	3.26003	2.84599	3.30597
	ENST00000269305:455		ENST00000269305:455	KSVTCTYSPALNKMFC	4.5404	4.48864	2.15381	5.0268	2.90689	3.98914	1.66903	1.70929	4.32697	1.88362	5.65592	3.90689	1.60881	4.61294	3.55213	4.37016	3.45549	6.04002	5.40259	2.8953	5.5435	4.41075	4.83188	4.60051	3.72574	2.30451	5.91385	4.08321	4.02148	5.31578	2.08066	4.47897	3.91839	4.70266	1.48027	1.39506	2.72028	3.8885	6.90773	1.18269	2.30451	3.70044	4.17871	3.6017	5.03914
	ENST00000269305:455		ENST00000269305:455	KTCPVQLWVDSTPPAR	4.83188	3.86493	1.66448	3.98459	1.20163	3.51728	0.536053	1.02857	4.82222	1.09085	4.21335	5.39883	1.37851	4.39849	4.51096	3.91456	3.64155	6.94451	5.48188	2.3505	4.03386	5.0955	10.0266	5.11853	3.54597	1.98185	5.24641	4.0072	4.84549	9.45465	2.1375	5.35297	3.55213	4.41954	1.26303	1.36177	2.70044	3.92029	5.34483	1.30451	1.83996	3.92884	3.92125	3.97636	6.14792
	ENST00000269305:455		ENST00000269305:455	LAKTCPVQLWVDSTPP	4.04701	4.20006	1.46467	4.97223	0.584962	3.44361	0.731183	0.823749	3.49185	1.08406	3.77083	3.7761	1.03562	4.20789	3.23266	3.61471	3.34908	5.78947	4.65535	2.01792	4.10182	4.64674	10.5537	4.46728	3.05311	1.95233	4.86493	3.64847	4.40667	3.9364	1.76129	5.35332	3.71809	4.67129	1.24489	1.40054	2.55827	3.68482	4.47119	1.07039	1.78241	3.93357	3.48671	4.19692	6.97177
	ENST00000269305:455		ENST00000269305:455	LHSGTAKSVTCTYSPA	5.2521	3.62761	1.30451	3.4019	0.847997	3.58737	0.782409	1.02857	3.54844	1.26903	3.61824	2.88362	1.01436	3.55336	3.14405	3.26754	3.13258	3.66789	4.53854	1.97085	3.6792	4.08151	3.58976	3.86987	2.9486	2.13093	5.45022	4.25096	3.81044	5.20672	1.67356	4.88069	3.38957	3.96162	1.07039	1.25701	2.58256	3.70044	3.926	1.04264	1.60881	3.47638	3.51475	3.0321	3.53978
	ENST00000269305:455		ENST00000269305:455	LNKMFCQLAKTCPVQL	3.93829	4.14568	1.14405	7.98277	1.37851	3.43563	1.13093	0.871844	3.93263	1.91073	4.10936	3.8125	1.1177	6.51128	8.02547	12.8701	3.36036	5.33414	6.07403	3.17951	5.62264	5.62322	6.142	5.06134	4.33485	2.63459	5.988	4.19928	9.72962	6.19436	2.62761	6.24279	10.1604	5.24336	1.5008	1.52105	2.93923	5	5.02104	1.43829	1.95233	4.22805	5.21179	4.22959	3.52982
	ENST00000269305:455		ENST00000269305:455	LWVDSTPPARHPRPRH	4.13175	4.09424	1.31615	3.42761	1.32193	4.20006	0.669027	1.35614	4.2817	1.32193	4.71149	3.24641	1.1635	10.1724	3.92695	4.1643	3.29425	4.72846	5.03474	3.20789	3.78346	4.11936	3.93357	4.22651	3.2555	2.19849	5.66192	3.66221	3.67129	4.19377	1.73552	4.1235	3.37712	4.43829	1.36737	1.44361	2.63459	3.74416	3.78555	1.28096	2.02148	3.44493	3.58256	3.27202	3.49057
	ENST00000269305:455		ENST00000269305:455	MFCQLAKTCPVQLWVD	3.52231	3.34625	0.879706	2.71589	0.263034	2.83592	0.432959	0.62293	3.10266	0.713696	3.25096	2.04264	0.757023	3.62293	3.01792	3.25701	3.02326	3.40327	4.49185	1.75275	3.60881	4.07211	9.02165	3.59455	2.93546	1.79077	4.31759	3.38819	3.36597	3.55336	1.68257	4.70155	3.08746	4.12928	1.02148	1.29866	2.45154	3.25399	3.38128	1.17632	1.60881	3.34908	3.15543	6.67723	10.3696
	ENST00000269305:455		ENST00000269305:455	NKMFCQLAKTCPVQLW	3.78031	3.49953	1.68706	3.03034	0.765535	2.87578	0.475085	1.15056	3.25852	0.970854	3.50208	2.27798	0.85599	3.58856	3.24793	3.30889	3.23266	3.72028	4.47184	2.64386	3.70266	4.04352	3.73985	3.904	3.17951	2.17632	4.67412	3.58616	3.94111	3.56682	1.69599	3.87873	3.10769	3.75275	1.09085	1.28096	2.51602	3.34483	3.53356	1.34483	1.83592	3.9542	3.52607	3.19535	3.25852
	ENST00000269305:455		ENST00000269305:455	PALNKMFCQLAKTCPV	4.28244	4.15704	2.94111	5.8902	2.45943	4.28688	2.12102	2.47508	4.81352	2.09761	8.04418	4.72792	1.72683	4.18666	4.42828	3.99186	3.94392	6.22612	7.69425	3.55827	5.45121	6.51396	5.42223	5.75114	3.62059	2.48027	6.36107	4.64097	4.6605	5.21878	2.07039	5.05961	5.57713	5.16631	1.80323	1.97085	3.82985	4.31759	4.67186	1.44361	2.82985	4.24565	4.99413	4.66334	4.23879
	ENST00000269305:455		ENST00000269305:455	PVQLWVDSTPPARHPR	4.32337	4.15218	1.16992	3.5373	1.58496	3.98277	0.918386	1.20163	4.38198	1.79494	5.4002	3.48156	1.26303	5.11103	4.30086	4.26679	4.82883	6.1534	11.19	4.68201	4.58676	5.0798	6.5659	9.57541	4.75809	2.31615	5.15299	4.21723	3.8679	6.224	1.95606	6.09276	3.57894	4.8525	1.69599	1.75702	2.62761	3.93357	4.12102	1.18903	2.04614	5.43796	5.44327	4.52042	6.54689
	ENST00000269305:455		ENST00000269305:455	QLAKTCPVQLWVDSTP	3.67582	3.6017	0.903038	3.68594	0.485427	3	0.555816	0.545968	3.36737	1.02857	3.58256	2.18587	1.04963	3.854	3.24184	3.38957	3.42626	3.76977	4.33199	1.89918	3.95233	4.24717	10.1955	4.27873	2.91456	1.94486	4.97223	3.46467	3.95513	3.59813	1.64155	4.51728	3.53356	4.03298	1.15056	1.31034	2.49825	3.45549	3.65992	1.18269	1.73118	3.24031	3.24945	3.67582	6.84775
	ENST00000269305:455		ENST00000269305:455	QLWVDSTPPARHPRPR	4.21568	3.98185	2.21101	3.34341	2.20163	4.22419	1.35614	1.22033	4.3875	1.23266	4.91648	3.09085	1.64155	4.90641	4.30086	4.08576	3.59694	5.69488	5.50398	4.40054	4.5472	4.24031	4.32841	4.65421	3.33628	2.25399	5.28466	3.99005	3.97085	5.38336	1.9486	4.18349	3.69822	4.56072	1.41143	1.48543	2.61824	3.82579	3.98732	1.26303	2.1635	3.88264	3.62994	3.31034	3.67694
	ENST00000269305:455		ENST00000269305:455	SGTAKSVTCTYSPALN	4.40122	3.86493	1.92979	3.89724	1.58496	3.71589	0.782409	0.695994	4.32048	0.678072	3.83794	2.82579	0.903038	5.72329	3.39369	4.95047	3.25701	3.9222	4.83491	1.91073	4.65878	4.31397	4.51979	4.45549	3.23573	2.42223	6.65721	4.42492	3.75809	6.27705	1.76553	4.25399	3.6427	4.83491	1.14405	1.39506	2.46989	3.87676	4.40803	1.13093	1.70044	3.88166	3.65076	4.39643	5.31506
	ENST00000269305:455		ENST00000269305:455	SPALNKMFCQLAKTCP	4.44626	4.04527	2.27501	6.04811	2.48543	4.09592	1.65535	1.81558	3.84398	1.76977	6.90725	4.35332	1.926	4.14731	4.1035	3.95791	4.38405	6.6893	7.33056	4.61824	5.78921	5.45418	9.69192	4.79442	3.91456	2.72028	7.03243	5.0054	4.75489	4.96947	2.28983	4.37295	4.2817	5.44526	1.52105	1.95233	3.30889	4.11353	4.64386	1.64616	3.18428	3.7939	4.02237	3.65191	3.78136
	ENST00000269305:455		ENST00000269305:455	SVTCTYSPALNKMFCQ	5.15583	5.12143	2.28983	7.00259	1.48543	4.26828	0.879706	1.67807	3.89239	1.49057	4.35191	2.95047	1.02148	4.57107	3.39369	3.7939	3.91265	5.6985	6.21548	2.73769	7.17243	4.30961	4.77558	4.34199	3.56925	2.34483	6.23592	4.27947	4.04264	4.76871	1.98185	4.49825	4.09845	5.51507	1.15704	1.4957	2.83794	3.99005	8.46123	1.37295	1.60407	4.64386	3.854	3.70377	4.15543
	ENST00000269305:455		ENST00000269305:455	TAKSVTCTYSPALNKM	6.43329	5.13586	3.73985	5.50208	2.72247	4.45286	2.97085	2.80735	4.41549	2.81967	5.04396	5.25361	1.82375	6.07895	3.9486	4.81506	4.1819	6.99707	6.70169	3.90977	7.10108	4.49185	5.05788	5.04308	3.68032	3.46074	8.30797	6.22497	5.08661	7.50216	2.852	4.83036	4.91886	6.10497	1.9486	1.82375	3.61117	4.20398	8.3411	1.98185	2.70266	4.2891	5.337	4.36527	5.04264
	ENST00000269305:455		ENST00000269305:455	TCPVQLWVDSTPPARH	4.72465	4.47249	1.09085	3.63459	0.678072	3.62994	0.545968	1.16992	3.96901	1.02148	4	5.07425	1.22033	4.45483	3.73118	3.86196	3.37573	6.55075	4.90929	2.08406	4.11603	4.28318	10.0425	5.66334	3.05485	2.14731	4.70266	3.87578	4.27128	4.5601	1.87578	4.79494	3.87578	6.02281	1.42761	1.29278	2.9279	3.6837	4.66278	1.08406	1.99639	3.61941	3.73769	6.52529	8.90536
	ENST00000269305:455		ENST00000269305:455	TCTYSPALNKMFCQLA	5.20046	5.37434	2.01436	6.87713	1.1375	3.96993	1.1375	0.918386	3.66789	1.83996	4.32625	2.31325	1.22033	4.24869	3.37851	3.75061	3.69377	5.76368	6.44824	2.34767	7.89924	4.43429	4.16189	4.57228	3.64616	2.38128	6.09803	4.27053	3.87774	5.42559	2.11103	4.40531	3.70708	5.20438	1.22033	1.45418	3.14568	3.51349	7.76467	1.27501	2.16992	4.19692	3.83693	3.5509	3.95327
	ENST00000269305:455		ENST00000269305:455	TYSPALNKMFCQLAKT	7.05658	7.91576	4.36947	5.20984	4.16993	4.99413	3.85798	3.74093	4.61058	3.63575	4.91217	4.17871	3.74093	4.98277	4.47832	4.52795	4.42223	6.53201	6.67002	4.41954	7.80407	4.56499	5.05615	5.05615	3.72247	3.45549	7.70681	6.16068	4.57713	5.1206	2.68257	5.02724	4.58797	5.58767	2.10434	2.38681	4.11686	4.31252	7.44997	2.32769	4.03122	4.06695	5.27314	4.67243	4.88166
	ENST00000269305:455		ENST00000269305:455	VQLWVDSTPPARHPRP	6.72996	4.52419	1.88753	3.69153	1.53605	4.70764	1.21412	1.24489	4.68201	1.57531	5.24184	3.72901	1.12433	4.90689	4.28096	4.28096	5.91695	6.97636	7.24546	3.23113	6.44294	4.77294	4.37643	4.35826	5.11187	2.29572	5.31687	4.15056	4.04352	4.62644	2.19849	4.86344	3.3978	6.97682	1.37295	1.41684	2.33628	4.33771	4.19377	1.3505	2	4.23726	3.6311	4.61648	5.17672
	ENST00000269305:455		ENST00000269305:455	VTCTYSPALNKMFCQL	4.43029	4.41752	2.07724	5.54628	1.20163	3.49057	1.18269	1.17632	3.87676	1.29866	4.11437	2.23573	0.933573	3.83289	3.27501	3.47379	3.59574	5.5245	5.92077	2.35332	6.55059	4.17792	3.89336	4.23036	3.41143	2.34483	5.70653	4.14649	3.68706	4.43162	1.848	4.86592	3.55949	4.7866	1.21412	1.39506	2.42492	3.77821	6.30925	1.08406	1.91456	3.94111	3.51602	3.09085	3.68257
	ENST00000269305:455		ENST00000269305:455	WVDSTPPARHPRPRHG	4.0798	4.05658	1.87578	3.32769	1.26303	3.74524	0.757023	1.23266	3.76022	1.29278	4.62936	3.36317	1.29278	10.5606	3.64847	3.90881	3.67469	4.94767	5.04701	3.53854	4.06609	4.23419	3.9514	4.43563	3.04089	2.17632	5.07553	3.87971	3.80529	4.24717	1.93357	4.34199	3.91743	4.6792	1.07039	1.65535	2.55827	3.69265	3.66334	1.29866	1.85599	3.62059	3.74953	3.23419	3.70708
	ENST00000269305:455		ENST00000269305:455	YSPALNKMFCQLAKTC	6.69474	7.93463	3.60763	5.08406	2.7866	4.79649	2	2.56316	4.18587	2.81558	4.51223	3.60763	1.90689	4.63285	3.95513	4.07724	4.07639	5.86839	7.06566	4.02503	8.16712	4.54535	4.89627	4.80581	3.56925	3.03034	6.0332	4.48027	4.41481	4.53667	2.25399	4.69432	4.10685	4.94205	1.5509	2.15056	3.31179	4.08746	4.8679	1.87578	3.52482	4.32625	4.90111	3.86493	3.904
114	ENST00000269305:C451del		ENST00000269305:C451del_114	LHSGTAKSVTCTYSPA	5.50526	3.51728	1.22033	2.9782	0.584962	3.43296	0.613532	1.22033	3.61941	1.5008	3.68257	2.62994	1.18269	3.52982	3.14241	3.48671	3.32193	3.70155	4.76182	1.94486	3.73335	3.97269	3.5741	3.85898	2.9855	2.28392	5.29131	4.01525	3.66789	5.13545	1.54102	4.2149	3.31904	3.8885	1.10434	1.25701	2.41414	3.65191	4.20085	1.09761	1.8679	3.34056	3.32769	3.0993	3.51223
115	ENST00000269305:C451del		ENST00000269305:C451del_115	HSGTAKSVTCTYSPAL	3.93452	3.47119	1.41143	3.04089	1.32193	3.57531	0.790772	0.575312	3.51349	1.0635	3.49185	2.33628	1.17632	3.6893	3.29425	3.29425	3.18587	3.64155	4.41684	2.11437	3.91361	4.01703	3.59813	4.15704	2.86592	2.03914	5.32661	4.03298	3.52231	4.47638	1.64155	3.91265	3.22959	4.08576	1.13093	1.33914	2.31615	3.4019	3.93829	1.09085	1.73118	3.52607	3.62761	2.82579	3.74524
116	ENST00000269305:C451del		ENST00000269305:C451del_116	SGTAKSVTCTYSPALN	4.35544	3.82782	1.09085	4.51979	0.925999	3.96532	0.970854	0.713696	4.41549	1.08406	4.03298	2.78869	0.9855	5.33557	3.35332	4.64328	3.33199	4.0798	5.10643	2.28096	4.78398	4.43496	4.58976	4.39438	3.39094	2.21412	6.28003	4.60348	3.60051	6.11374	2.05311	4.10936	3.7137	5.13052	1.0072	1.48543	2.67129	3.75596	4.54905	1.07724	2.06005	3.74739	3.51979	3.61706	4.90929
117	ENST00000269305:C451del		ENST00000269305:C451del_117	GTAKSVTCTYSPALNK	5.44361	4.42895	4.07895	4.39849	2.43296	4.12763	4.03386	2.25701	8.39086	3.19535	4.91121	4.93687	2.23266	6.78568	4.04002	4.765	4.08406	5.93381	6.03562	3.17792	5.33914	4.28096	4.60288	4.98504	3.66334	3.21101	7.77709	6.02192	4.80012	5.66874	3.15704	4.6837	4.50208	5.75087	2.14078	2.16027	3.66107	4.2555	10.5044	1.79494	2.89336	4.09677	4.90304	3.91552	4.41075
118	ENST00000269305:C451del		ENST00000269305:C451del_118	TAKSVTCTYSPALNKM	6.5947	5.10014	3.80012	5.88362	4	4.57107	2.87184	2.88947	4.91409	3.75916	5.28614	5.42526	2.25096	6.14466	4.05745	4.69877	4.34341	6.90845	6.97923	3.29719	7.05224	4.64789	5.36702	5.07596	3.66562	3.13422	7.97091	6.15664	4.98459	7.52144	2.78869	5.12433	4.62761	6.33967	1.98185	2.29278	3.98641	4.15785	8.7105	2.17951	3.2854	4.32769	5.01614	4.37921	5.78764
119	ENST00000269305:C451del		ENST00000269305:C451del_119	AKSVTCTYSPALNKMF	5.55213	4.71425	3.5373	4.90833	2.80735	4.1334	2.9279	1.94486	5.46923	1.97085	8.03353	4.73281	2.30743	5.8268	4.04352	4.48993	3.78869	6.88826	6.74255	2.76129	6.14975	4.44095	4.9991	5.48156	3.9855	2.93168	6.71905	5.34447	5.04789	7.3458	2.66903	5.05441	4.37643	5.8339	1.8679	1.87971	3.45154	4.26379	7.53255	1.75275	2.59455	5.37782	6.00607	4.62293	5.31904
120	ENST00000269305:C451del		ENST00000269305:C451del_120	KSVTCTYSPALNKMFC	4.83845	4.64386	2.52607	5.29352	1.48543	3.92125	1.45418	1.89142	4.39712	2.66221	5.29939	3.70044	1.62293	4.66164	3.58496	4.04876	3.45418	6.25569	5.54628	2.64847	5.76394	4.38474	4.88753	4.67864	3.7366	2.60881	5.64414	3.99729	4.15947	5.2211	1.88753	4.36877	3.80529	4.81096	1.44361	1.54597	3.13586	3.83693	7.16962	1.31615	2.34199	3.91265	4.15462	3.27501	4.8212
121	ENST00000269305:C451del		ENST00000269305:C451del_121	SVTCTYSPALNKMFCQ	4.91743	4.91313	2.0072	6.93617	1.72247	4.23802	0.757023	1.1635	3.97085	1.95977	4.46467	2.52607	1.4957	4.52105	3.34483	3.79805	3.73552	5.73525	6.06264	2.774	7.03617	4.24336	4.37643	4.30451	3.37573	2.53605	5.92125	4.68201	3.90881	4.82985	1.86394	4.44162	4.36527	5.74792	1.36177	1.66903	2.70044	4.03034	8.26529	1.13093	2.0036	3.93168	3.90207	3.42761	3.87086
122	ENST00000269305:C451del		ENST00000269305:C451del_122	VTCTYSPALNKMFCQL	4.40122	4.49761	2.08746	5.91433	0.485427	3.6565	1.40599	1.16992	3.67016	1.08406	4.02237	2.18269	1.25096	3.73444	3.28836	3.49185	3.32769	5.48253	6.00135	2.852	6.68032	4.13586	4.10769	4.14078	3.22651	2.26903	5.35931	4.24793	3.76341	4.64847	1.852	4.64212	3.42492	4.41346	1.22033	1.32193	2.46728	3.66107	6.75087	1.27501	2.12763	3.68482	3.63807	3.08576	3.55459
123	ENST00000269305:C451del		ENST00000269305:C451del_123	TCTYSPALNKMFCQLA	5.0268	5.33842	2.01436	6.61971	1.07039	4.11686	0.773996	1.4489	3.54473	1.36177	4.68706	3.0993	1.01436	4.11187	3.47768	3.6017	4.1635	5.95861	7.04024	2.73985	7.33083	4.38198	4.33771	4.76235	3.38819	2.21101	6.06803	4.56742	3.91552	5.18824	1.73552	4.28318	3.43029	5.24375	1.25701	1.53605	2.62293	3.774	7.59051	1.09761	2.05658	4.12019	3.75916	3.35896	3.82782
124	ENST00000269305:C451del		ENST00000269305:C451del_124	CTYSPALNKMFCQLAK	5.57652	5.79909	4.98413	5.9331	4.80735	5.0321	4.88362	4.63807	5.54535	4.78136	5.4822	4.88166	4.21723	5.38716	5.21062	4.92029	4.64789	6.70196	6.89373	5.2724	6.52435	4.87529	5.41752	5.41109	4.17153	4.98003	8.18195	6.1813	5.64587	6.11956	3.60881	5.36422	4.92362	6.08343	2.57531	2.89918	4.62877	4.36247	6.0568	2.91839	4.77558	5.19928	6.50906	4.9814	4.24793
125	ENST00000269305:C451del		ENST00000269305:C451del_125	TYSPALNKMFCQLAKT	6.88228	7.97091	4.4522	5.39712	3.70044	4.9222	3.2854	3.90785	4.67356	3.852	4.56742	4.64847	4.29205	4.78555	4.27947	4.61883	4.57168	6.32481	6.47281	4.6311	7.93646	4.44758	4.87135	4.854	3.65878	3.40463	7.75288	5.6642	4.9279	5.23343	2.74416	4.9782	4.51286	5.37226	1.94486	2.26303	3.75489	4.14323	7.87295	2.28688	4.51096	4.11686	5.46761	4.21801	4.26978
126	ENST00000269305:C451del		ENST00000269305:C451del_126	YSPALNKMFCQLAKTC	6.51538	7.77321	3.86096	5.06178	3.32193	4.53605	2.6017	2.21412	3.96625	2.62293	4.52857	3.58015	2.37295	4.24108	3.67582	3.849	4.33056	6.0376	7.00158	4.36387	8.15881	4.40803	4.62059	4.81096	3.94486	3.2854	6.23285	4.63749	4.24869	4.64904	2.30159	4.62469	4.14812	4.91695	1.72683	1.65535	3.21878	4.08066	4.29792	1.86394	3.97636	3.99005	4.69321	4.25852	3.94486
127	ENST00000269305:C451del		ENST00000269305:C451del_127	SPALNKMFCQLAKTCP	4.19692	4.04614	2.02857	6.40293	1.88753	4.26754	1.39506	2.45154	3.94392	2.12433	6.71836	3.95884	1.83592	4.46205	3.96993	4.02945	3.96717	6.82896	7.55919	4.97545	5.99932	5.38232	9.72782	5.29168	3.85	2.84197	6.84298	5.58797	4.65821	5.02237	2.47768	4.49633	4.12433	5.27538	1.78241	1.59455	3.12598	4.19061	4.45418	1.58496	2.50843	3.97636	4.26828	4.04352	3.68032
128	ENST00000269305:C451del		ENST00000269305:C451del_128	PALNKMFCQLAKTCPV	4.14405	4.19614	2.5435	5.58075	2.16992	4.15866	1.57046	1.52607	4.42425	2.1635	8.22009	4.5735	1.56071	4.20477	3.94111	3.75916	3.63227	6.24963	7.72853	3.18903	5.65707	6.93852	5.13914	6.03012	3.76022	2.71589	5.95815	4.44626	4.75435	5.62702	2.29278	4.87627	5.57198	5.32373	2.04963	1.75702	3.07382	4.30816	4.87971	1.70487	3.0321	4.42358	5.10852	4.53916	4.31687
129	ENST00000269305:C451del		ENST00000269305:C451del_129	ALNKMFCQLAKTCPVQ	4.23266	4.03826	3.28096	3.91456	1.43296	3.65306	2.06695	2.07382	4.61648	2.59932	7.18874	6.09381	2.1635	4.1914	3.92505	4.91409	3.852	6.05181	7.06609	4.2502	6.18547	4.98823	9.6211	7.90002	4.01167	2.87578	6.13853	4.44427	5.59842	5.60199	2.49057	6.90773	7.80374	5.67469	1.7866	1.82375	3.48285	7.24565	4.30305	1.73985	2.74416	4.6837	4.98322	3.74416	3.81967
130	ENST00000269305:C451del		ENST00000269305:C451del_130	LNKMFCQLAKTCPVQL	4.10685	4.02591	1.5509	7.98732	0.847997	3.32625	0.739848	2.09085	4.06437	1.48027	4.23496	3.21878	1.45418	6.50048	8.04691	12.7793	4.12433	5.81378	5.95093	3.11103	4.9644	5.61176	6.23362	4.36737	4.21335	2.48285	6.2891	4.38819	9.86924	5.82426	2.51349	6.14771	10.1932	4.93734	1.5656	1.41143	3.01614	5.20203	4.66619	1.28688	2.10769	4.38198	5.5552	3.74201	3.38543
131	ENST00000269305:C451del		ENST00000269305:C451del_131	NKMFCQLAKTCPVQLW	3.89045	3.50716	1.07724	2.96347	1	2.93546	0.963474	0.704872	3.35755	1.42223	3.5741	2.0635	0.765535	3.65421	3.20477	3.30159	3.21568	4.07553	4.73173	2.43296	3.64386	3.99458	3.4957	3.79286	2.91648	2.23573	4.65076	3.6241	3.89045	3.70929	1.78241	3.94486	3.15056	3.80839	1.1375	1.36177	2.28392	3.45812	3.57652	0.992768	1.87971	4.22651	3.5008	3.10601	3.49697
132	ENST00000269305:C451del		ENST00000269305:C451del_132	KMFCQLAKTCPVQLWV	3.69153	3.51475	1.1635	2.95791	0.847997	2.88753	0.650765	0.704872	3.26903	0.687061	3.48285	2.14078	1.0635	3.51096	3.07382	3.15543	2.93546	4.24031	4.75061	1.9782	3.50208	4.22651	3.77294	3.85599	2.97636	1.91456	4.58075	3.48156	3.29866	3.5741	1.59932	3.84699	3.13093	3.65421	1.07724	1.23879	2.29278	3.45549	3.59694	1.1177	2.01078	3.30305	3.07553	2.79286	3.32337
133	ENST00000269305:C451del		ENST00000269305:C451del_133	MFCQLAKTCPVQLWVD	3.45812	3.33628	0.799087	2.90689	0.584962	2.854	0.321928	0.555816	3.09424	0.687061	3.25399	1.91073	1.05658	3.54473	3.06523	3.10266	2.97636	3.45154	4.51223	1.74846	3.488	4.16269	8.93006	3.70044	2.92029	1.97085	4.36107	3.32048	3.39643	3.63227	1.69599	4.38405	3.02857	3.92505	1.25701	1.28096	2.12102	3.33342	3.46728	1.0072	1.57046	3.18587	3.08576	6.67821	10.4509
134	ENST00000269305:C451del		ENST00000269305:C451del_134	FCQLAKTCPVQLWVDS	3.50208	3.38405	0.632268	3.03386	0.378512	2.88362	0.536053	0.604071	3.09761	0.669027	3.42358	1.97453	0.757023	3.56438	2.97636	3.24793	2.85997	3.46989	4.02591	1.66903	3.37156	4.21179	9.24034	3.61471	2.94673	1.83592	4.83137	3.35332	3.50589	3.97728	1.61353	4.51412	3.16672	3.848	1.05658	1.25701	2.19535	3.40599	3.55336	0.9855	1.65535	3.19377	2.9542	3.29131	7.03518
135	ENST00000269305:C451del		ENST00000269305:C451del_135	CQLAKTCPVQLWVDST	3.89045	3.75382	0.807355	3.40327	0.584962	3.0321	0.910733	0.650765	5.36001	0.9855	3.51728	1.81558	1.13093	3.7148	3.07211	3.24336	2.99277	3.69488	4.26679	1.774	3.73769	4.18031	9.16584	4.28244	3.06005	1.98914	4.55152	3.51223	3.82069	3.64155	1.57046	4.86245	3.27798	4.0917	1.09085	1.1375	2.20789	3.41414	3.86592	1.11103	1.75275	3.64731	3.38267	5.3579	7.11447
136	ENST00000269305:C451del		ENST00000269305:C451del_136	QLAKTCPVQLWVDSTP	3.58135	3.59813	0.773996	3.48929	0.678072	3.10266	0.695994	0.713696	3.22188	0.978196	3.57652	2.16027	1.01436	3.84398	3.13093	3.21101	3.08066	4.02414	4.2891	2.0321	3.66448	4.24108	10.1378	4.20711	2.9222	1.8953	4.93782	3.46858	3.65076	3.67129	1.43829	4.40599	3.26903	3.90785	1.03562	1.22651	2.29572	3.39643	3.5373	1.0635	1.77821	3.10601	3.06867	3.65992	6.49809
137	ENST00000269305:C451del		ENST00000269305:C451del_137	LAKTCPVQLWVDSTPR	3.74524	3.64616	1.53107	3.17632	0.847997	3.22805	0.454176	0.956057	3.36177	0.970854	3.61941	2.37851	0.871844	3.87971	3.35473	3.37016	2.88947	3.97085	4.58135	2.09085	3.72247	4.20633	9.1515	3.97453	2.98003	2.19535	4.67864	3.70266	3.65191	5.70625	1.5656	4.08066	3.23419	4.02945	0.9855	1.32769	2.20477	3.41143	3.67807	0.956057	1.62293	3.54597	3.42089	3.11936	4.72083
138	ENST00000269305:C451del		ENST00000269305:C451del_138	AKTCPVQLWVDSTPRP	4.20163	4.8125	1.53605	3.85499	0.678072	3.926	1.04264	1.25701	4.03738	1.22033	4.39575	2.63459	1.02857	5.85	3.40871	4.12598	3.9364	6.20711	5.72301	2.05658	4.79805	4.76924	10.1283	6.09972	3.60999	2.1177	6.19967	4.30961	4.51159	4.08151	1.95977	6.14466	3.73227	5.01078	1.29278	1.36177	3.17153	5.77189	5.36492	1.23879	1.88753	3.89627	3.90977	5.30925	7.01044
139	ENST00000269305:C451del		ENST00000269305:C451del_139	KTCPVQLWVDSTPRPA	7.21247	4.03034	0.584962	5.50811	0.584962	3.55459	0.613532	0.903038	3.59574	1.1635	4.49953	3.15866	5.60822	4.08916	3.57046	3.87676	3.51096	6.51838	5.0237	2.10098	4.29866	5.46565	10.175	4.70543	3.44228	2.17632	4.89676	4.04701	4.33199	6.07039	1.81967	8.02984	3.51728	5.02857	1.07724	1.33914	2.87184	3.93074	4.55766	1.26303	1.86394	4.02591	3.88655	5.64731	7.4138
140	ENST00000269305:C451del		ENST00000269305:C451del_140	TCPVQLWVDSTPRPAP	6.07532	4.46728	1.28688	5.17991	0.925999	4.17632	0.782409	1.40054	3.73444	1.88753	4.41414	3.36177	1.23266	4.12433	3.73877	4.43896	6.94216	7.09128	5.82375	2.20477	5.60792	4.74039	10.4051	6.58586	7.98937	2.13093	5.0009	4.2426	4.75435	4.67356	1.88753	6.75061	5.02591	6.12701	2.17951	1.58496	2.56316	3.852	5.46467	1.29278	1.70044	5.0343	4.77873	7.61309	9.93047
141	ENST00000269305:C451del		ENST00000269305:C451del_141	CPVQLWVDSTPRPAPA	7.53302	5.03078	1.36177	5.79779	0.678072	5.0054	0.970854	2.11437	4.01792	1.64616	4.94673	5.17632	2.15381	5.80038	3.88557	5.24527	4.85798	8.29889	7.28188	4.3875	6.75689	5.12969	10.6498	7.58316	5.85922	2.19535	5.17832	4.41414	5.92101	7.25974	1.80735	9.14804	6.58421	6.81198	1.81967	1.81147	4.80941	4.59634	6.39472	1.59455	1.79494	5.99209	6.3014	9.32121	11.7048
142	ENST00000269305:C451del		ENST00000269305:C451del_142	PVQLWVDSTPRPAPAS	6.44774	5.62234	1.9855	7.02647	1.32193	6.30889	1.15056	2.11103	5.849	1.68706	6.52121	4.19377	1.59932	6.8189	5.16952	6.46189	8.90692	8.41138	11.0041	6.87738	7.23917	6.65292	8.75445	10.9992	5.88996	3.89045	6.10371	6.32048	7.68993	7.57901	2.43563	8.06797	7.36194	7.89524	4.7366	1.94111	6.20867	6.51948	7.4559	1.76129	1.90304	7.67221	7.22699	8.90376	10.1237
143	ENST00000269305:C451del		ENST00000269305:C451del_143	VQLWVDSTPRPAPASA	9.22622	5.49121	2.24793	6.74792	0.584962	4.35614	1.10434	1.02857	4.79494	1.36177	7.6532	3.44228	1.19535	5.40395	4.8535	9.11814	5.9607	8.17852	8.6632	2.11103	6.96347	5.68145	5.98618	7.41811	6.63445	3.07382	6.03232	5.35473	7.27566	7.8827	1.9222	7.63532	6.84975	8.271	1.28096	1.54597	3.1635	5.29168	6.824	1.48543	2.03562	6.37868	5.58346	7.74712	7.37243
144	ENST00000269305:C451del		ENST00000269305:C451del_144	QLWVDSTPRPAPASAP	7.51381	6.89966	4.46989	7.97505	2.51096	7.32903	3.9991	2.91073	7.66235	4.92695	7.38586	5.20398	2.28688	7.52027	7.33887	8.12805	6.63981	8.75235	8.2604	3.03562	7.39051	5.77716	6.87455	7.73227	7.56453	5.81481	7.76175	6.33253	7.31352	6.96324	2.07724	7.26191	6.64458	8.43154	1.69153	2.16992	4.01703	6.66562	7.5016	1.9782	1.78241	6.94918	6.46532	6.19042	5.28244
145	ENST00000269305:C451del		ENST00000269305:C451del_145	LWVDSTPRPAPASAPW	6.22304	4.68145	1.32193	5.97545	0.584962	4.91504	0.765535	1.33342	4.17473	7.35614	5.59932	3.21568	1.24489	5.34234	3.849	5.59335	4.81967	7.52427	8.30291	2.01792	6.59111	5.98299	6.49825	7.41878	7.42995	2.67129	9.55934	5.61471	6.12805	5.14731	1.74416	5.43396	7.47517	6.04658	1.43829	1.54597	3.02503	5.57561	6.41464	1.38405	1.774	5.62176	5.04876	5.71507	5.51381
146	ENST00000269305:C451del		ENST00000269305:C451del_146	WVDSTPRPAPASAPWP	7.14343	6.41802	2.0072	7.1207	1.32193	7.40718	1.42761	1.848	7.92843	6.9982	11.8108	5.10894	1.52105	6.60155	7.19131	8.00736	8.25819	8.27235	9.29554	4.01881	7.9802	7.34065	8.1266	8.27952	8.23836	5.19535	8.34399	7.27053	7.50001	7.03793	2.07382	7.72969	7.84417	7.91773	1.76129	1.86394	4.99277	6.96417	7.52857	2.01792	2.04264	7.74032	7.30652	6.91085	6.34837
114	ENST00000269305:C455del		ENST00000269305:C455del_114	LHSGTAKSVTCTYSPA	5.34554	3.65878	1.08406	3.11437	0.678072	3.37156	0.485427	0.956057	3.39506	1.22033	3.70598	2.63227	0.807355	3.6241	3.1127	3.48027	3.30012	3.54597	4.61941	2.10769	3.72137	3.99186	3.51728	3.71589	3.10434	2.01078	5.31325	4.09677	3.65306	4.94813	1.76129	4.46271	3.47768	3.86592	1.04264	1.38405	2.28096	3.56803	4.09085	1.07724	1.848	3.38819	3.33056	2.7761	3.37851
115	ENST00000269305:C455del		ENST00000269305:C455del_115	HSGTAKSVTCTYSPAL	3.91169	3.50589	1.47508	2.96901	0.765535	3.37434	0.584962	0.85599	3.55704	1.04264	3.54226	2.27501	0.748461	3.60051	3.07724	3.33628	3.02503	3.87774	4.60229	1.90304	3.84599	3.98003	3.60644	3.90497	3.08406	2.15381	5.43563	3.94017	3.48671	4.43162	1.926	3.86987	3.20789	4.13422	1.11103	1.42761	2.21101	3.51602	3.70487	1.26903	1.65076	3.48027	3.66107	2.8679	3.88947
116	ENST00000269305:C455del		ENST00000269305:C455del_116	SGTAKSVTCTYSPALN	4.5656	3.852	2.4957	4.02414	1.48543	3.70044	0.687061	1.0072	4.58376	1.73552	4.07468	2.62059	0.970854	5.31651	3.65306	4.92267	3.32048	4.26153	5.13996	2.28392	4.69153	4.39025	4.66562	4.70598	3.34341	2.21412	6.63952	4.50653	3.8679	6.29682	1.66903	4.30743	3.50335	4.94158	1.15056	1.46989	2.69822	3.99367	4.48285	1.11103	1.774	3.88557	3.60407	4.44692	5.8125
117	ENST00000269305:C455del		ENST00000269305:C455del_117	GTAKSVTCTYSPALNK	5.54319	4.50398	3.48156	4.42358	2.96347	3.84097	4.24565	2.37016	8.41848	2.6893	4.65249	5.00585	1.87971	6.67455	4.13586	4.67356	4.06609	6.46858	6.25304	3.14731	5.75355	4.51159	4.40327	5.38163	3.48285	2.95977	7.88539	5.35156	4.5601	5.74739	2.69153	4.94205	4.56803	5.95606	1.81558	2.12763	3.88166	4.13504	10.3862	1.81147	3.00899	4.54844	4.73498	3.63227	4.22419
118	ENST00000269305:C455del		ENST00000269305:C455del_118	TAKSVTCTYSPALNKM	6.49889	5.1102	4.2817	5.5509	3.32193	4.53667	2.99095	3.75916	4.59276	3.48414	5.06609	5.43796	2.0321	5.78267	4.25776	4.67582	4.20085	6.60288	7.01581	3.50843	7.1128	4.49953	5.14568	5.70099	3.75809	3.13258	8.38396	6.4822	5.0993	7.46172	2.58496	4.91934	4.60703	6.02148	1.60881	2.11437	3.53481	4.37712	8.37608	1.94486	2.9542	4.88069	5.43929	4.43962	5.40701
119	ENST00000269305:C455del		ENST00000269305:C455del_119	AKSVTCTYSPALNKMF	5.3512	5.38957	3.39643	4.84398	3.05311	3.99729	2.87774	2.52607	5.32912	2.95791	8.18884	4.74739	1.95977	5.7385	4.05918	5.08831	3.90689	6.91672	6.46581	3.0072	6.22535	4.67469	5.42861	5.12969	4.16108	2.74631	7.1639	4.75542	4.67807	7.19653	2.43296	4.90256	5.05745	6.14343	2.05311	2.06695	3.46728	4.45812	7.63176	2.12102	2.488	5.0955	6.06221	4.34625	5.38267
120	ENST00000269305:C455del		ENST00000269305:C455del_120	KSVTCTYSPALNKMFC	4.70819	4.56621	2.10769	5.26903	1.88753	3.8339	1.7866	1.3505	4.47184	2.64847	5.35473	3.23113	1.32193	4.63343	3.77821	4.21179	3.41007	6.43296	5.35473	2.58256	5.46891	4.27128	5.03518	4.45812	3.79181	2.49313	5.92434	4.21023	4.14975	5.21412	2.01078	4.54597	3.64386	4.94439	1.3505	1.59932	2.87381	3.74201	6.8134	1.33342	2.44095	3.86987	4.28392	3.49057	5.39369
121	ENST00000269305:C455del		ENST00000269305:C455del_121	SVTCTYSPALNKMFCQ	4.90785	5.07082	2.19535	6.81737	0.925999	3.98094	1.12433	1.01436	3.78869	1.27501	4.1819	2.35332	0.757023	4.74685	3.28096	3.78346	3.5008	5.51759	6.06329	2.70929	7.24935	4.3147	4.52419	4.17313	3.72465	2.58256	5.94883	4.2765	3.82171	4.74846	2.08406	4.49953	3.7126	5.53667	1.33914	1.45418	2.70266	3.90304	8.24755	1.20789	1.774	4.4522	3.75382	3.7845	3.82375
122	ENST00000269305:C455del		ENST00000269305:C455del_122	VTCTYSPALNKMFCQL	4.40667	4.49185	1.94486	5.5345	1.37851	3.70598	0.918386	1.1177	3.89918	1.07724	4.0054	2.25096	1.11103	3.82985	3.25096	3.56803	3.41819	5.38991	5.84474	2.45154	6.58782	4.16672	4.08066	3.99548	3.43829	2.28688	5.55244	4.22728	3.69153	4.26003	1.93734	4.61058	3.52732	4.65764	1.20163	1.25701	2.84599	3.58737	6.89748	1.25096	1.88362	4.0321	3.53481	3.20477	3.85898
123	ENST00000269305:C455del		ENST00000269305:C455del_123	TCTYSPALNKMFCQLA	4.61058	4.93546	1.73118	6.82222	1.58496	3.89724	1.32769	0.941106	3.75275	1.7137	4.16269	2.36177	1.18903	4.28762	3.37016	3.8953	3.87086	5.69209	6.61662	2.62059	7.63379	4.35755	4.08151	4.87676	3.81967	2.43029	5.85599	4.42694	3.78241	5.12391	1.91839	4.43829	3.69711	5.19614	1.08406	1.3505	2.54844	3.63343	7.41971	1.26303	2.68482	4.04439	3.774	3.49953	3.69599
124	ENST00000269305:C455del		ENST00000269305:C455del_124	CTYSPALNKMFCQLAK	5.76129	5.05572	4.9782	6.13114	4.80735	5.02768	4.81147	4.63227	4.92362	4.94205	5.22149	5.03166	4.39985	5.39712	5.09677	4.51791	4.1152	6.58586	6.7241	5.32373	6.33378	4.65421	5.56133	5.30816	3.79077	4.89142	7.81359	5.62469	5.24031	6.03408	3.62644	5.17233	4.55888	6.43079	2.20477	2.58496	3.94767	4.337	5.78398	2.97085	4.73715	5.01792	6.10455	4.39025	4.36597
125	ENST00000269305:C455del		ENST00000269305:C455del_125	TYSPALNKMFCQLAKT	7.01044	7.89233	4.39163	5.38301	4.08746	4.87135	4.05137	4.70819	4.39438	4.09339	5.01659	4.32121	3.14893	4.81711	4.42089	4.34199	4.5552	6.70113	6.53869	4.76341	7.74099	4.61412	5.09635	4.72028	3.851	3.83491	7.8125	6.23802	4.95699	5.52544	2.76341	4.82883	4.79805	5.58286	2.03562	2.04614	4.10685	4.27947	7.73417	2.26003	4.12763	4.02857	5.31976	5.0036	4.26903
126	ENST00000269305:C455del		ENST00000269305:C455del_126	YSPALNKMFCQLAKTC	6.55413	7.94134	3.52482	5.23917	2.74416	4.53481	2.09085	2.24489	4.01703	2.69153	4.32553	3.17313	1.83592	4.18269	3.70377	3.94673	4.34412	5.86369	7.12515	3.6017	8.37586	4.50589	4.42761	5.12143	3.57652	3.22805	6.05702	4.40599	4.49057	4.70929	2.52356	4.62117	4.17792	4.91025	1.74416	1.65535	3.23726	3.8679	4.48414	1.7866	3.64501	4.34127	4.75435	3.87184	3.8339
127	ENST00000269305:C455del		ENST00000269305:C455del_127	SPALNKMFCQLAKTCP	4.39985	4.12598	1.88753	6.11977	2.16992	4.38405	1.57531	1.66903	3.9542	2.27501	6.88411	3.69153	1.23879	4.21257	4.02059	3.92695	3.70377	6.9216	7.20653	4.78921	5.86567	5.40361	9.67668	5.20006	4.05745	2.91648	7.05311	5.06221	4.23649	5.06048	2.58737	4.49121	4.43363	4.84549	1.45418	1.70487	3.28983	4.04527	4.3067	1.38405	2.52356	3.90207	4.38543	3.64616	3.78555
128	ENST00000269305:C455del		ENST00000269305:C455del_128	PALNKMFCQLAKTCPV	4.1102	4.21257	2.74416	5.8495	2.23266	4.49121	1.70929	1.91073	4.59156	2.11103	8.15497	4.35191	1.32193	4.11686	3.89239	3.87184	3.87774	6.22149	7.69857	3.19535	5.31397	6.70901	5.05224	5.84775	3.72137	2.43829	6.21723	4.21801	4.90159	5.78816	2.13422	4.91025	5.05268	5.00944	1.76977	2.0036	2.98732	4.24717	4.9542	1.27501	2.65306	4.32337	5.03826	4.76235	4.12184
129	ENST00000269305:C455del		ENST00000269305:C455del_129	ALNKMFCQLAKTCPVQ	4.16912	3.95233	2.43029	4.27202	1.848	3.46467	2.76341	2.47508	4.67073	2.10434	7.0735	5.60259	1.97453	4.19061	4.0197	4.93593	3.71149	6.3837	7.10035	4.68594	6.04527	5.11686	9.67909	7.40105	3.61471	3.29131	6.33468	4.21101	5.10685	5.615	2.52857	6.81455	7.79292	5.58135	1.67356	1.98914	3.45812	7.39866	4.68874	2.01792	3.45022	4.42895	5.27426	3.7137	3.92315
130	ENST00000269305:C455del		ENST00000269305:C455del_130	LNKMFCQLAKTCPVQL	4.09001	4.04177	1.55582	8.05544	1.26303	3.41143	1.5008	1.38957	3.9241	1.90689	4.54597	3.61471	1.26303	6.70777	8.12293	12.8282	3.44626	5.65249	5.8748	3.10601	5.48736	5.37504	6.14914	4.41684	4.35966	2.31904	6.38249	4.40259	9.77703	6.40463	2.20163	5.93758	10.2396	5.20242	1.48027	1.66448	2.97636	5.0917	4.91504	1.62293	2.49825	4.22805	5.50208	3.65992	3.71039
131	ENST00000269305:C455del		ENST00000269305:C455del_131	NKMFCQLAKTCPVQLW	3.65992	3.47508	1.0072	3.04264	0.925999	2.94298	0.963474	0.925999	3.30451	1.31034	3.55827	2.06005	0.925999	3.45812	3.06523	3.35755	3.11437	3.96255	4.35755	2.05311	3.6565	3.95699	3.54226	3.852	3.02148	2.02148	4.66107	3.5741	3.66107	3.58976	1.96347	4.01525	3.18745	3.75702	1.09085	1.31034	2.42761	3.58496	3.50716	1.18903	1.99277	3.95977	3.43162	3.13258	3.41007
132	ENST00000269305:C455del		ENST00000269305:C455del_132	KMFCQLAKTCPVQLWV	3.83289	3.43429	1.16992	3.11437	0.847997	2.9542	0.659925	0.389567	3.34056	1.42761	3.59096	2.02857	1.28096	3.57168	3.20945	3.24489	3.16027	4.31252	4.83238	2.04264	3.72792	4.31615	3.86295	4.0036	3.24336	2.22342	4.70155	3.54597	3.33056	3.56803	1.7137	3.77716	3.14241	3.68482	1.14405	1.48027	2.21412	3.45812	3.58496	1.1635	1.82375	3.32481	3.19377	2.87381	3.17792
133	ENST00000269305:C455del		ENST00000269305:C455del_133	MFCQLAKTCPVQLWVD	3.46074	3.33342	0.704872	2.87184	0.678072	2.88557	0.275007	0.422233	2.96347	0.879706	3.25399	2.13093	0.669027	3.50716	3.07382	3.13093	2.94673	3.47768	4.43696	1.70487	3.6017	4.08066	9.01698	3.65306	2.93168	1.8679	4.37712	3.33771	3.35896	3.46467	1.59455	4.50335	3.22959	3.8748	1.0072	1.14405	2.33628	3.35332	3.43029	1.07724	1.75275	3.3147	3.17632	6.90014	10.4099
134	ENST00000269305:C455del		ENST00000269305:C455del_134	FCQLAKTCPVQLWVDS	3.50843	3.38267	0.903038	2.93734	0.485427	2.85599	0.594549	0.799087	2.9855	1.27501	3.29572	2	0.85599	3.48671	2.93546	3.14731	2.83794	3.52105	4.0072	1.70487	3.2765	4.16189	9.1879	3.75061	2.94111	2.04614	4.76553	3.37712	3.37156	3.76235	1.76129	4.31107	2.96717	3.95791	0.963474	1.15704	2.21412	3.46597	3.37573	1.04264	1.774	3.15218	3.08406	3.29425	7.10716
135	ENST00000269305:C455del		ENST00000269305:C455del_135	CQLAKTCPVQLWVDST	3.78031	3.79805	1.05658	3.45812	0.263034	3.43563	1.26303	0.584962	5.90183	0.903038	3.53107	1.95977	0.863939	3.69042	2.99277	3.27202	3.14893	3.85499	4.44493	1.81558	3.97728	4.23343	8.9519	4.05485	3.12598	1.89142	4.63981	3.45812	3.67469	3.59096	1.58496	5.40293	3.36177	4.30961	1.02857	1.32769	2.22342	3.45681	3.93546	1.09761	2.14405	3.59932	3.34056	5.04396	6.6768
136	ENST00000269305:C455del		ENST00000269305:C455del_136	QLAKTCPVQLWVDSTP	3.54844	3.58737	0.695994	3.77926	0.584962	3.01078	0.650765	0.526069	3.19692	0.978196	3.36597	2.11437	0.790772	3.76871	3.17792	3.30305	3.17313	3.80426	4.34412	1.79494	3.9279	4.23726	10.2112	4.25927	2.93734	1.83188	4.91361	3.46858	3.91552	3.75382	1.87971	4.59096	3.28836	4.08151	0.918386	1.19535	2.56071	3.49953	3.68818	0.963474	1.8679	3.24336	3.10936	3.98368	6.91874
137	ENST00000269305:C455del		ENST00000269305:C455del_137	LAKTCPVQLWVDSTPR	3.71699	3.60051	0.879706	3.40463	0.925999	3.12928	0.765535	0.847997	3.35191	0.847997	3.58976	2.38128	0.910733	3.9486	3.23879	3.43829	3.04089	3.73769	4.70321	1.93357	3.52857	4.18428	9.23683	4.18982	2.96717	1.9855	4.59932	3.58856	3.62994	5.6851	1.7137	4.14812	3.18428	3.82782	1.04264	1.33914	2.30743	3.38543	3.87184	0.9855	1.80735	3.57652	3.51602	3.02857	4.24489
138	ENST00000269305:C455del		ENST00000269305:C455del_138	AKTCPVQLWVDSTPRP	4.23802	4.85699	1.13093	3.76765	0.584962	3.83086	0.831877	0.847997	3.70598	0.992768	4.39849	2.8679	1.18269	5.89555	3.27053	3.93452	4	6.10413	5.80478	2.14078	4.66505	4.63227	9.97649	5.67186	3.9486	2.24489	6.05094	4.20477	4.36667	4.14078	1.75275	6.3672	3.64847	4.65134	1.23879	1.42761	3.42761	5.64904	5.46499	1.23879	1.80323	4.02503	3.86295	5.51885	6.89978
139	ENST00000269305:C455del		ENST00000269305:C455del_139	KTCPVQLWVDSTPRPA	7.24327	3.94767	1.23879	5.46172	1.58496	3.46467	0.62293	1.28688	3.59574	1.66448	4.35896	2.82985	5.53387	4.00809	3.40599	3.7939	3.39369	6.7416	5.0505	2.12102	3.99639	5.43429	10.1349	4.78346	3.67356	2.08406	4.8535	4.12184	4.58135	6.22188	1.58976	8.0138	3.34908	4.9528	1.14405	1.30451	3.2854	3.9982	4.48543	1.11103	2.02503	3.79181	3.78031	4.57833	7.27398
140	ENST00000269305:C455del		ENST00000269305:C455del_140	TCPVQLWVDSTPRPAP	6.10098	4.33414	1.76129	5.05961	0.765535	3.85699	0.765535	1.44361	3.93829	1.73552	4.34767	3.07382	1.11103	4.36877	3.65421	4.32769	6.70929	6.89518	5.92457	2.36177	5.21179	4.64559	10.3532	6.62936	7.80497	2.15381	4.91743	3.99095	4.58436	4.95559	1.81967	6.67624	4.84097	6.1418	1.54597	1.65992	3.04439	3.98003	5.24031	1.31034	1.86394	5.11353	4.95513	7.4192	9.8857
141	ENST00000269305:C455del		ENST00000269305:C455del_141	CPVQLWVDSTPRPAPA	7.50438	5.14241	1.23879	5.96162	0.925999	4.97636	0.773996	1.9782	3.96162	2.04614	5.41414	4.90448	2.22651	5.37226	3.78869	5.05615	5.08279	8.3036	7.14384	4.63807	6.67821	5.25776	10.5674	7.74396	5.35579	2.65306	5.21723	4.34979	6.04221	7.27519	1.852	9.11982	6.58811	6.90448	2.07382	1.36177	5.10559	4.53667	6.4266	1.51602	1.83188	5.9507	6.51254	9.2875	11.8349
142	ENST00000269305:C455del		ENST00000269305:C455del_142	PVQLWVDSTPRPAPAS	6.43879	5.79753	1.61353	6.84825	1.1375	6.30961	1.94486	1.28096	5.78712	2.26604	6.61206	4.58195	1.81967	6.68468	5.43095	6.36194	8.86258	8.36102	11.0985	6.65406	7.25049	6.34713	8.7252	10.9707	5.6522	3.852	6.09001	5.9331	7.62044	7.77808	2.45154	8.17248	7.33744	7.76699	4.71425	2.10098	5.67356	6.52419	7.33923	1.7137	1.99639	7.67398	7.25096	8.80203	10.2171
143	ENST00000269305:C455del		ENST00000269305:C455del_143	VQLWVDSTPRPAPASA	9.20004	5.42828	1.68706	6.84009	0.925999	4.25475	0.9855	1.31034	4.9542	1.55582	7.54666	3.36877	1.70929	5.33307	5.15664	9.21972	5.71425	8.20979	8.68148	2.27202	7.0421	5.75702	5.8936	7.57251	6.85512	3.31904	6.51995	5.27538	7.29333	7.71761	1.852	7.68909	6.9431	8.2407	1.63691	1.56071	3.57531	5.98868	6.90424	1.62761	2.06005	6.23209	5.80503	6.78908	6.63285
144	ENST00000269305:C455del		ENST00000269305:C455del_144	QLWVDSTPRPAPASAP	7.70805	6.75154	4.59574	7.99158	2.43296	7.48059	2.81558	3.12102	7.82769	4.52795	7.38741	5.65306	2.53605	7.43555	7.17523	8.22159	6.58015	8.63706	8.42861	3.14241	7.45623	5.6476	6.90171	7.7148	7.52623	5.63517	7.65328	6.34784	7.2791	7.06501	2.10434	7.25937	6.70846	8.529	1.81967	2.10098	4.15056	6.60526	7.44791	1.58496	1.74846	6.73213	6.68356	5.79468	5.17871
145	ENST00000269305:C455del		ENST00000269305:C455del_145	LWVDSTPRPAPASAPW	6.38836	4.80735	1.1375	6.1375	0.765535	5.0054	0.863939	1.26303	4.34837	7.35773	5.71287	3.15218	1.23266	4.91313	3.91169	5.46467	4.61824	7.51009	8.19736	2.16672	6.76964	5.80658	6.45878	7.4694	7.37025	2.74631	9.28744	5.62293	6.49538	5.16511	1.82782	5.32085	7.46818	6.18229	1.19535	1.55582	2.6893	5.21412	6.25833	1.24489	1.85599	5.18547	5.33557	5.59246	6.02547
146	ENST00000269305:C455del		ENST00000269305:C455del_146	WVDSTPRPAPASAPWP	7.23783	6.4358	1.51602	7.14792	0.847997	7.42492	1.18903	2.26303	7.99718	6.96093	11.7899	5.26303	1.54102	6.72561	7.02569	8.1036	8.28147	8.16108	9.28119	3.82171	7.98704	7.19456	8.15836	8.25809	8.37143	4.74039	8.27421	7.07489	7.47298	6.93852	2.0036	7.67037	7.86703	8.03711	1.86394	1.90304	4.41954	7.01725	7.41202	1.79077	2.25701	7.77195	7.19899	6.81583	6.22651
114	ENST00000269305:C466del		ENST00000269305:C466del_114	LHSGTAKSVTCTYSPA	5.2407	3.62176	1.12433	3.12433	1.1375	3.69042	0.545968	0.799087	3.40599	1.1375	3.51728	2.57289	0.956057	3.59813	3.05485	3.4019	3.04789	3.80735	4.74255	2.0635	3.67469	4.00809	3.47119	3.80012	2.9486	2.12102	5.57046	3.99548	3.6017	5.12309	1.64616	4.44692	3.24489	3.92125	1.25096	1.40599	2.33342	3.60051	4.05485	1.13093	1.66903	3.53232	3.21878	3.04439	3.49953
115	ENST00000269305:C466del		ENST00000269305:C466del_115	HSGTAKSVTCTYSPAL	3.77083	3.51096	1.54597	2.8339	0.765535	3.18745	0.687061	0.695994	3.48285	0.910733	3.44626	2.06005	1.02857	3.56682	3.11936	3.24336	3.04089	3.70377	4.35473	1.95606	3.62877	4.01346	3.58976	3.86987	2.84398	2.22959	5.19928	3.9607	3.50843	4.36877	1.85599	3.83794	3.31034	4.29131	1	1.28096	2.27798	3.42223	3.74093	1.05658	1.83592	3.27798	3.48671	2.86592	3.56194
116	ENST00000269305:C466del		ENST00000269305:C466del_116	SGTAKSVTCTYSPALN	4.45352	3.76871	1.45943	4.23802	1.20163	4.20006	0.669027	0.536053	4.70819	0.941106	4.09677	2.58976	0.956057	5.3466	3.56925	4.80993	3.38681	3.94017	5.2032	2.16992	4.56133	4.37434	4.31397	4.39985	3.31759	2.43563	6.64933	4.52544	3.66107	6.27333	1.848	4.25927	3.40054	5.15906	1.09085	1.34483	2.40871	3.99458	4.42895	1.23266	1.85599	3.69265	3.68145	4.0054	4.8802
117	ENST00000269305:C466del		ENST00000269305:C466del_117	GTAKSVTCTYSPALNK	5.49346	4.6094	3.76553	4.3427	3.05311	4.16591	3.62059	2.45418	8.3723	3.15218	4.57289	4.7845	1.99277	6.48285	3.89142	4.90159	4.35403	6.05028	5.78555	3.43696	5.82655	4.49185	4.56499	5.24527	3.5435	2.98732	7.98225	5.6642	4.85947	6.13955	2.67356	5.08491	4.22959	6.06091	1.85997	1.88753	3.49442	4.24641	10.4577	1.72247	2.96717	4.4363	4.86542	3.83289	4.53294
118	ENST00000269305:C466del		ENST00000269305:C466del_118	TAKSVTCTYSPALNKM	6.38716	5.23036	4.30743	5.95396	3.27798	4.23113	3.47768	3.25096	4.98687	3.41954	4.9472	5.47671	2.60644	6.40939	4.33271	5.05572	3.9222	6.98242	6.80245	3.17473	6.84574	4.74039	4.97636	5.50684	3.72683	3.16832	7.92612	6.03012	4.81096	7.41126	2.99277	5.32984	4.8748	6.0635	1.852	2.37851	3.71589	4.40259	8.59238	1.78241	2.93923	4.14078	4.86443	4.21801	5.51254
119	ENST00000269305:C466del		ENST00000269305:C466del_119	AKSVTCTYSPALNKMF	5.3799	5.15299	3.53481	5.12887	3.45943	3.94392	3.14078	3.44228	5.34305	2.49313	7.97315	5.01569	1.99277	5.78607	3.80426	5.01525	3.99277	7.32301	6.61427	3.26754	6.28188	4.47768	4.96394	4.8535	3.76765	2.80735	6.76911	4.82985	5.03034	7.27678	2.33342	5.20281	4.55827	6.03694	1.60407	2.24184	3.56194	4.31976	7.83359	1.87184	2.67356	4.92695	6.37156	4.53667	6.12598
120	ENST00000269305:C466del		ENST00000269305:C466del_120	KSVTCTYSPALNKMFC	4.94064	4.76713	2.46467	5.27053	2.1375	3.53854	2.14405	1.58015	4.31034	1.81147	5.38405	3.91361	2.05658	4.76182	3.67356	4.08236	3.60051	6.04592	5.46597	2.83996	5.64703	4.52482	5.26866	5.02813	3.90977	2.33342	5.74739	4.27947	4.10518	5.13709	2.04264	4.35826	3.6241	4.82833	1.36177	1.66903	2.7845	3.80323	6.87995	1.25096	2.46205	3.93734	3.9458	4.13914	4.86987
121	ENST00000269305:C466del		ENST00000269305:C466del_121	SVTCTYSPALNKMFCQ	4.95699	5.46107	1.8953	7.03166	1.58496	4.41819	0.948601	1.18903	4.02768	1.65535	4.24413	3.23573	1.28688	4.7761	3.28836	3.69042	3.7761	5.26566	6.28947	2.49825	7.48824	4.21645	4.21723	4.16832	3.7126	2.16672	6.23189	4.32912	3.86691	4.96947	1.81967	4.44626	3.93734	5.38163	1.20163	1.65992	2.73985	4.14078	8.33262	1.59455	2.09085	4.43162	3.95047	3.68594	4.16752
122	ENST00000269305:C466del		ENST00000269305:C466del_122	VTCTYSPALNKMFCQL	4.2817	4.37086	0.831877	5.58886	0.765535	3.61824	0.970854	0.933573	3.78136	1.15056	4.14812	2.35614	1.09085	3.94298	3.34341	3.65535	3.69042	5.67271	5.65507	2.65992	6.36317	4.17393	3.849	4.19377	3.36036	2.45154	5.55919	4.13175	3.85499	4.30159	1.93734	4.68032	3.43162	4.50016	1.24489	1.40599	2.47768	3.67356	6.98596	1.01436	2.02503	3.64731	3.61117	3.27352	3.92884
123	ENST00000269305:C466del		ENST00000269305:C466del_123	TCTYSPALNKMFCQLA	5.22304	4.85748	2.58976	6.84235	1.63227	3.72465	0.83996	1.11103	3.6427	1.36177	4.32769	2.22342	1.36737	4.20555	3.27202	3.81147	3.76977	5.45976	6.60051	2.56071	7.52677	4.39849	4.41616	4.82934	3.57168	2.35332	6.13771	4.30451	3.854	5.08619	1.76129	4.57168	3.77083	5.21645	1.24489	1.43829	2.57531	3.81352	7.72778	1.12433	1.7866	3.94673	3.76553	3.87774	3.83491
124	ENST00000269305:C466del		ENST00000269305:C466del_124	CTYSPALNKMFCQLAK	5.48543	5.31506	5.02237	5.72955	4.90689	4.64789	4.9397	4.75382	5.24717	4.73823	5.37573	5.29425	4.61589	5.36492	5.02059	4.488	4.64386	6.59574	6.71315	5.01792	6.70556	4.78555	5.37608	5.28059	4.15137	4.6311	7.93611	5.97728	5.15826	5.60288	3.0197	5.33271	4.8089	6.1633	2.37573	2.81352	4.51475	4.45088	6.14608	2.7845	4.67412	4.73606	6.00315	5.10266	4.48478
125	ENST00000269305:C466del		ENST00000269305:C466del_125	TYSPALNKMFCQLAKT	6.96555	8.06215	4.62819	5.11061	3.90689	4.73064	3.58976	4.19219	5.13914	3.89724	5.05918	4.62877	3.55704	5.17113	4.57471	4.55888	4.38267	6.47606	6.51349	4.47314	7.88454	4.67129	4.97499	4.70708	3.42626	3.33199	7.62015	5.98025	5.12969	4.98231	2.56071	5.08491	4.49442	5.63807	1.93734	2.60644	4.0268	4.53916	7.70238	2.17951	4.74308	4.30524	5.20555	4.34767	4.5735
126	ENST00000269305:C466del		ENST00000269305:C466del_126	YSPALNKMFCQLAKTC	6.52309	8.04952	3.79494	4.98094	2.80735	4.81044	2.3978	3.07724	4.16189	2.34483	4.74524	3.45943	3.07895	4.3799	3.80941	3.85898	4.35614	5.75168	7.08884	4.50016	8.16646	4.45812	4.68314	5.17313	3.69822	3.38405	6.11707	4.61058	4.53605	4.90641	2.46205	4.6893	4.26679	4.96162	1.81967	1.90689	3.37434	4.01881	4.52231	1.79077	3.44228	4.76607	4.9644	4.18666	3.7939
127	ENST00000269305:C466del		ENST00000269305:C466del_127	SPALNKMFCQLAKTCP	4.31615	3.926	1.8679	6.13525	1.76553	4.15056	1.62293	1.74416	4.33414	1.83996	6.87873	4.09339	1.50589	4.21723	4.11603	4.01792	3.82171	6.94988	7.36588	4.75809	5.61589	5.47735	9.7754	4.7339	3.9982	2.90689	7.0227	5.42761	4.62761	4.87431	2.68706	4.46858	4.34412	5.20516	1.65076	1.63691	3.5509	4.01525	4.46989	1.4489	2.57289	4.19771	4.04876	3.88264	3.70155
128	ENST00000269305:C466del		ENST00000269305:C466del_128	PALNKMFCQLAKTCPV	4.13668	4.18269	2.40599	6.00068	1.48543	4.31615	1.52105	2.55336	4.54659	2.0321	8.34696	4.08406	1.64155	4.40122	4.30889	3.84599	3.854	6.30104	7.70943	3.48156	5.77979	6.77689	4.97545	5.6522	3.83188	2.70708	6.08874	4.57471	4.71534	5.32265	2.31325	5.17153	4.96809	5.23304	1.84398	1.7866	3.74524	4.30232	5.19377	1.65535	2.6893	4.32337	5.1035	4.4822	4.32481
129	ENST00000269305:C466del		ENST00000269305:C466del_129	ALNKMFCQLAKTCPVQ	4.13175	4.10936	2.80116	4.02591	2.3505	3.99367	2.28688	1.65535	5.06221	2.55336	6.91648	5.92861	2.02503	4.22419	4.03738	4.96947	3.91934	6.5108	7.0492	4.72137	5.99571	5.36247	9.70359	7.68328	3.73118	2.89142	5.99752	4.37086	5.00495	5.53978	2.21723	7.00697	8.04892	5.68902	1.72247	2.04963	4.20711	7.22738	4.92362	1.41143	3.38681	4.16993	5.24298	3.88166	3.74308
130	ENST00000269305:C466del		ENST00000269305:C466del_130	LNKMFCQLAKTCPVQL	3.99095	4.12267	1.50589	8.03028	1.43296	3.29278	1.45418	0.879706	4.07553	1.22651	4.21257	3.31034	1.32769	6.54164	8.07575	12.7811	3.69822	5.65449	6.13873	3.38957	5.87725	6.13504	6.35491	4.39163	4.0798	2.71809	6.22458	4.46923	9.74574	5.96371	2.39232	6.42139	10.2111	5.34412	1.65992	1.7866	3.07039	5.0505	4.89142	1.52105	2.10098	4.0798	5.15097	3.72465	3.33056
131	ENST00000269305:C466del		ENST00000269305:C466del_131	NKMFCQLAKTCPVQLW	3.77926	3.45549	1.09761	3.25248	1.1375	3.01614	0.782409	1.17632	3.29866	1.3505	3.37573	2	0.963474	3.67016	3.05137	3.35473	3.22651	3.75702	4.65134	2.42492	3.57531	4.0018	3.774	3.87578	3.15056	2.14078	4.75969	3.56803	3.52857	3.73769	1.96717	3.86096	3.07382	3.76341	1.15704	1.34483	2.44626	3.52857	3.68032	1.18269	1.94111	3.99005	3.30451	2.75702	3.37712
132	ENST00000269305:C466del		ENST00000269305:C466del_132	KMFCQLAKTCPVQLWV	3.75916	3.54967	0.815575	3.04264	1.26303	2.8339	0.695994	0.526069	3.18903	1.1375	3.60051	2.0635	0.992768	3.58856	3.0054	3.23266	3.24489	4.24184	4.9982	2.04614	3.76871	4.35544	3.78136	3.90207	2.96717	2.01078	4.59991	3.47638	3.27053	3.45812	1.91839	3.81044	3.12267	3.63343	1.18269	1.37851	2.36457	3.46205	3.74201	1.24489	1.74846	3.35473	3.08406	2.67582	3.31904
133	ENST00000269305:C466del		ENST00000269305:C466del_133	MFCQLAKTCPVQLWVD	3.46597	3.27947	0.485427	2.92029	0.765535	2.90881	0.505891	0.773996	2.9982	0.823749	3.23113	1.96717	0.613532	3.45681	2.99458	3.15704	3.05658	3.37712	4.3067	1.70044	3.49442	4.07382	8.98102	3.68594	2.9982	1.88753	4.41414	3.38405	3.34908	3.55213	1.5008	4.51159	3.12928	3.75916	1.08406	1.24489	2.28096	3.49185	3.38543	1.15056	1.82375	3.30889	2.91839	6.79377	10.3512
134	ENST00000269305:C466del		ENST00000269305:C466del_134	FCQLAKTCPVQLWVDS	3.47119	3.35896	0.575312	2.81147	0.765535	2.72028	0.475085	0.704872	3.02148	1.08406	3.30743	2.07724	1.03562	3.56438	2.98914	3.16672	2.85599	3.46597	4.08491	1.66903	3.47768	4.17233	9.08375	3.6311	3.03738	1.92979	4.78607	3.40327	3.34056	3.93263	1.52105	4.37921	3.06523	3.8953	0.963474	1.43829	2.10098	3.28392	3.40054	1.12433	1.50589	3.01436	3.08746	2.95606	7.19249
135	ENST00000269305:C466del		ENST00000269305:C466del_135	CQLAKTCPVQLWVDST	3.81762	3.70487	0.565597	3.2555	0.263034	3.00899	1.34483	0.526069	5.36387	0.871844	3.44361	2.05311	0.831877	3.72137	3.11936	3.24793	3.11103	3.72356	4.22265	1.83996	3.85798	4.21723	9.37476	4.18269	3.03562	1.99639	4.64097	3.47508	3.62293	3.7126	1.73118	4.91169	3.34056	3.99458	0.970854	1.26903	2.43829	3.46336	3.93829	1.02857	1.58496	3.51223	3.4957	5.86888	6.98925
136	ENST00000269305:C466del		ENST00000269305:C466del_136	QLAKTCPVQLWVDSTP	3.60644	3.60288	0.695994	3.82273	0.378512	3.04089	0.422233	0.782409	3.23266	0.992768	3.49057	2.26604	0.85599	3.83188	3.20789	3.30305	3.32625	3.86493	4.15218	1.76977	4.03122	4.22728	10.2679	4.39369	2.9982	2	5.10476	3.53356	3.8166	3.67694	1.73552	4.67299	3.4019	4.26153	1.16992	1.14405	2.35332	3.41549	3.66448	0.9855	1.59932	3.17313	3.19535	3.86196	6.71039
137	ENST00000269305:C466del		ENST00000269305:C466del_137	LAKTCPVQLWVDSTPP	3.97636	4.16832	0.910733	4.88753	0.584962	3.1127	0.748461	0.895303	3.60763	1.13093	4.08576	3.59813	1.20789	4.25399	3.13093	3.49825	3.48929	5.71809	4.49057	1.84398	3.7866	4.44626	10.4829	4.32121	3.01614	2.12763	4.68986	3.67129	4.16108	4.06005	1.66448	5.28725	3.85699	4.59156	1.18269	1.46989	2.5656	3.43162	4.37434	1.35614	1.59932	3.78555	3.66676	4.3147	6.94216
138	ENST00000269305:C466del		ENST00000269305:C466del_138	AKTCPVQLWVDSTPPP	4.85649	5.52732	1.21412	4.98368	1.1375	4.6241	0.454176	0.903038	4.0505	1.23879	5.49057	2.51349	1.1375	6.16712	3.44095	4.65249	6.71822	8.61688	6.59395	2.47249	5.90159	5.10601	10.7979	6.48188	4.11103	1.94111	6.86962	5.5552	5.76686	4.31904	1.87184	7.39197	4.57652	5.46695	1.25096	1.37851	3.58015	3.79909	6.24394	1.33914	1.95977	4.86394	4.74416	6.99774	8.6773
139	ENST00000269305:C466del		ENST00000269305:C466del_139	KTCPVQLWVDSTPPPG	5.20281	4.40735	0.970854	4.39438	0.925999	3.76871	0.659925	0.807355	4.03738	1.07039	5.07724	2.58256	1.02148	4.35544	3.82171	5.24336	4.43229	8.14206	5.79051	2.31325	4.44758	6.1983	10.7809	5.89797	4.0036	1.926	5.23726	4.49185	6.00899	4.39506	1.78241	6.46972	3.96901	5.54102	1.45418	1.53605	3.11437	3.73552	5.30159	1.07039	1.68257	4.13996	4.32193	6.49761	8.6115
140	ENST00000269305:C466del		ENST00000269305:C466del_140	TCPVQLWVDSTPPPGT	4.91743	5.42459	1.64155	5.09761	0.925999	4.32048	0.925999	1.43296	3.91552	1.32193	4.58676	2.96347	1.21412	4.50843	3.69933	4.71699	4.4019	8.01853	5.95884	2.46205	5.38474	5.12391	10.8788	6.8421	3.54844	3.1635	6.44278	5.86443	6.00225	4.60229	2.02857	6.81634	6.72887	6.38353	2.15056	1.41143	3.96717	4.488	5.39197	1.21412	1.87971	4.38888	4.95233	8.97284	11.2402
141	ENST00000269305:C466del		ENST00000269305:C466del_141	CPVQLWVDSTPPPGTA	5.75168	5.15704	1.09085	5.75248	0.847997	5.41515	0.978196	3.62644	4.35544	1.38405	5.40973	5.69905	2.87774	6.27146	5.08151	8.6977	10.0174	8.71332	7.39891	5.61589	7.61596	5.51538	10.9846	8.17463	4.24031	3.10769	7.42223	6.90545	7.43112	6.35826	2.04614	7.1179	7.69572	7.10873	3.75061	1.61824	6.42206	4.62644	5.72137	1.28096	1.59932	6.19928	7.32193	10.4253	12.623
142	ENST00000269305:C466del		ENST00000269305:C466del_142	PVQLWVDSTPPPGTAS	7.69718	6.0148	3.01614	7.00416	1.32193	6.64688	1	2.41684	6.69321	1.21412	7.14456	5.00764	1.58015	6.3665	5.93993	9.20347	10.6234	8.93596	11.1296	6.89857	7.46148	8.27006	9.23659	11.7019	6.23362	3.75809	7.62169	7.23016	7.74046	8.09956	2.46467	7.93699	7.51491	7.91648	5.83769	2.73769	6.7226	6.68103	7.36229	1.65535	1.90304	8.86335	9.48718	8.69968	9.55179
143	ENST00000269305:C466del		ENST00000269305:C466del_143	VQLWVDSTPPPGTASA	9.60012	5.7952	1.76553	6.44128	0.765535	6.06781	0.895303	1.04963	6.17712	1.38957	8.64692	3.9364	1.62761	5.55582	5.48736	9.02544	9.29623	8.99305	8.80684	2.25096	7.09624	7.49857	6.27947	6.07468	7.16451	3.29425	8.54164	6.89069	7.26153	7.98157	1.94111	7.49217	6.99333	7.53029	1.26303	1.57046	3.1375	5.63952	7.00461	1.32193	1.81558	6.28355	6.28965	6.42777	6.28559
144	ENST00000269305:C466del		ENST00000269305:C466del_144	QLWVDSTPPPGTASAP	7.58541	6.51649	5.28096	7.86388	5	7.24355	5.67186	3.31904	7.80703	4.25626	7.2113	6.08023	3.88947	7.37843	7.13945	8.23544	6.38457	8.8736	8.2115	3.61471	7.25654	5.52951	7.01848	5.84599	5.18507	6.64731	8.26936	6.46614	7.94181	5.83845	2.32481	7.44609	6.70044	7.57569	1.31615	1.65076	2.94298	7.5539	7.224	1.1177	1.73985	5.7385	5.67158	5.66107	4.44956
145	ENST00000269305:C466del		ENST00000269305:C466del_145	LWVDSTPPPGTASAPW	7.22352	4.99232	1.09085	5.14486	1.32193	5.02857	0.516015	0.992768	4.43496	1.35614	4.99774	5.38267	0.895303	5.23036	4.06609	7.21994	4.69655	8.2785	8.48357	2.51602	7.59395	6.85699	7.33834	6.81186	6.43229	3.9542	9.49217	7.02004	7.21237	4.9905	1.81147	6.24774	6.58961	7.00326	1.28096	1.50589	2.84197	6.1914	6.37868	1.22651	1.848	5.70819	5.52982	6.14303	6.03738
146	ENST00000269305:C466del		ENST00000269305:C466del_146	WVDSTPPPGTASAPWP	7.35209	5.53263	1.31034	5.1815	1.07039	6.82922	1.4957	1.09761	6.49713	1.82375	6.63445	5.24641	1.29866	6.70473	5.5157	7.88496	7.36955	8.09091	8.82979	2.98003	8.00523	6.80232	7.76408	6.93946	7.0387	5.09761	8.68555	8.11853	7.84643	5.35191	2.38128	7.60184	7.79429	7.59051	1.37851	1.5656	4.45483	6.66704	7.12763	1.58015	1.98914	7.43304	7.00405	6.99989	6.56301
114	ENST00000269305:C472del		ENST00000269305:C472del_114	LHSGTAKSVTCTYSPA	5.40395	3.60644	1.02148	3.08576	0.925999	3.35332	0.910733	0.933573	3.34341	1.51096	3.58616	2.9241	1	3.63343	3.36177	3.31325	2.98003	3.77716	4.66164	1.926	3.8125	4.06091	3.5097	3.8885	3.07211	2.1635	5.5373	4.10685	3.65764	5.02857	1.65992	4.2502	3.32193	3.81147	1.1375	1.23266	2.28392	3.46597	4.0635	1.39506	1.83592	3.49825	3.24031	2.83592	3.41007
115	ENST00000269305:C472del		ENST00000269305:C472del_115	HSGTAKSVTCTYSPAL	3.77505	3.53854	1.24489	2.9486	0.678072	3.27798	0.333424	0.687061	3.55582	1.20789	3.60051	2.34483	0.739848	3.64616	3.16189	3.32769	3.0036	3.75489	4.59096	2.05311	3.71589	4.01346	3.61353	4.14731	2.95791	2.22033	5.11686	3.91456	3.43696	4.37434	1.76977	3.85599	3.08916	4.21568	1.09761	1.35614	2.3505	3.36317	3.61117	1.29278	1.72247	3.35473	3.50462	2.90497	3.64039
116	ENST00000269305:C472del		ENST00000269305:C472del_116	SGTAKSVTCTYSPALN	4.35544	3.75596	1.42223	4.42089	1.07039	3.56803	0.895303	0.790772	4.15299	1.29278	3.92029	2.75702	0.748461	5.01078	3.39917	4.53045	3.28836	4.18982	4.95327	2.16992	4.66959	4.27798	4.62059	4.38957	3.18903	2.21412	6.10559	4.5404	3.58015	6.11956	1.62761	4.09592	3.50208	4.76235	1.16992	1.36177	2.72465	3.76129	4.23419	1.24489	1.89142	3.91552	3.58376	4.67469	4.60999
117	ENST00000269305:C472del		ENST00000269305:C472del_117	GTAKSVTCTYSPALNK	5.34163	4.44361	3.78031	4.46074	2.16992	4.0993	3.849	3.43029	8.52023	2.78869	4.37434	5.1102	2.15704	6.5421	3.88947	4.7148	3.99639	6.72833	6.13689	3.18428	6.1266	4.48478	4.42223	5.31179	3.44228	2.91839	7.89924	5.87725	5.17592	5.94322	2.76765	4.87036	4.3875	6.18448	1.88362	2.21723	3.64731	4.26903	10.5131	1.64616	2.93923	4.05137	4.89772	4.0027	4.40735
118	ENST00000269305:C472del		ENST00000269305:C472del_118	TAKSVTCTYSPALNKM	6.06673	4.99458	3.85699	5.58737	2.72247	4.36387	3.12598	2.98914	4.88313	3.97545	5.393	5.29536	2.28392	5.92339	4.09339	4.72955	4.31252	7.01992	6.98982	3.2032	6.86319	4.488	5.24527	4.82833	3.78869	3.03914	8.15699	5.9939	5.13545	7.63307	3.10601	4.88411	4.59634	6.17991	2.11103	2.11103	3.95791	4.21568	8.69209	1.97085	3.87184	4.43696	5.23534	4.56682	5.20828
119	ENST00000269305:C472del		ENST00000269305:C472del_119	AKSVTCTYSPALNKMF	5.17353	4.9514	3.75489	4.95513	2.926	4.08576	1.90304	2.56071	5.82985	2.25096	7.99639	4.50779	2.11437	5.76075	4.0798	4.95931	3.83693	6.96197	6.77965	3.02857	6.38059	4.33127	5.74147	4.63575	3.94767	2.91265	6.74052	4.82579	5.03826	7.29324	2.4489	5.14119	4.5097	5.96671	2.22342	1.98185	3.82579	4.29939	7.60318	1.89142	2.62527	4.93026	6.44758	4.76341	5.46401
120	ENST00000269305:C472del		ENST00000269305:C472del_120	KSVTCTYSPALNKMFC	4.7366	4.67186	2	4.88753	2.76553	3.9279	1.41684	1.1375	4.30816	1.63227	5.35861	4.18824	1.44361	4.54473	3.52105	4.0798	3.6311	6.29957	5.55213	2.59694	5.71177	4.46074	4.64847	4.93216	3.85599	2.64155	5.50748	4.10434	4.10769	5.1127	1.89918	4.23496	3.63575	4.93734	1.34483	1.72247	2.854	3.77821	6.88886	1.36177	2.26303	3.6837	3.851	3.71699	4.82985
121	ENST00000269305:C472del		ENST00000269305:C472del_121	SVTCTYSPALNKMFCQ	4.94907	5.29499	2.52356	6.97281	0.925999	4.14975	0.847997	0.887525	3.84599	1.45943	4.38957	2.61589	1.15704	4.57773	3.35755	3.88947	3.70598	5.79494	6.34305	2.98368	7.21422	4.2765	4.35614	4.38474	3.47119	2.56803	5.90183	4.44758	3.88069	5.04221	1.94111	4.50144	4.26153	5.79727	1.29866	1.57046	2.7866	3.96347	8.35204	1.31034	2.06005	4.24945	3.84197	3.49185	4.47638
122	ENST00000269305:C472del		ENST00000269305:C472del_122	VTCTYSPALNKMFCQL	4.33127	4.39369	1.72683	5.86121	0.847997	3.47897	0.765535	0.948601	3.62059	1.39506	4.22728	2.30743	1.11103	3.85	3.34483	3.62527	3.39917	5.41447	5.80916	2.50589	6.26397	4.19771	3.67807	4.01346	3.43696	2.26303	5.61736	4.04876	3.76447	4.15866	1.93734	4.71039	3.56194	4.4957	1.13093	1.32769	2.38128	3.62877	6.73566	1.14405	2.16672	4.04352	3.29719	3.10936	3.68032
123	ENST00000269305:C472del		ENST00000269305:C472del_123	TCTYSPALNKMFCQLA	5	5.26078	1.69599	6.6872	1.43296	4.15704	0.695994	0.713696	3.98368	1.926	4.19219	2.24184	1.01436	4.15299	3.69042	3.90593	4.13586	5.96278	6.74228	2.62994	7.83346	4.30743	4.1416	4.94626	3.9514	2.3978	5.98778	4.46401	4.00899	5.09761	2.14731	4.61176	3.65992	5.30889	1.18903	1.43829	2.68257	3.86691	7.51199	1.17632	2.08746	4.26828	3.76871	3.74093	3.99548
124	ENST00000269305:C472del		ENST00000269305:C472del_124	CTYSPALNKMFCQLAK	5.3837	5.43596	4.73064	6.17513	4.64386	5.05702	4.58436	4.95327	5.23343	4.86344	5.42895	5.08406	4.23955	5.07425	4.83643	4.64789	4.53978	6.71383	6.90761	5.36667	6.69181	4.77294	5.66192	5.23802	4.19692	4.71589	8.15947	6.20301	4.92172	5.96532	3.10936	5.18824	4.52732	6.19377	2.30451	2.82171	4.06437	4.22805	6.14466	3.07895	5.01525	5.29902	6.41735	4.9644	4.51854
125	ENST00000269305:C472del		ENST00000269305:C472del_125	TYSPALNKMFCQLAKT	7.21237	7.87117	4.5741	5.39403	4.24793	5.00135	3.68706	4.52544	4.6792	3.99186	5.21023	4.44758	3.42895	4.65878	4.87774	4.37295	4.45812	6.46875	6.56102	4.18349	7.81276	4.51791	4.84348	4.69209	3.71039	3.52732	7.78378	5.75729	5.29094	5.1811	3.04789	4.79338	4.46532	5.82629	1.73552	2.29866	4.27202	4.5741	7.44659	2.16027	3.90497	4.60288	5.23993	5.02989	4.393
126	ENST00000269305:C472del		ENST00000269305:C472del_126	YSPALNKMFCQLAKTC	6.7699	7.77393	3.90977	4.71699	2.90689	4.38405	2.45418	3.07211	4.15056	2.3978	4.62644	3.59574	2.06005	4.45286	3.78764	3.78764	4.30159	6.10245	7.18021	3.69822	8.29678	4.37782	4.75168	5.34625	3.75275	2.96532	6.24089	4.34412	4.41414	4.64962	2.38681	4.76871	4.21179	4.82375	1.33914	1.69599	2.99458	3.98641	4.54597	1.54597	3.65764	4.0009	4.74201	4.25172	3.74524
127	ENST00000269305:C472del		ENST00000269305:C472del_127	SPALNKMFCQLAKTCP	4.30961	4.09677	2.30451	5.84474	2.43296	4.15381	1.61824	2.23573	4.15704	2.36737	6.85437	4.32337	1.60407	4.11603	4.33271	4.02148	3.33914	6.79103	7.3097	4.96578	5.70515	5.51381	9.69665	5.08576	3.94673	2.68482	7.10748	4.78921	4.49633	4.7252	2.21412	4.43563	4.46271	5.12102	1.44361	1.73118	3.50462	4.27426	4.43162	1.76977	2.926	4.52857	4.23802	4.12928	3.70708
128	ENST00000269305:C472del		ENST00000269305:C472del_128	PALNKMFCQLAKTCPV	4.21101	4.21568	2.05311	5.95327	2.23266	4.2555	1.90304	1.1635	4.52857	2.82579	8.3132	4.58676	2.05311	4.34127	3.78764	3.70155	3.7939	6.17453	7.5818	3.37573	5.66505	6.7226	5.0197	6.07125	3.68257	2.79077	6.10203	4.33127	4.33271	5.393	2.23573	5.20398	5.28133	5.30232	1.9222	1.8953	3.45812	4.17552	4.64731	1.71809	2.47768	4.31832	5.14282	4.62352	4.22574
129	ENST00000269305:C472del		ENST00000269305:C472del_129	ALNKMFCQLAKTCPVQ	4.1914	3.86888	2.12433	4.45418	3.45943	3.79286	1.97085	2.5656	4.66334	2.50589	7.15015	5.50016	2.24793	4.20867	3.89336	4.96116	4.06695	6.20809	7.10318	4.36597	6.39541	4.93263	9.62009	7.71039	3.8679	2.86196	5.94228	4.17632	5.26679	5.68089	2.51602	7.00798	7.86183	5.51318	1.41143	1.73985	3.41278	7.38405	4.88606	1.60881	3.05311	4.49889	5.55857	4.17153	3.91456
130	ENST00000269305:C472del		ENST00000269305:C472del_130	LNKMFCQLAKTCPVQL	4.22265	4.16189	2.21101	8.10962	1.37851	3.73877	1.31615	1.20163	3.88264	1.62293	4.92695	4.05224	1.54597	6.29333	8.09682	12.7399	3.51096	5.54164	6.35562	2.80529	5.25058	5.52795	6.15239	4.73335	4.38474	2.40871	6.50192	4.23726	9.72243	5.93758	2.32193	6.20242	10.1876	4.91025	1.66448	1.68706	3.16027	5.42425	4.56682	1.5509	2.55336	4.31687	5.26604	3.81762	3.61589
131	ENST00000269305:C472del		ENST00000269305:C472del_131	NKMFCQLAKTCPVQLW	3.81455	3.42358	1.41143	2.93734	1.1375	3.12598	0.687061	0.9855	3.34625	0.933573	3.5509	2.12102	1.18269	3.52356	3.14241	3.36317	3.04264	3.76871	4.49697	2.72028	3.6893	4.0018	3.74524	4.02059	2.97453	2.09424	4.69377	3.50335	3.80323	3.6565	1.67807	3.91743	3.2555	3.86691	1.15056	1.36737	2.37851	3.39094	3.64155	1.15056	2.1635	3.86592	3.4957	3.0197	3.31904
[truncated: 17,594 more rows]
[truncated: 110 more columns]

## Sheet: Table S2
Supplemental Table 2. PLA2R1 peptide array data. Data report the fluoresce intensity and the results of S-PIE, Support Vector Machine (SVM) and Weight Gene Co-expression Network Analysis (WGCNA). For each peptide is reported module color, epitope, Spearman’s correlation coefficient and its -Log10 P-value. The symbol "+" indicate the peptides selected by the different types of analysis utilised.
[truncated: 2,766 more rows]
